# Supplementary material for: Uncovering injury-specific proteomic signatures and neurodegenerative risks in single and repetitive traumatic brain injury
Source: Signal Transduct Target Ther. 2025 Jun 23;10:195. doi: 10.1038/s41392-025-02286-9 (PMC12183312; doi:10.1038/s41392-025-02286-9)
Supplement: Supplementary file 2 — Supp. Table 1 [file 41392_2025_2286_MOESM2_ESM.xlsx]

## Sheet: dataset
Supplementary Table 1. Normalized proteomics dataset.
Protein Symbol	Hippocampus_ipsilateral_1_hit_48h_I	Hippocampus_contralateral_1_hit_48h_I	Cortex_ipsilateral_1_hit_48h_I	Cortex_contralateral_1_hit_48h_I	Hippocampus_ipsilateral_1_hit_48h_II	Hippocampus_contralateral_1_hit_48h_II	Cortex_ipsilateral_1_hit_48h_II	Cortex_contralateral_1_hit_48h_II	Hippocampus_ipsilateral_1_hit_48h_III	Hippocampus_contralateral_1_hit_48h_III	Cortex_ipsilateral_1_hit_48h_III	Cortex_contralateral_1_hit_48h_III	Hippocampus_ipsilateral_1_hit_1w_I	Hippocampus_contralateral_1_hit_1w_I	Cortex_ipsilateral_1_hit_1w_I	Cortex_contralateral_1_hit_1w_I	Hippocampus_ipsilateral_1_hit_1w_II	Hippocampus_contralateral_1_hit_1w_II	Cortex_ipsilateral_1_hit_1w_II	Cortex_contralateral_1_hit_1w_II	Hippocampus_ipsilateral_1_hit_1w_III	Hippocampus_contralateral_1_hit_1w_III	Cortex_ipsilateral_1_hit_1w_III	Cortex_contralateral_1_hit_1w_III	Hippocampus_ipsilateral_SHAM_I	Hippocampus_contralateral_SHAM_I	Cortex_ipsilateral_SHAM_I	Cortex_contralateral_SHAM_I	Hippocampus_ipsilateral_SHAM_II	Hippocampus_contralateral_SHAM_II	Cortex_ipsilateral_SHAM_II	Cortex_contralateral_SHAM_II	Hippocampus_ipsilateral_SHAM_III	Hippocampus_contralateral_SHAM_III	Cortex_ipsilateral_SHAM_III	Cortex_contralateral_SHAM_III	Hippocampus_ipsilateral_3_hits_1w_II	Hippocampus_contralateral_3_hits_1w_II	Cortex_ipsilateral_3_hits_1w_II	Cortex_contralateral_3_hits_1w_II	Hippocampus_ipsilateral_3_hits_1w_III	Hippocampus_contralateral_3_hits_1w_III	Cortex_ipsilateral_3_hits_1w_III	Cortex_contralateral_3_hits_1w_III	Hippocampus_ipsilateral_3_hits_1w_IV	Hippocampus_contralateral_3_hits_1w_IV	Cortex_ipsilateral_3_hits_1w_IV	Cortex_contralateral_3_hits_1w_IV	Hippocampus_ipsilateral_3_hits_48h_III
2310035C23Rik	28.4728	28.1884	28.1151	28.6943	28.4114	28.2541	28.2978	28.1066	28.3158	28.3595	28.1867	28.3908	28.1208	28.4795	28.0818	28.8454	27.9611	28.8656	27.7446	28.5726	27.8816	28.0724	27.7835	28.7575	28.12	27.9838	28.0289	28.3287	29.0015	28.0474	28.4213	28.425	28.297	27.6669	28.2287	28.1532	28.3	28.343	28.109	28.3242	28.1266	28.2189	28.3873	28.3099	28.2316	28.4819	28.421	28.3481	28.2436
2900026A02Rik	30.5699	31.5659	31.2984	31.4816	30.7453	31.4124	31.6213	31.2529	31.5142	31.3842	30.1133	31.8748	31.6668	31.1708	30.4752	30.6853	31.9586	30.753	30.9509	29.65	31.1329	32.1567	30.8644	30.675	31.697	31.4872	30.8005	30.8355	28.6615	32.0309	30.4374	29.778	31.3582	29.5789	30.4832	29.5148	31.123	30.9566	29.5387	29.7992	29.403	30.7083	31.3234	28.1777	30.7541	30.3281	29.569	28.5164	31.1077
4833439L19Rik	24.2092	23.9307	23.7529	23.6898	24.474	23.5388	23.3725	24.4476	24.1186	24.0985	23.3511	24.1341	23.0517	24.6387	23.8107	24.7112	24.9715	26.15	24.6729	23.7048	24.6942	25.6377	23.8452	23.7497	24.902	23.5234	24.0546	24.0904	24.5778	23.6153	23.9717	23.8381	24.522	23.6152	23.654	23.901	24.7789	23.5111	23.3079	23.3077	24.7817	24.1271	23.5106	24.0709	24.0354	24.603	23.8692	24.1852	24.304
6430548M08Rik	28.5394	28.5229	28.9955	28.9139	28.5929	28.341	28.9067	29.0165	28.5655	28.6099	28.9325	29.0484	29.5268	28.935	29.6536	29.509	28.9132	29.6446	29.1465	30.3083	29.5634	29.2715	29.4358	29.9274	27.152	28.8484	29.3069	29.2552	28.6952	28.7476	29.1779	29.1605	28.9179	28.2875	29.0387	29.2238	28.7131	28.9854	29.4555	29.4724	28.5118	28.8768	29.2323	29.2693	29.1967	29.1341	29.0392	29.3383	28.8953
A2m	27.3642	26.2444	26.3531	25.5187	26.1953	26.2399	25.7191	25.8421	26.8374	25.5327	27.9107	26.6219	28.0774	27.0888	27.4323	28.0756	24.531	26.6226	27.2995	27.7897	26.9106	26.8071	26.2907	27.84	24.0616	27.0503	27.6307	27.3612	27.9191	25.8015	26.0064	26.8282	27.022	26.6938	27.3811	26.9101	26.7731	25.9935	27.8104	26.7971	28.2132	26.5969	27.4915	26.1114	26.9224	27.2191	26.8019	27.0892	29.3009
A830010M20Rik	27.3291	27.3801	27.9427	27.9282	27.3941	27.8538	27.9949	27.9205	27.0766	27.6164	27.8864	27.6855	27.6091	26.9733	28.3847	28.7658	28.2827	28.1809	28.1051	28.6293	26.8405	28.1046	28.2001	28.7079	27.8359	27.63	28.3014	27.6652	28.5175	28.1584	28.2062	28.3289	27.6754	28.0389	28.1952	28.2434	27.2678	27.0288	27.5264	27.6538	26.949	26.8907	27.342	27.8764	25.9472	27.1916	27.879	28.058	26.9608
Aacs	23.6236	23.4588	24.8853	23.4322	24.23	25.2379	24.9905	25.1075	25.0424	25.315	24.0915	23.9087	23.6195	26.0338	23.4933	23.094	24.2262	23.4446	23.5994	24.1752	24.1336	24.3234	23.346	22.8784	24.0197	25.0226	24.5436	24.26	23.1351	24.6097	24.3134	24.3631	24.2552	24.5957	24.3343	24.6559	25.8135	25.8497	26.2679	25.7493	26.1325	25.665	25.5049	25.8279	25.6551	25.7022	25.5955	25.7074	25.8037
Aak1	31.353	31.5301	31.2395	31.242	31.5891	31.4084	31.292	31.3243	31.4984	31.4015	31.3627	31.3756	31.2952	31.5524	31.3491	30.0268	31.8292	31.0449	31.2624	31.1724	31.2053	30.4191	31.5441	30.3422	32.1473	31.2026	31.7124	31.5488	31.523	31.01	31.7225	31.4957	31.3703	31.7392	31.6867	31.4711	31.3895	31.5121	31.2467	31.1793	31.0431	31.3447	31.3481	31.2094	31.6243	31.4836	31.3157	31.5259	31.1388
Aamdc	24.3272	24.4161	24.1871	23.5207	24.089	24.2283	24.2956	23.4773	25.4728	23.7424	25.1665	23.0223	27.4577	26.337	26.6889	26.3209	27.6013	27.6431	26.8244	26.7961	27.3602	26.9827	26.8814	27.04	25.1756	25.0216	26.637	26.4939	26.9997	23.0239	26.3714	26.8255	27.2234	22.9073	26.6699	24.0113	24.1132	23.731	23.8882	24.3967	24.4064	23.6152	23.4915	23.8505	23.9433	23.6305	23.9578	23.1924	24.5104
Aars	30.0491	30.3299	30.2711	30.2354	30.199	30.0495	30.1803	30.1638	30.3701	30.2159	30.1992	30.3108	29.9647	29.658	30.4141	29.9216	29.955	29.8404	30.0653	30.2718	30.1025	30.1246	29.9757	30.0709	30.6996	30.3729	30.4135	30.0285	30.4314	30.8159	30.2393	30.2132	30.084	30.3012	30.151	30.2831	29.7206	29.7824	29.8621	29.9015	29.885	29.8385	29.9557	29.8421	30.0171	29.7603	29.8341	29.776	29.7182
Aarsd1	23.3222	26.2828	26.2015	24.0017	25.3917	23.632	25.7504	25.9017	25.6928	23.9544	23.5949	25.925	25.7876	25.6151	25.3841	25.74	24.2648	23.6314	25.9782	24.2894	26.0835	24.1552	25.1347	25.5766	24.9351	23.4113	25.3961	25.9367	24.3786	26.7697	26.2564	26.3224	24.3842	24.2038	25.9237	25.677	25.0565	25.0311	23.829	25.297	25.2856	24.8398	24.7827	25.3245	25.7942	24.1808	24.4623	25.6642	24.9452
Abat	30.857	30.7098	30.8377	30.88	30.2013	30.789	30.5417	30.8236	30.8629	30.6204	31.0367	30.9874	29.7641	31.5728	29.9578	30.6367	30.1592	30.3521	30.5097	30.1283	29.68	30.157	30.9587	30.2402	29.8438	30.5774	30.5039	30.8891	29.3906	29.1906	30.2413	30.6677	30.8745	29.8532	30.19	30.0728	31.4093	31.6376	31.6469	31.8411	31.5648	31.6	31.7388	31.6089	31.433	31.5764	31.7726	31.5594	31.5517
Abcb1a	26.0684	24.8669	25.5839	25.2202	25.1485	25.3828	25.7527	25.6445	24.5209	24.833	25.8803	25.2111	25.1788	24.423	25.1023	25.7126	25.1061	26.0732	23.3856	24.6856	24.9198	25.3444	25.022	24.8836	26.3366	24.4849	25.4731	24.1083	25.0766	23.9752	25.4302	25.5525	24.956	22.1503	23.8954	25.8502	25.5482	23.6464	25.8582	25.0784	25.8362	25.4333	26.0938	25.9219	25.5037	25.4903	25.8154	25.8292	23.6945
Abcb7	25.8693	25.6869	26.2543	26.0913	26.3388	26.8527	25.9566	26.0827	26.8762	25.9762	26.1706	26.5465	26.1105	26.3442	24.975	26.5828	25.9916	27.5577	25.5182	26.4358	26.4603	26.5508	26.1224	26.1037	24.3021	26.6662	26.3041	26.8195	23.7277	25.6226	26.3362	26.3733	26.0024	26.0844	26.5948	26.6164	26.7132	26.4231	26.014	26.6436	26.4824	27.1482	25.8598	26.4921	26.7414	26.2847	26.6781	26.7774	26.909
Abcb8	26.0743	26.1805	26.3044	25.872	26.7729	26.1191	26.4153	26.5249	26.4231	26.1619	26.1596	26.4946	26.2032	26.511	26.9227	26.2767	28.1679	27.5892	26.021	27.4001	26.436	27.1852	26.478	25.83	25.0907	26.14	25.8868	26.4782	26.5376	26.3933	25.901	26.1164	26.1057	26.3325	26.7529	26.2005	26.4073	26.187	26.5463	26.7168	26.5462	26.2151	26.4908	26.6505	26.5951	26.5219	26.9683	26.3968	26.6298
Abcb9	23.9428	24.2138	23.7767	23.5752	24.8687	24.6629	23.9635	23.5637	23.7427	24.5742	24.2501	24.3693	24.3469	24.1438	23.6479	24.2902	24.6426	23.0252	24.3173	23.8473	23.4837	23.6336	23.9416	23.4521	24.2054	23.7944	23.7932	24.0091	24.3278	22.9261	23.8855	23.4347	23.3133	23.867	23.8758	23.8975	22.9456	24.3915	24.6017	23.8832	23.2173	24.3365	25.2779	24.1942	23.4714	24.5163	24.7462	24.6687	24.6525
Abcd3	25.7451	25.6648	25.1495	25.5049	23.7806	24.9958	25.1935	25.456	25.4443	25.8337	25.2912	25.447	26.1161	26.0926	25.1121	24.1821	24.0637	23.3617	23.7405	25.1414	25.9808	23.0383	26.3102	25.601	24.6334	25.9577	25.3173	24.2686	24.1044	26.1174	25.7735	25.8127	26.2942	24.3333	25.2003	24.2757	26.812	26.5174	26.7012	26.038	27.6534	26.6667	26.6311	26.233	26.4119	26.5409	26.2759	25.8209	26.4769
Abce1	26.8088	27.0868	26.8905	27.0668	26.5749	26.6981	27.0222	26.6782	27.2256	27.26	26.7293	26.7258	27.3019	26.8848	27.2354	27.0457	25.9843	27.0339	27.555	27.3767	27.9132	27.1592	27.1953	27.4287	24.2557	26.8884	26.8869	26.861	27.394	26.9225	26.6463	27.1746	27.0708	27.2034	26.7879	26.8003	27.0679	27.0412	26.9668	27.0147	27.2298	27.2273	27.0746	26.9718	27.1307	27.3193	27.3025	26.8039	27.3847
Abcf1	25.3637	25.309	25.4264	23.4981	25.2989	26.2504	25.5819	25.1678	23.6059	25.3908	24.7097	25.6009	25.4947	24.8297	25.1246	25.0182	25.3611	23.2902	25.2773	25.5009	24.7724	24.9213	24.4555	25.1406	24.6714	23.9347	23.4118	24.8805	24.1573	23.6967	24.1456	25.2686	23.4341	24.464	23.766	24.0375	24.2802	25.9456	25.4109	25.5866	24.5328	23.344	24.1757	25.4216	22.7208	23.7037	25.4008	25.2821	24.9221
Abcf2	23.0225	24.1931	24.4409	24.7335	23.5681	24.0653	24.2939	23.6845	25.1746	24.7889	24.7322	23.9962	25.2386	25.3512	24.7673	25.1405	24.4284	23.9648	25.315	24.0547	24.3934	24.1054	23.7643	25.555	23.9141	25.2316	25.0507	25.7485	23.953	25.7281	24.862	25.1844	24.9959	24.992	24.9234	23.9339	24.5496	24.7915	23.6581	24.8961	25.2592	25.3295	25.144	24.7782	25.3583	25.4206	25.5028	25.0073	25.4488
Abcg2	24.0432	23.6408	23.9972	23.8858	24.2693	24.4635	24.3755	23.7117	24.3484	24.5659	23.8202	23.6451	23.4936	23.9784	23.8915	23.6411	23.9157	24.145	23.8465	24.2575	23.8631	24.5949	24.3983	22.7403	24.2018	23.1093	24.0365	24.2236	23.5835	23.6989	23.7487	23.9546	24.8612	23.9704	23.2305	24.3397	23.4478	23.64	23.8567	23.6781	23.7546	23.8174	23.9235	23.9869	23.4517	23.7928	24.2559	23.7736	23.7162
Abhd10	26.2068	25.5469	26.1408	25.8547	25.9174	25.8543	23.5665	25.785	26.1277	25.7549	23.9453	24.9905	24.9544	25.8673	25.6035	24.2164	25.4083	23.9869	25.6838	23.4878	25.8157	23.7198	25.7202	24.5177	24.3987	25.7299	25.7454	25.8601	25.4857	25.9229	25.7751	25.9836	25.8611	25.5368	25.9218	25.857	25.4028	24.9486	25.3934	24.2164	25.3683	23.6898	25.9553	24.4465	25.7633	23.7874	23.6381	25.5467	25.6804
Abhd12	28.1473	28.1419	28.3153	28.4861	28.0237	28.5494	28.4164	28.0294	28.15	28.3014	28.5185	28.5117	27.5888	28.4686	27.961	28.5328	28.1783	28.5829	27.063	28.5875	27.821	28.7649	27.6137	28.1073	28.4006	27.6512	26.9345	27.667	26.5867	27.6562	27.7745	27.7824	28.043	27.872	27.5194	27.9721	28.7464	28.5732	28.7342	28.152	28.7615	28.2557	28.2484	28.6013	28.2938	27.9224	28.5109	28.0455	28.3733
Abhd14b	23.6664	25.9319	24.1789	22.8569	23.3817	26.1	23.9259	23.5838	24.6334	22.7491	24.5049	24.5542	25.2733	26.1426	24.4284	23.506	24.0772	24.192	24.7881	23.7088	24.7213	23.5034	25.0462	24.0258	24.8275	23.8924	24.1235	23.0207	24.237	25.7632	25.2235	24.6081	23.5393	23.1293	24.5975	25.4839	23.2414	25.4217	24.3554	23.9542	24.0529	23.6411	25.0277	24.4306	22.9648	23.9318	24.0732	22.5011	24.9952
Abhd16a	25.7593	25.7899	26.502	26.5854	25.2601	26.2682	26.2299	26.5362	25.8437	26.3655	25.9725	26.592	24.6767	27.0015	24.77	26.2764	23.4886	23.7352	25.2645	23.5842	25.0405	26.1616	25.7576	24.0879	24.9114	25.6789	26.4943	26.0295	23.8186	24.1806	26.2565	25.6759	25.7244	25.1028	25.3808	25.5488	26.5332	27.0409	26.5082	27.2559	27.146	27.0901	26.7475	26.9625	26.398	26.7262	27.294	26.6685	27.02
Abhd17b	23.6695	22.7951	23.0549	23.4012	24.1525	24.8959	24.1752	23.3929	24.5337	23.3365	24.1013	23.5021	23.5435	23.984	24.0551	23.0734	23.2042	24.1305	23.9913	23.7762	23.2688	23.3152	23.1054	23.8929	24.6694	23.985	24.216	23.8602	24.4916	23.7575	24.0727	24.3422	25.1262	23.834	23.3837	24.041	24.087	24.385	22.7894	23.0677	23.9858	23.6975	24.4307	24.1851	23.8705	23.9138	24.185	23.9091	23.4217
Abhd6	26.6192	26.89	26.8584	27.0316	26.5166	27.4694	26.8507	26.9891	26.6574	27.0027	26.8105	26.8587	25.8702	26.4715	25.9996	26.6854	24.0184	25.2851	26.1649	25.9226	25.9942	27.1813	26.4525	26.3194	24.9732	26.6537	26.9379	27.0995	26.087	25.6498	23.9406	26.3716	27.2479	26.4051	24.2626	26.7815	27.0174	26.9527	26.9933	26.7356	26.367	27.2172	27.0453	26.3565	27.1033	26.7699	26.8791	26.8864	26.683
Abi1	29.1428	29.2975	28.9721	28.9144	29.4368	29.7145	28.7062	28.8757	29.2851	29.2967	28.8922	28.8943	29.5421	29.6328	29.0932	29.2642	25.9992	29.4212	29.398	28.6439	29.7719	29.3145	29.3862	28.7134	29.1209	29.2961	28.9459	29.091	29.1883	29.4553	28.8882	29.0634	29.2327	29.3214	28.9055	28.8586	29.7215	29.7209	28.8166	29.1529	29.3034	29.5956	29.4886	29.0109	29.9941	29.6618	28.8712	29.4247	29.4042
Abi2	28.1443	28.0527	27.8328	27.825	27.7796	27.7646	28.0385	28.0663	28.0181	28.0684	28.2541	28.1172	27.3427	28.1168	27.9405	28.2345	26.1903	27.1047	28.1827	28.3921	27.4582	27.443	28.1102	28.0926	26.1694	27.4495	27.9026	28.5782	27.2439	26.9434	27.8831	27.6929	28.1279	27.3826	28.0467	28.0302	27.6489	28.203	27.9942	28.2013	27.4267	28.0478	28.4005	28.092	28.3467	27.912	27.8442	28.404	27.9204
Abl1	23.4086	24.2777	24.1821	24.2637	23.9679	24.0704	23.6355	24.1191	23.9188	23.7608	23.871	23.6082	23.9656	24.426	23.3809	23.2924	23.7862	23.7585	23.9655	23.3073	23.63	24.3639	23.2973	23.7194	24.7522	24.3282	25.3604	24.3054	23.9817	24.263	25.1187	24.8605	24.973	24.32	25.2032	24.2725	24.4322	23.4322	24.0111	23.5556	22.6947	24.5136	23.5608	23.3005	23.1522	24.449	23.9663	23.746	24.312
Abl2	26.2677	26.9412	26.1557	25.9158	26.949	27.2962	25.9793	26.0783	26.1453	26.7753	25.9628	26.3292	26.5943	25.51	26.7672	26.4505	27.1273	27.8328	26.7467	24.3636	26.9061	27.0192	26.7851	27.1577	27.1422	26.6456	26.6008	26.2744	26.6092	27.0113	26.2381	26.1696	26.5941	26.486	26.189	27.0476	26.8408	27.2045	23.4741	23.3233	27.003	26.8673	25.3208	25.5247	25.807	26.8594	25.7059	26.5242	26.5756
Ablim1	27.3021	27.6666	27.9126	28.0393	27.5234	27.5778	28.0527	27.9543	27.205	27.5828	28.0664	27.9389	27.6662	27.0188	27.8458	27.5766	27.9496	27.6826	28.2794	28.4786	27.7627	27.826	28.0234	28.2838	24.8968	27.1578	27.7455	27.5913	27.6591	27.8022	27.4857	27.5253	27.197	27.0243	27.6264	27.6399	26.7982	27.2756	27.2826	27.4752	26.5752	26.6435	27.2745	27.1686	27.074	27.2495	27.3014	27.4572	27.1147
Ablim2	28.5676	28.5603	28.8267	28.939	28.6011	28.5285	29.0636	29.0347	28.6027	28.6317	28.9994	28.9327	28.722	28.3847	28.6513	28.6932	30.0131	29.0757	28.9991	29.0263	28.4328	28.7746	29.0404	29.1605	23.9737	28.5847	28.6	28.6522	26.996	28.5677	28.8609	28.7963	28.5604	28.481	28.8671	28.3332	28.084	28.1509	28.7499	28.5429	28.036	28.1832	28.9126	28.8967	28.4416	28.2208	28.8168	28.9586	28.2171
Abr	28.1693	28.5588	28.335	28.4391	28.051	28.4737	28.1919	28.1727	28.5651	28.599	28.3164	28.4289	28.523	28.7834	28.335	27.5284	26.8224	28.004	28.6764	27.9377	28.8674	27.8221	28.8869	28.1814	27.7973	28.0647	28.2418	28.1369	26.8289	28.9816	28.3369	28.4345	28.4824	28.8099	28.0952	28.7548	28.8949	28.8151	28.6093	28.6665	28.7227	28.7569	28.6019	28.7794	28.9616	28.8776	28.78	28.7506	28.7023
Abracl	24.5104	23.8134	23.7204	23.4881	23.8744	24.5921	24.5061	23.8492	24.6728	24.0012	24.2647	23.5097	23.7797	23.7525	23.6431	23.9941	23.1019	23.3419	24.037	24.2466	22.6546	23.07	24.0813	23.3242	24.8636	23.983	23.1608	23.33	23.9323	23.85	23.0831	23.8293	24.0056	24.1477	23.9542	23.6276	24.2272	24.821	23.6367	23.6215	23.5202	25.0515	22.3619	23.6426	23.098	23.6262	24.0936	21.718	23.7483
Abraxas2	23.6096	23.3248	23.1483	23.6831	25.7188	27.0124	24.5729	23.4312	26.7065	25.1771	24.4047	23.8772	27.2949	24.0213	26.5796	27.7141	27.5049	27.5219	26.3425	27.4858	26.1057	27.7698	26.569	27.5685	24.9742	27.4917	27.0363	26.3712	23.6902	26.9224	26.8153	26.1978	26.2968	27.2689	26.7199	26.9101	26.8063	26.4381	26.5837	26.8727	26.6756	26.3141	26.37	26.6062	26.7256	26.5295	26.4335	26.4677	26.6252
Acaa2	29.446	28.8044	29.0271	29.0591	29.0795	29.6768	29.168	29.227	29.4536	29.0922	29.0906	29.0014	29.122	29.7042	28.5023	28.6839	28.5818	27.9046	28.7435	28.4051	28.5923	28.3642	28.937	29.0046	29.0045	28.3829	29.5436	29.2624	26.486	29.0334	29.2842	29.5309	29.5246	29.0549	29.3783	29.2209	29.1641	29.1394	29.2126	29.0707	29.6093	29.2778	29.2182	28.9069	29.1361	29.3082	29.0632	29.2711	29.2736
Acaca	26.5436	26.4241	26.3616	26.3644	26.4512	26.7739	26.6008	26.591	26.3832	26.574	26.5601	25.949	26.2443	26.9954	26.4215	24.427	22.8203	26.6317	26.8857	24.8496	26.1886	25.8125	27.0301	26.3626	25.034	26.5834	26.4791	26.1729	25.9486	25.6243	25.7171	26.664	26.3902	26.6355	26.223	26.5239	27.0273	26.9854	27.1993	26.8409	27.333	26.8339	27.0417	26.6835	26.6829	26.8667	27.1729	27.0092	27.0227
Acad8	27.1071	26.4845	26.1356	25.8092	25.9599	27.2043	26.4601	26.2751	27.0123	26.9254	26.0338	26.0788	26.9636	27.6783	25.9628	25.7525	26.854	24.7436	26.2511	25.0707	25.9864	24.6822	26.594	25.1651	24.0398	26.6634	26.0145	25.9502	23.9659	26.0269	26.1669	26.3179	26.9566	26.5869	26.5945	25.8092	27.137	26.7198	26.5073	26.5521	27.1149	26.8305	26.7541	26.3848	27.2256	27.1878	26.6812	26.86	26.9464
Acad9	29.084	28.7445	29.2074	28.8318	28.9716	28.763	28.9717	28.9982	28.9634	29.0025	28.8398	28.9444	28.2435	28.7602	28.393	28.6315	28.4104	28.7068	28.6489	27.9737	28.4583	28.6252	28.7613	28.335	28.2509	28.7225	28.9848	28.7807	28.9645	28.0916	28.933	28.9272	28.9799	28.6912	28.9469	28.9155	28.8355	28.7538	28.7946	28.8537	28.8408	28.8763	28.9736	28.8788	28.9815	28.8416	28.7206	29.0249	28.7144
Acadl	29.0143	28.7653	29.037	28.8183	28.6421	28.84	28.7562	28.8579	29.2349	29.0789	28.8882	29.1134	29.0312	29.2563	28.9235	29.1119	26.9081	28.8438	28.8952	28.9743	29.0523	28.9029	29.3161	28.437	27.6035	28.9083	28.9823	29.3623	29.2719	29.2234	28.8838	28.9512	29.582	28.9311	29.1629	29.4316	29.2082	29.1187	29.145	29.2601	29.9099	29.5651	29.4568	29.2496	29.1849	29.4186	29.1432	29.3446	29.3933
Acadm	28.2652	27.2426	27.2089	27.1792	27.475	27.7201	27.3703	27.6019	27.6868	27.2876	27.2363	27.1051	27.4688	27.3019	27.3353	26.0717	24.3834	25.1009	27.5443	27.1835	27.3214	26.1132	27.6204	26.9232	24.4796	27.1005	27.4504	27.6909	23.9644	27.0725	27.5865	27.6914	27.3752	27.3722	27.5833	27.62	27.2243	27.2512	27.1621	27.2525	27.4226	27.2338	26.9788	27.025	27.6368	27.071	26.923	27.3489	27.3106
Acads	26.5719	25.7591	25.7219	25.5669	26.1814	24.9236	25.7403	25.6713	26.0394	25.7493	25.5625	25.5926	25.5576	26.1012	25.6806	25.7451	23.3227	25.4763	25.8039	24.635	25.6393	25.5919	26.1978	25.6789	25.0033	25.5943	25.6193	25.6265	24.0209	25.1658	24.9097	25.832	25.8193	25.5447	25.9935	25.6733	25.5567	26.0647	25.4204	25.732	25.6695	25.7201	25.3701	25.5289	25.3154	25.5729	25.2687	25.5911	26.0915
Acadsb	27.3622	26.8133	26.6682	26.5138	26.7828	26.8292	26.7759	26.9956	27.1778	26.7615	26.6584	26.5819	27.0244	26.893	27.1948	26.7235	26.5587	26.7829	27.4687	26.9184	27.8196	27.3485	27.0463	27.0249	24.0654	27.0309	26.9045	27.3095	26.6272	27.5685	26.7633	27.1803	27.139	27.1866	27.1257	26.6442	26.7183	26.8309	26.6321	26.9894	26.8283	26.7532	26.7859	26.5258	26.6361	26.5678	26.6132	26.855	27.0348
Acadvl	28.1413	28.0966	27.8091	28.0418	28.6113	28.1599	28.0748	27.9246	28.0763	28.2904	27.8117	27.8085	28.3344	28.3774	28.1042	27.726	28.2757	28.1121	28.1591	27.6189	28.2561	27.8831	28.1336	27.907	28.5811	27.9432	28.1742	27.8665	27.5991	27.3133	27.3961	27.8192	28.4828	28.4248	27.8131	28.0648	27.9872	28.0312	27.8304	27.817	28.1872	28.0294	28.0881	27.5487	28.0292	27.973	27.8146	27.6152	28.0354
Acan	26.5714	27.0546	26.7961	26.756	27.3039	27.3222	26.4617	26.4406	26.4651	27.2278	25.978	26.6285	27.2543	26.9163	26.6128	26.4926	28.1939	28.1813	26.4921	24.0984	27.8043	27.7475	26.8406	25.6485	27.3456	27.5207	26.5488	26.1673	26.0211	26.6747	25.9479	26.6607	27.462	27.7334	26.318	26.8237	27.1642	27.2402	26.4957	26.2261	26.7438	27.5495	25.966	26.1628	26.719	27.0924	26.3347	24.9747	27.2335
Acap2	26.6348	26.4436	26.4433	26.0781	26.9556	26.8684	26.6613	26.3684	26.2816	26.7417	26.5026	26.3373	27.4817	27.3055	27.061	27.9217	28.3709	28.3638	26.9502	28.2637	27.1874	28.5328	26.8926	27.7347	28.7791	27.2485	26.5147	26.9048	24.2088	27.3759	26.9942	26.4754	27.0825	26.863	26.7779	26.4942	26.7379	26.5127	27.3525	26.9562	26.5843	26.5221	27.0259	26.4503	26.8405	26.3722	27.0016	26.4627	26.6589
Acat1	31.8502	31.8756	31.7527	31.8074	31.8928	31.7618	31.6583	31.7957	32.0462	31.8749	31.85	31.8812	31.8613	31.3306	31.8022	31.5781	30.6602	31.0612	31.7048	31.3594	31.5996	31.3011	31.7136	31.2956	30.821	32.0031	31.8285	31.8405	32.0625	32.0481	31.9001	31.9101	31.9769	32.0588	31.9691	31.8855	31.4561	31.5662	31.2417	31.4864	31.4908	31.4522	31.3697	31.2618	31.6307	31.4989	31.3503	31.4506	31.3509
Acat2	27.5978	27.3883	28.1322	27.6884	27.4259	28.6702	27.8285	28.1337	28.0199	28.079	27.9364	28.1497	28.2867	28.8384	27.8774	27.8864	29.3663	28.2744	27.3578	26.033	27.1957	28.608	27.9606	26.6498	25.1184	27.2806	27.3055	27.8167	24.8044	28.1377	27.2635	28.3463	28.0809	28.3177	27.9526	27.7615	28.8026	28.3617	28.3662	28.5587	28.7021	28.5501	28.0598	28.2291	28.2625	28.5238	28.3939	28.1418	28.4128
Acbd3	23.3168	23.4689	23.5871	23.1873	24.3743	24.1309	24.5368	24.4556	24.1765	23.9285	24.1816	22.9767	25.559	23.303	26.0463	25.9093	24.9436	24.9967	25.3935	25.7983	25.6284	25.7394	26.0635	25.3637	24.7865	23.4531	23.6811	23.9431	24.1048	22.8252	23.8928	26.1691	24.245	23.6033	23.9915	24.0128	23.2137	22.8379	24.1244	23.9251	24.2372	24.4895	23.7543	23.8438	24.9737	23.4214	24.5197	23.6155	24.5422
Acbd6	25.1299	24.8007	25.3983	25.3071	25.3616	24.9694	25.1365	25.5515	25.608	25.2703	25.4731	25.3639	26.3344	26.1415	26.3198	25.4555	25.1645	26.7522	25.4911	26.1711	26.3029	26.2797	25.3859	26.7905	24.8624	25.4753	25.5363	25.1235	26.238	24.1882	25.4735	25.5448	25.1918	23.8082	25.461	23.4876	25.719	25.0463	25.3154	23.3552	25.1941	23.9816	25.8642	25.6222	25.8698	25.7783	24.5978	24.4076	26.1651
Ache	25.0019	24.7326	25.1074	25.1324	24.4907	23.8898	25.1673	25.332	24.1388	24.0531	25.2554	24.7545	24.6855	24.9018	23.996	24.7391	24.2997	23.694	25.748	26.4643	25.059	23.5271	24.9367	26.0155	25.3664	24.4077	26.5146	25.0486	23.6968	23.4858	26.1707	25.15	23.6251	23.5047	26.3815	25.6585	24.7306	24.7412	26.7176	26.2522	25.0263	24.3777	25.4514	26.3237	23.8663	23.5785	26.6038	25.5018	25.5205
Acin1	25.5225	25.297	25.5914	25.8701	25.6617	25.7331	25.7434	25.5911	25.6416	25.4022	25.4712	25.8772	26.1902	26.4661	26.0213	25.86	24.5855	25.6077	26.0189	23.844	25.6368	24.9501	26.0154	26.281	24.4219	25.2064	25.9226	26.7226	24.6012	24.1688	25.7682	26.4017	24.7214	25.6309	26.9921	26.334	26.0331	26.2556	26.2966	26.5812	25.9958	26.2356	26.7674	26.5709	26.0679	25.4747	26.5812	26.9763	26.1147
Acly	29.9554	29.8598	30.22	30.0431	29.4217	30.0422	30.0803	30.0905	29.8658	29.82	30.0622	30.1207	29.0131	30.2192	29.5637	30.0225	30.5301	29.1666	30.0849	30.3463	29.4032	29.9085	30.0023	30.1119	29.3265	29.071	29.9935	29.899	30.4453	28.8338	29.936	30.2418	29.896	29.1361	30.0666	29.3744	30.1901	30.5575	30.7844	30.6842	30.2674	30.1574	30.6388	30.6104	30.2456	30.5554	30.6886	30.6679	30.1148
Aco1	27.8184	27.5811	27.8596	27.5411	27.2485	28.0611	27.6246	27.9141	27.5079	27.3733	27.8179	27.8851	27.5208	28.2391	26.224	25.7016	27.9828	28.2256	27.4005	27.481	27.1858	28.0767	27.4631	27.137	27.6392	27.7626	26.8367	27.7899	27.7599	26.3089	27.4804	27.5353	27.7431	26.8518	27.5281	27.1597	28.6038	28.4121	28.8021	28.4621	28.6306	28.4326	28.4814	28.3643	28.2444	28.4962	28.7963	28.5291	28.5429
Aco2	34.2348	34.3522	34.4072	34.4008	33.9634	34.4102	34.2848	34.2117	34.3127	34.3327	34.239	34.4845	33.669	34.7497	33.6074	33.0136	33.2807	33.1885	33.8304	33.1676	33.8136	33.2177	34.1099	32.7586	33.445	34.0456	33.6636	34.224	33.0787	33.4059	34.0243	34.3051	34.3372	33.7364	34.006	33.7794	34.7152	34.6718	34.3761	34.5051	34.6737	34.7823	34.6724	34.5152	34.8268	34.7301	34.5002	34.716	34.745
Acot1	28.0524	27.7224	26.9511	26.9314	27.3837	27.9547	27.1578	27.2343	27.8279	27.8381	27.2754	27.1439	27.2702	27.7514	27.5096	26.8806	26.3993	28.2176	26.9138	26.4808	27.6318	27.3659	27.2598	27.0126	26.7639	27.7664	27.3074	27.3569	28.0256	27.2659	26.7197	27.1602	28.0275	28.0354	26.6955	27.0363	28.1558	28.1271	27.6632	27.106	28.057	27.8745	27.4499	27.3207	28.2028	27.8333	27.2395	27.3851	28.0505
Acot11	26.8776	26.5352	26.0772	26.373	26.3577	26.282	26.4904	26.8297	27.0191	26.7055	26.3917	26.5255	25.6555	26.6941	25.6118	25.2958	24.1155	25.2105	26.7889	26.2888	25.6958	25.9836	26.0572	23.2791	24.8568	26.8262	26.1133	26.7284	25.2573	25.5667	26.2477	26.2355	26.738	25.9164	26.1679	26.4617	26.635	26.7019	26.25	26.7845	26.9108	26.7582	26.5616	26.5635	26.4672	26.6174	26.1241	26.7085	26.7261
Acot13	29.7349	29.8538	29.3374	29.5059	29.7644	29.969	29.1292	29.2664	29.9796	29.9222	29.324	29.1619	29.4837	29.4839	28.8049	24.3226	30.2072	29.0386	28.8294	28.4976	28.2434	29.1419	28.8664	28.4386	30.1676	29.9491	29.0508	29.2189	29.6102	29.8456	29.4861	29.4754	29.969	29.9965	29.4562	29.4369	29.4699	29.2879	28.0845	28.771	28.7454	28.9272	28.5926	28.976	29.2789	28.9259	28.3502	28.7768	29.3513
Acot2	23.8907	23.2751	24.3573	23.4242	24.1225	24.001	24.1874	24.511	23.9782	22.8931	24.9356	24.0643	23.4511	25.4643	23.9854	23.6718	23.3972	23.8116	24.2492	23.6876	23.6806	23.376	23.4073	24.3391	24.9638	23.5464	23.6404	23.7245	23.3756	24.9047	23.6334	25.1648	23.3835	23.8492	24.8401	23.9881	24.4137	26.0359	24.6484	23.8681	24.7786	25.4136	23.2636	24.0882	24.4666	25.9306	23.1841	23.7071	24.5494
Acot7	30.8583	30.9666	31.1195	30.9403	30.8602	30.9758	31.0865	30.7952	30.8363	31.097	30.8723	30.8906	30.1919	31.074	30.0318	28.9795	29.9265	29.2972	30.0683	28.9504	30.3603	29.6499	30.2845	28.7716	30.7234	30.484	30.201	30.4695	30.2521	30.0763	30.0959	30.6451	30.6975	30.195	30.2052	29.3522	31.311	31.217	30.9975	30.8835	31.3624	30.9874	30.741	30.6873	31.1086	31.0232	30.7385	30.829	31.2257
Acox1	25.397	24.5102	24.3507	24.3168	24.1678	25.6005	25.5433	25.4171	25.8237	23.629	23.78	24.8479	25.5782	25.1103	24.5504	25.3764	23.4384	23.5486	25.3743	23.9786	25.0975	23.5596	23.9263	24.1572	25.1713	24.9716	25.3845	24.5281	24.0368	25.4842	24.6388	26.6839	25.1023	24.2327	24.7356	24.9563	25.7027	25.6388	26.5568	25.6889	26.2979	26.1984	25.8291	25.6115	25.4672	25.584	25.8693	24.6052	26.1362
Acp1	28.0767	27.9846	28.0088	27.951	27.938	27.8743	28.0761	28.0834	28.3076	27.7857	28.0298	27.2859	28.051	27.2784	28.1334	25.6189	26.4743	25.0361	28.2069	26.325	28.1536	25.4701	27.942	27.4564	26.886	27.9872	27.975	27.8707	26.1209	27.8617	28.2179	27.8334	27.8439	28.2735	27.899	28.3123	26.9924	26.7235	27.9568	27.5305	26.9406	27.0519	27.7204	27.3414	27.3436	26.927	27.3738	27.6845	27.0783
Acp2	23.8387	23.2794	24.2399	24.3418	23.703	23.8474	22.9114	23.5145	24.7131	25.0937	24.6854	24.2523	23.5836	23.0228	23.1499	24.2522	23.4919	22.725	23.8909	24.4662	23.1647	24.0686	24.6617	22.8503	24.6866	23.5414	24.5631	23.0816	23.5248	23.3946	23.8273	24.1456	22.8227	23.0174	24.3176	24.02	24.225	24.0512	24.1991	24.1552	24.0959	24.1133	24.2524	23.9176	23.3736	24.3715	24.2136	23.9529	24.5907
Acsbg1	28.8075	28.7139	28.895	29.1791	28.7768	28.7744	28.9502	28.8461	28.8834	28.7901	28.9334	28.7546	28.8872	29.2375	28.6918	29.2352	27.8517	28.7915	28.6506	29.6093	28.669	29.1322	28.9621	28.9414	27.8205	28.4416	28.7704	28.523	28.894	28.7593	28.9796	28.7811	28.5409	28.9323	29.1262	28.9101	28.9878	29.3185	29.0786	29.1434	29.7648	29.4886	29.3266	29.3244	29.2288	29.2552	29.1106	29.1472	29.4096
Acsf2	27.7579	27.5171	27.3547	27.186	27.6734	27.5664	27.371	27.7628	27.8835	28.1352	27.9138	27.5577	27.6317	28.3682	27.3886	26.4645	28.3556	25.9585	28.0476	27.0993	27.8968	28.2809	27.7079	27.4054	28.4038	28.3693	27.9641	27.575	28.0314	27.9022	27.9591	27.936	28.1573	28.3118	28.2445	28.0562	28.093	28.0344	28.138	27.5303	28.8119	28.0517	28.04	28.0914	27.9248	27.9086	28.0997	27.8408	28.2303
Acsf3	24.452	24.2192	23.85	22.2825	23.6635	23.783	23.7076	23.9309	23.9889	23.985	23.4141	23.7689	23.6504	24.3188	24.282	23.8146	23.2599	23.5495	23.4224	24.8922	23.9684	23.2854	24.0138	22.875	24.6324	23.4501	23.6278	23.915	23.9718	23.4984	24.2864	23.6287	23.5716	24.3459	23.8675	25.2606	24.0923	24.3574	23.3787	24.5882	24.773	24.5845	23.4104	24.2683	23.9692	24.5641	24.5105	23.4481	23.8682
Acsl1	27.3647	27.3412	27.645	27.7446	26.7935	27.507	27.8636	27.7303	27.5421	27.3762	27.7645	27.7984	26.6954	27.605	26.5737	26.9126	26.0018	26.4228	27.5281	27.3841	26.4489	27.3019	27.4822	26.8681	26.8728	27.1086	27.6265	27.6857	26.1971	26.4311	27.2384	27.4177	27.5113	27.0022	27.3112	27.0849	27.7183	27.7519	28.0262	27.8199	27.5918	27.7271	27.8601	27.8735	27.2781	27.84	28.2712	27.8815	27.6741
Acsl3	27.0564	26.9737	27.0547	26.7321	26.8348	26.6417	26.8136	26.8186	26.7152	26.6213	26.7984	26.8301	27.516	26.7814	27.8459	27.5314	26.4352	27.2544	26.9092	27.1647	27.8308	27.2988	27.0462	26.541	26.4017	26.6778	26.9045	26.7661	28.1122	27.3735	26.6585	26.6851	26.3791	27.6487	26.4795	27.6845	27.0728	26.7838	26.7507	26.1094	26.9042	26.9207	26.7149	26.71	27.0574	26.9497	26.5504	26.5996	26.7282
Acsl4	24.603	24.3816	25.1211	24.6395	26.128	25.3895	25.4212	25.0309	25.6476	25.6114	26.5147	25.3028	25.6232	25.6312	25.4141	25.3748	25.2206	22.626	25.7529	25.4422	26.0343	24.8458	25.991	25.706	25.6016	25.201	23.6642	25.2261	24.1694	25.483	25.6005	25.3465	23.5315	25.9216	23.6892	25.2168	23.7076	25.0718	25.6303	25.4564	25.4192	25.0716	24.9641	25.3261	24.7596	25.3736	25.2407	25.7248	25.4603
Acsl6	29.8983	30.0027	30.2187	30.3248	29.9906	29.9143	30.1421	30.4294	29.5416	29.9032	30.0923	30.2722	30.0097	29.7565	30.1408	29.9617	29.6656	29.9485	30.2921	30.2039	30.3395	30.1091	30.097	30.3395	28.9267	29.9788	30.1582	29.976	29.6246	30.1184	30.0733	30.2494	29.9538	29.7641	30.1264	29.9786	29.9	30.0771	29.9402	30.2441	30.0347	30.1689	30.2054	30.3068	30.0315	30.0576	30.0553	30.3441	30.0421
Acss1	25.9905	26.249	25.6957	25.5309	25.6851	26.0804	25.7028	25.949	26.5517	25.6591	25.9037	24.2705	25.6053	26.2494	23.3209	23.6216	24.3371	26.556	26.3499	24.665	25.7861	23.394	26.0459	23.3335	24.5529	24.0588	26.177	25.624	25.5004	25.5746	25.7819	24.6787	26.0921	24.099	24.168	23.4612	26.5646	26.6471	26.3953	26.3789	26.5926	26.8366	26.33	26.0307	26.1993	26.4482	26.2391	25.6909	26.2804
Acss2	25.9469	25.7396	25.8421	26.1269	26.2008	26.5287	26.1095	26.0186	25.8421	25.9179	26.0745	26.1067	26.223	25.1812	25.5147	26.5119	25.2046	26.3924	25.7993	26.1767	26.6299	26.263	26.1966	25.8416	25.4502	25.5207	25.9828	25.8411	25.4892	25.6474	25.7644	25.692	26.4246	25.8319	25.7931	25.9663	26.5447	26.2161	27.0197	26.4209	26.5941	26.0991	25.9606	26.5428	26.3284	25.9188	26.8923	26.5803	26.043
Actb	32.0422	31.9992	30.7746	31.4137	32.6008	32.1804	31.245	31.3547	32.4843	32.0699	31.5836	31.424	31.6212	32.0768	31.3577	24.0093	24.3923	30.9392	31.3089	24.2541	23.962	30.9424	32.1179	24.1158	31.4545	31.8784	32.0652	32.8077	22.7725	32.8583	32.7428	32.2827	30.4221	31.7866	32.6042	24.4671	32.3883	23.8729	29.797	30.9582	23.8739	29.1461	30.9317	32.0459	29.7587	23.8238	23.9883	30.6469	31.1707
Actbl2	30.5719	30.0285	30.8536	30.0242	29.8664	28.8009	30.9687	30.4949	30.2735	31.2491	29.5721	31.186	30.3071	30.0862	30.4743	31.6542	26.9173	30.9821	31.4587	35.1087	28.7281	23.4389	30.5601	27.5831	25.4998	30.2168	30.6465	30.667	29.1128	27.8662	30.1261	30.5283	30.2899	29.022	29.5599	29.7685	30.46	30.8152	23.99	33.2897	29.4023	34.7527	24.063	24.2369	30.6469	30.0532	30.1106	31.2295	30.8596
Actc1	33.8518	32.1042	31.954	32.988	33.0224	32.8761	32.3624	33.0459	31.7924	32.6999	32.6747	32.9705	32.9441	33.1696	32.6952	31.9356	32.5767	31.6313	31.9311	32.2606	31.9746	32.9959	31.5197	32.0804	30.9574	31.8813	32.3104	32.9841	32.1582	31.6214	32.3271	32.8016	31.924	31.101	32.2044	32.1981	33.3646	32.6997	33.51	32.6386	33.7092	32.8556	33.2699	33.3335	32.1528	33.2464	32.5548	33.6822	32.4124
Actg1	37.6863	37.4989	37.4684	37.4645	37.2108	37.6454	37.51	37.4349	37.3759	37.5643	37.352	37.4716	36.5826	37.4979	36.657	37.0218	37.9228	37.3245	36.5894	37.1832	36.7755	37.2638	36.8061	36.7802	37.2342	37.8605	37.2427	37.168	37.3279	36.8518	37.1268	37.1379	37.2282	37.2414	37.1255	37.1339	37.8532	37.725	37.0169	37.3037	37.9357	37.8374	37.1933	37.5141	37.6215	37.7999	37.4389	37.1029	37.6559
Actl6a	23.9989	24.5291	23.8193	23.5961	23.9898	24.39	23.1134	24.0849	24.0442	23.6804	23.9732	23.7437	23.9311	23.7301	27.3596	25.941	23.3691	23.9566	24.0842	25.9299	24.1802	25.9605	23.199	25.6355	24.2461	23.5032	23.4925	25.121	24.1306	24.1929	23.4174	23.976	24.2158	23.7606	24.1813	23.1943	24.115	23.9637	23.9335	23.6344	24.0932	24.077	23.2014	24.0941	23.5577	23.7438	24.2225	22.872	23.1405
Actn1	31.6797	31.5111	32.5379	32.5209	31.4727	31.7511	32.5365	32.4627	31.6703	31.6312	32.4813	32.53	31.4994	32.113	32.1654	32.1914	31.0498	31.1485	32.3892	31.981	31.5562	31.3353	32.5861	32.104	31.6455	31.4405	32.359	32.6682	31.2098	31.1751	32.5089	32.5059	31.7057	31.2001	32.4274	32.0266	31.8256	31.931	32.8541	32.7722	32.0246	32.1398	32.9812	32.9801	32.0806	32.1685	32.8907	32.8218	32.018
Actn2	28.5172	28.1279	29.4446	29.6515	28.6139	28.2468	29.7172	29.7071	28.0464	28.9147	29.5331	29.6586	27.9825	28.517	29.5749	29.76	28.0519	28.4891	30.0355	29.7791	28.4519	28.6735	29.8194	29.9479	29.164	28.9224	29.5078	29.7776	28.3242	27.8073	29.7237	29.6661	28.8152	28.7884	29.7898	29.586	27.9504	28.413	29.6937	29.4804	28.2142	28.1192	29.4203	29.3616	28.4378	27.9065	29.5367	29.7057	28.2623
Actn4	29.9294	29.6737	30.3399	30.3194	29.9507	29.8554	30.1249	30.1394	29.8741	29.7101	30.4257	30.3182	29.8034	30.4675	30.7177	29.4673	30.0301	28.975	30.4321	29.9765	29.3562	28.247	30.4487	29.6093	29.1105	29.8788	30.5592	30.1945	29.9002	30.1097	30.0894	30.4861	29.7414	30.3974	30.2172	30.4983	30.1031	29.797	30.9589	30.64	30.2527	29.8404	31.0159	30.5738	29.7942	30.1665	30.7976	30.8001	29.9887
Actr10	26.3735	26.8802	26.7069	26.0027	25.5249	25.5076	27.2423	26.6134	26.7625	26.3725	26.5279	26.2229	26.2625	26.9359	26.4063	27.1573	28.0976	25.7316	27.049	25.7897	27.0403	27.6828	26.7684	26.8099	23.9438	27.0036	26.436	26.3496	26.6278	26.0389	26.2495	26.0652	26.5218	26.5697	26.711	25.8912	26.5788	26.5633	26.8989	26.5279	26.1917	26.6366	26.9976	26.4954	26.7449	26.3998	26.7591	27.1171	26.5942
Actr1a	28.1353	28.4358	28.7683	28.3826	28.3682	28.6782	28.4341	28.4968	28.5878	28.6888	28.3051	28.5002	27.7899	28.7024	27.9454	26.586	24.0953	26.6708	27.6906	27.4205	28.4294	27.6099	28.3509	27.4433	28.6232	28.2001	28.4225	28.7738	26.8022	27.7713	28.5716	28.299	28.8049	28.3837	28.4935	28.3411	28.7339	28.5033	28.6737	28.5017	28.6524	28.4384	28.4685	28.2048	28.4222	28.7969	28.4076	28.4431	28.7919
Actr1b	29.4947	29.1777	29.6455	29.4971	28.8828	29.6772	29.4291	29.522	29.4964	29.4958	29.7061	29.5533	29.3244	29.6419	28.3705	28.5893	29.366	28.965	29.6282	27.5439	28.9527	28.322	29.8238	28.8589	28.3694	29.2109	29.2765	29.8882	26.8979	28.9561	29.5294	30.0502	30.1475	28.3136	29.7386	28.6993	29.612	29.731	29.6885	29.4536	29.6316	29.6099	29.5769	29.6447	29.6935	29.7409	29.893	29.6583	29.7411
Actr2	31.1031	31.4395	30.6374	30.7119	31.3555	31.0891	30.5656	30.6935	31.3734	31.3167	30.7263	30.7482	31.544	31.1918	30.4836	30.1752	30.0777	31.2355	30.9765	29.6355	31.6748	30.6736	30.7895	30.5064	30.2226	31.2344	30.4466	30.4873	30.1555	31.4642	30.4309	30.2432	31.3506	31.4257	30.6296	30.2058	31.3468	31.239	30.6206	30.6476	31.2958	31.2319	30.8217	30.4671	31.3941	31.4026	30.6233	30.7535	31.3127
Actr3	31.459	31.2978	30.77	30.82	31.0174	31.4743	30.6225	30.6092	31.2886	31.3325	30.697	30.8671	31.5152	31.3459	30.8574	30.7809	30.1694	31.8086	30.7893	31.0803	31.5761	31.4899	30.9672	31.0536	30.7859	31.3951	30.8507	30.8144	31.5052	32.0541	30.8203	30.8488	31.3905	31.7303	30.599	31.0822	31.6323	31.4851	30.5822	30.6612	31.5756	31.4672	30.8473	30.8064	31.5346	31.67	30.8251	30.7256	31.673
Actr3b	28.0026	28.6922	28.0935	28.21	28.683	28.7503	28.1289	28.0026	28.5457	28.6188	28.0911	27.8031	28.6907	28.8903	28.0235	28.0378	28.9288	27.7871	28.0513	28.5505	28.5146	27.5304	28.1179	28.1683	29.0155	28.4389	27.9922	27.9027	27.6955	28.1694	28.0811	28.3892	28.6497	28.3071	27.8741	27.7	28.8086	29.0873	28.0581	28.1621	28.8272	28.8251	28.1444	28.4879	28.9856	28.9981	28.2501	28.5006	28.7942
Acy1	24.4768	24.3795	25.3357	26.0567	25.892	25.9003	25.9714	25.0538	25.2081	24.7135	25.2918	25.0193	24.4608	25.2247	24.8656	24.8576	23.5112	23.5132	25.1152	23.8369	23.8069	24.6097	25.5107	24.9887	24.0826	26.4434	26.0803	26.033	24.1225	26.2718	25.8125	25.4583	25.1075	25.7719	24.7988	25.7428	25.4493	24.3661	25.8739	25.793	25.1235	24.8559	25.5518	26.3004	25.3371	25.5614	25.9067	25.8598	25.0448
Acyp1	28.3164	27.8783	27.9219	28.0357	26.9218	27.4911	27.9653	28.2128	27.6583	27.8533	27.9606	28.0413	28.1097	27.5624	28.3016	28.3383	27.4412	27.9286	28.2263	28.9953	28.3658	27.7309	28.6244	27.329	29.0657	27.9727	27.4608	27.5225	28.4579	28.6888	27.7875	27.6689	27.2378	28.414	28.0306	28.2023	27.3176	27.3759	27.0657	27.3594	27.2974	27.5163	27.2459	27.4269	27.4452	27.4027	27.6388	27.5791	27.5388
Acyp2	25.9998	26.6446	26.9472	26.9652	26.6582	26.9502	26.8835	26.7767	26.7919	26.6759	26.8939	26.9094	26.3603	27.0046	26.491	26.4478	24.0607	26.4882	27.1018	24.0493	26.7165	24.1792	27.4722	25.5413	24.6909	27.2892	26.5317	26.9439	24.1515	25.8183	26.7345	26.9485	26.7664	26.8644	26.6476	26.6589	27.5412	27.5252	24.4511	27.9112	26.9195	27.1877	23.0518	27.0657	27.1253	24.0926	24.0098	27.1473	27.7087
Adam10	25.1521	25.9174	23.4169	23.9929	24.1898	26.177	24.4581	24.9587	25.293	25.9468	23.5236	23.7748	23.4422	23.4753	23.4888	23.741	23.5757	23.4914	23.5228	23.7401	24.1081	23.651	24.3709	23.7147	24.9372	23.7252	23.3068	23.8087	24.2571	23.8877	23.7913	23.4939	23.4647	23.1292	24.363	23.4995	23.3412	24.739	23.5483	23.681	24.1184	24.4177	23.7268	24.3837	23.3974	23.3714	23.5464	23.7782	23.5872
Adam11	28.1151	28.0127	27.5495	27.4389	27.7703	28.0725	27.6779	27.6435	28.1872	28.0867	27.6064	27.5588	27.3922	27.8966	26.7599	26.6409	27.0765	27.9868	27.3919	26.9342	27.7725	26.6854	27.2561	26.239	27.9494	28.3154	27.2923	27.4134	26.7564	28.2725	26.9477	27.1272	28.0379	27.8438	26.7576	27.4448	28.1441	27.9617	27.1084	26.9713	27.9411	27.8538	26.9679	27.4231	28.1459	27.8933	26.9377	27.4553	28.0461
Adam22	29.1227	29.1515	29.5868	29.5884	29.2044	29.1016	29.5476	29.4294	29.1902	29.0275	29.5819	29.4262	29.5591	29.1827	30.0014	30.2387	30.2315	29.7457	29.8617	30.0703	29.099	29.6918	29.8012	30.1846	29.9015	29.2883	29.3838	29.5709	29.6238	29.1139	29.5334	29.6356	29.1886	29.2318	29.4279	29.8206	29.0479	29.192	29.3407	29.6339	29.0763	29.2732	29.4989	29.51	29.2648	29.2691	29.4588	29.5579	29.2447
Adam23	27.8476	27.8964	28.7543	28.429	27.6893	28.0103	28.5319	28.3953	27.9016	28.0276	28.1008	28.0687	27.8845	27.9854	28.4774	28.536	26.5566	27.5325	28.3788	27.8827	28.0355	27.4252	28.3869	28.3036	24.5065	27.9118	28.3392	28.6437	27.1743	28.2242	28.221	27.887	27.9543	28.1723	28.3598	28.2635	28.156	27.8966	28.5835	28.4358	27.4946	27.7497	28.2991	28.6389	28.2716	28.0993	28.6318	28.8098	27.9178
Adar	27.2109	27.3506	27.4268	27.3912	26.7498	23.7422	27.7265	27.3527	27.2053	27.3957	27.669	28.7874	23.3616	23.7961	23.8264	23.8097	23.8256	24.4585	24.6749	23.7784	23.5039	24.5927	23.8935	23.5353	25.0201	23.9966	24.7951	23.5753	23.7689	24.5056	24.5463	23.482	23.5739	23.9084	23.4198	24.4631	23.5705	23.6528	23.8582	23.9334	25.1363	23.8736	23.4466	25.345	23.4199	24.1214	23.7612	22.6446	25.176
Adck1	25.5242	25.988	25.7048	25.6148	24.9519	25.7199	25.5087	25.3954	25.6501	25.7403	25.3216	25.3242	25.0655	25.4588	25.5592	25.6865	25.0221	25.8075	25.8425	24.8302	25.1481	25.5517	25.6193	25.7597	25.266	25.5576	24.6073	25.8471	24.881	26.193	25.8558	24.5738	25.6842	25.7435	25.8714	25.5802	25.6825	25.65	25.6382	25.6887	24.9261	25.4119	25.525	25.5743	25.722	25.3098	25.4153	25.6326	25.1288
Adcy1	24.1564	24.0058	24.2963	24.196	23.7668	24.4489	23.8489	23.9379	24.4125	23.5557	23.7272	22.8828	23.7859	24.5909	23.8135	22.6528	23.0225	23.6657	23.4011	24.1485	24.2703	23.7775	24.6047	24.3256	23.9018	23.8987	23.8426	25.2388	24.3004	23.6225	23.4534	24.4176	24.1555	23.5429	24.4113	24.1223	24.4532	23.7258	24.1215	25.5532	23.5067	25.3974	25.2131	24.1499	23.7266	24.298	25.0692	25.0294	25.3539
Adcy2	24.8091	22.887	25.4125	23.8079	23.7178	24.7085	25.5121	25.6196	23.7775	25.5131	24.1845	25.9957	24.2372	25.0537	25.4031	25.7648	25.4132	24.427	25.6239	25.8037	25.4684	24.6476	25.1523	24.9466	24.0246	25.395	24.8363	25.0454	26.0238	23.6875	24.8928	25.1932	23.9543	24.1134	24.9981	25.4141	24.7725	24.746	23.6201	25.206	23.3445	24.2482	24.8111	25.3281	25.0854	24.0831	24.8312	25.1191	25.0664
Adcy5	26.1308	25.6478	28.7636	28.6656	26.3351	24.5625	28.5664	28.4993	25.9522	25.1393	28.664	28.6747	25.4995	25.4432	27.6874	27.6812	24.1888	24.7751	28.3984	27.2333	25.0337	25.2772	27.7368	27.6958	24.7611	25.395	27.4359	28.4956	24.9351	23.514	28.0161	28.2902	24.506	24.1502	27.8128	27.8583	25.7002	25.6934	28.5144	28.1184	25.104	24.722	28.4097	27.8952	25.2182	24.8463	28.602	28.3194	25.3062
Adcy9	28.0691	28.3838	27.6988	28.0114	28.2906	28.3118	27.9094	27.829	28.3021	28.5519	27.7959	27.6411	28.6484	27.8734	28.5318	28.3209	29.1298	29.2289	28.028	28.7646	28.8913	28.7812	27.7907	28.4788	29.246	28.4551	27.785	27.7476	28.6618	28.8611	27.6347	27.6617	28.1557	28.2787	27.7974	27.6982	27.7518	27.9054	27.1488	27.3626	27.6215	27.6189	27.4738	27.376	27.945	27.6686	27.2351	27.4309	27.8014
Adcyap1r1	23.7711	23.6029	23.9737	23.8193	24.6632	24.3363	24.1976	23.5768	23.8349	24.0002	24.1246	23.4807	24.2654	23.2032	23.4165	24.2928	25.1954	27.0007	23.8134	26.1534	24.1721	24.4155	23.7128	23.4627	24.3274	24.6921	23.2506	24.4319	23.6642	23.6502	23.9508	24.4119	24.1145	23.8828	23.8711	24.1583	23.7747	23.287	25.2386	24.6696	25.4358	26.0702	23.3571	25.2662	24.642	24.0305	23.5946	24.7528	23.4396
Add1	31.8764	31.8892	31.7977	31.6576	31.9531	31.8744	31.9135	31.6809	31.7676	31.8852	31.6996	31.6873	31.8974	31.5283	31.8267	31.9318	32.142	32.1099	31.6347	32.0561	31.9615	32.0388	31.7124	31.9214	32.1303	31.8049	31.9592	31.6627	32.1451	31.4649	31.7972	31.5064	31.874	31.9524	31.7573	31.8134	31.7123	31.7072	31.4429	31.5364	31.6402	31.6678	31.4893	31.6521	31.8921	31.6584	31.563	31.5585	31.5022
Add2	30.7832	30.9042	31.0722	30.8809	30.696	31.1664	31.1836	30.9977	31.151	31.2186	31.1481	31.0152	31.205	31.1886	31.3617	31.6504	31.1288	31.5123	31.3173	31.4402	31.4433	31.3335	31.3616	31.5561	31.2102	31.0866	31.317	31.3406	31.3336	31.3105	31.1831	31.2701	31.2695	31.0555	31.1553	31.3385	31.1409	31.0311	31.0991	31.4592	31.1019	31.2447	31.2292	31.1814	31.2193	31.3532	31.2352	31.3686	31.2696
Add3	29.8205	29.5065	29.5157	29.4423	29.4915	29.6472	29.211	29.265	29.5429	29.5526	29.5027	29.493	29.3174	29.8878	29.2335	28.9288	29.9032	29.8255	29.0133	29.5579	29.6278	29.7737	29.024	29.2631	29.3092	29.4942	29.3659	29.3118	29.8327	29.9716	29.3721	29.2588	29.5596	29.5774	29.2385	29.2276	29.8475	29.6901	29.4768	29.2788	29.9548	29.6451	29.3581	29.3941	29.6923	29.6587	29.4526	29.5932	29.7336
Adgra1	24.5098	24.0124	24.1251	24.7863	25.3019	25.384	23.5563	24.1383	25.1095	24.2186	24.8068	23.0883	24.805	24.4021	24.4994	25.2957	24.326	25.393	24.5551	26.051	24.1668	25.3441	25.3189	23.306	24.9585	24.5067	25.1314	24.3799	24.3868	25.1991	23.9267	24.5116	23.0189	25.1383	24.5722	24.8608	24.2297	24.7845	24.7466	25.181	24.6051	24.7629	24.8045	25.0586	24.8279	25.1279	24.7217	25.4509	24.6959
Adgrb1	26.0758	25.4913	23.7722	26.7202	25.6274	23.4205	24.2505	25.1095	26.1538	26.3316	25.9995	23.6746	25.8142	26.4082	26.4682	26.0319	25.6718	25.6897	26.3554	25.7993	25.53	25.5748	26.4396	25.8297	24.8463	25.99	26.525	26.0585	26.7063	25.1478	26.5946	26.4114	25.7875	25.5663	26.5036	25.6734	26.0513	25.972	25.5772	25.9204	23.7469	25.7085	25.608	26.0731	25.8489	26.0813	26.062	24.9399	25.8008
Adgrb2	25.6407	26.1656	25.7666	25.4046	25.5555	24.4021	25.4457	25.3595	25.7341	25.7759	25.5231	25.8487	25.9457	25.862	25.8276	25.1374	23.8552	25.1592	25.6956	23.4065	25.809	25.165	25.6088	25.9294	25.9466	25.1527	24.8466	25.1812	24.1284	25.3852	23.9962	23.9699	25.4994	25.685	25.0196	25.7106	25.8912	25.6642	25.1096	25.5585	25.5545	25.1067	24.794	26.0857	25.3794	25.1753	25.5285	25.5915	25.6344
Adgrb3	26.3644	26.755	25.6194	26.2215	26.3117	26.3405	25.9272	25.9838	26.421	26.3795	26.3114	26.4938	25.6344	26.6946	25.417	25.3375	25.8863	25.8752	25.661	25.5866	26.6257	26.3187	25.7892	25.8938	23.8305	26.0879	25.6191	25.9343	24.7589	26.3124	26.1812	25.8563	26.0373	25.6915	24.0399	25.1479	26.0557	25.3549	23.6034	25.8981	25.6761	26.5045	25.7814	23.168	26.2149	26.1295	26.0574	24.0984	26.1495
Adgrg1	24.1622	23.3352	23.4833	25.4295	25.4582	24.0253	23.15	23.7455	24.669	23.8179	24.0925	23.7304	24.6135	23.9872	24.599	23.904	23.2404	23.6655	24.3532	24.4014	22.9641	23.7684	24.5171	24.1404	24.7756	24.067	23.7145	24.7907	23.6097	24.6782	23.8135	24.4926	23.9733	25.4741	23.821	24.62	24.4138	24.5606	24.9465	23.5861	23.7821	24.156	23.7514	23.2499	23.7923	24.3464	24.553	23.6468	24.4053
Adgrl1	27.5948	27.8158	27.5538	27.6881	27.6291	27.2356	27.5088	27.4759	27.5877	27.4106	28.0488	27.789	27.3917	27.4597	27.4017	27.0033	27.8296	27.6875	27.6472	27.4837	27.6559	26.6687	27.7885	27.4461	27.2153	27.6516	27.9504	27.9735	25.5768	27.2836	27.7629	27.9919	27.4548	27.259	27.6283	27.9297	27.7352	27.5081	27.6449	27.6021	26.9143	27.2352	27.7555	27.4747	27.4811	27.4004	27.659	27.7559	27.3494
Adgrl3	26.8333	26.5127	27.1294	26.9722	25.6297	25.2973	27.0694	26.8886	26.0951	26.3854	26.9647	27.1785	26.3061	26.4511	26.8782	25.6914	25.5131	26.1509	27.0641	26.3677	26.1908	26.6806	27.1514	27.2126	23.8944	25.9499	27.0728	27.1732	25.3476	26.636	26.7696	27.1745	26.6395	26.7045	26.8703	26.9925	26.3995	26.3992	26.8892	27.1491	26.6369	26.4223	27.1949	27.0465	26.4453	26.7756	27.0639	27.2162	26.5277
Adh5	29.3599	29.2299	29.0889	28.9901	29.189	28.9347	29.0549	29.1349	29.3975	29.3389	28.8925	28.8695	29.1492	29.4802	28.7223	28.3871	30.1071	28.6335	29.022	28.8071	29.0855	28.6182	29.0636	27.881	29.0274	29.2008	29.2281	29.021	29.2984	29.2164	29.1188	29.1188	29.5069	29.0892	29.1096	29.1102	29.5633	29.6124	29.3635	28.9848	29.4878	29.2758	29.3148	29.0485	29.5799	29.387	29.4118	29.3544	29.6506
Adk	27.6709	27.7567	28.1478	28.5149	27.3061	27.7005	28.0771	28.3741	27.3328	27.518	27.9259	28.2123	26.8674	28.2386	27.2456	23.6214	24.6887	25.5492	27.2955	26.1235	27.1271	25.0585	27.9547	26.8505	24.6529	26.8897	26.6469	27.5486	25.5645	26.8312	27.4086	27.7171	27.4687	26.9337	27.3625	26.4698	27.9098	28.1658	28.8071	28.2413	28.6133	28.4744	28.6965	28.2122	28.6643	28.2462	28.3366	28.3841	28.5501
Ado	27.4496	27.9468	27.7196	27.3039	27.3007	27.1448	27.9027	27.974	27.4935	27.593	27.3733	27.5719	26.9287	27.266	27.1458	27.3693	28.5484	27.3333	26.9985	27.2667	26.7552	28.1241	26.9641	27.3551	28.3772	27.4163	26.5365	26.9711	27.5779	27.1847	27.1225	27.1592	27.0493	27.36	27.0352	25.304	26.6453	27.0384	25.6598	26.0544	26.7123	26.4422	26.7887	26.6418	27.0524	26.8285	26.6648	22.7803	26.793
Adprh	27.8459	27.71	26.9524	27.043	27.3189	27.4158	27.0371	27.0578	27.5327	27.5811	27.2908	27.3289	28.2897	27.2099	27.782	27.0894	27.3281	27.129	27.3601	26.3253	27.7926	26.2326	27.0681	27.7598	25.0515	27.3816	26.4508	27.052	24.5228	27.6097	27.1972	27.2649	27.1716	27.4974	27.0773	26.6894	27.8284	27.6273	27.0257	27.2671	27.5849	27.5001	26.9154	27.1036	27.586	27.6806	26.8219	27.1597	27.3859
Adprhl2	25.323	25.4642	25.1155	25.3729	25.5289	25.2785	25.1314	25.4243	26.285	25.0624	25.2877	25.4031	24.93	25.3701	25.1374	24.136	23.5013	23.7386	25.5806	24.6441	25.2108	23.4859	25.5379	24.1688	25.4652	25.3044	25.4441	26.0908	24.0047	25.3342	25.5158	25.5812	25.5725	25.5056	25.5793	25.6167	25.317	25.336	25.568	25.7354	25.0984	25.0468	25.4717	25.0232	25.3414	22.9687	25.5872	25.6705	25.2072
Adrm1	27.3976	27.5952	27.4435	27.0307	27.947	27.8117	27.8448	27.4045	27.0182	27.6531	27.4991	27.5965	26.5236	27.4736	26.4296	28.7829	27.9741	23.7625	26.9368	28.2979	26.3737	27.1592	27.4685	26.9141	24.4549	27.2393	27.3398	27.2993	27.6218	27.811	27.9089	26.8085	27.5827	27.5677	27.4269	26.8533	27.3462	26.9371	27.5683	27.6139	27.492	27.2718	27.1997	27.653	26.8464	26.9082	27.4183	27.0041	27.3852
Adsl	26.4346	26.7267	26.8588	26.5151	27.0046	26.268	26.9006	26.9091	27.1516	26.8202	26.7875	26.5974	27.8532	27.0124	27.8251	28.1027	27.964	27.4697	28.1568	27.6098	27.7294	27.6889	27.5957	27.6771	25.0877	27.7535	27.6738	27.0458	27.5861	27.4058	27.5145	27.5732	26.9543	26.8848	27.5657	27.6731	27.0535	26.945	27.3041	27.2161	26.9332	27.1477	27.1622	27.1447	27.2664	27.0598	27.4151	27.2824	27.1465
Adss	28.3486	27.893	27.9141	27.9665	27.5231	28.2993	27.9488	27.8876	27.8942	28.125	27.7737	27.8347	27.8116	28.5853	27.1907	27.7519	28.1214	27.7867	27.5856	27.7955	28.0727	27.2291	27.9867	28.0035	25.3502	27.2469	27.6366	27.9948	23.9903	27.2946	27.9566	28.0089	27.8567	27.5174	27.9804	27.5913	28.6311	28.5732	28.6467	28.152	28.2936	28.0869	28.2803	28.3092	28.1382	28.5261	28.5713	28.2619	28.3528
Adssl1	26.5856	26.4098	26.7006	25.9874	25.4297	26.4816	26.2664	25.8138	26.2046	26.3547	26.8189	26.4588	24.3483	26.8113	26.2026	25.6206	23.4845	23.4373	25.8526	24.7988	25.892	25.3406	26.5437	24.7799	24.1117	26.4873	23.4833	23.8692	26.5767	24.0906	26.5621	26.0583	26.6227	26.5722	26.9065	26.1014	27.2145	27.1294	27.4072	27.2541	27.2912	26.9076	27.2722	27.1834	26.5827	27.1956	27.6227	27.4332	26.7438
Afdn	27.6279	27.7846	27.4619	27.372	27.4108	27.4578	27.4676	27.1648	27.722	27.4491	27.5475	27.4857	27.4812	27.8178	28.1675	28.2766	28.9344	28.502	27.8691	27.8339	27.8932	28.1621	27.6953	28.1104	27.2888	26.9625	27.7756	27.6285	27.2191	27.8522	27.593	27.7358	27.6897	27.5977	27.5177	27.5512	27.4825	27.5864	27.7484	27.5315	27.5602	27.3343	27.5619	27.3846	27.4977	27.7538	27.8583	27.5203	27.3587
Afg3l2	28.9894	29.0261	29.0191	28.9527	29.008	29.2047	29.1528	28.8696	28.8847	28.7895	28.9332	28.8087	29.2689	28.7034	28.7736	29.3848	29.9545	29.4324	28.558	29.4095	28.6127	29.1343	28.5011	29.331	29.403	28.5629	28.9364	28.8921	29.718	29.2513	28.819	29.0473	28.8475	29.1096	28.8624	28.7735	28.7639	28.8498	28.9222	28.9224	29.0437	28.7683	29.0804	29.1062	28.8864	28.7868	29.1061	29.0036	28.7455
Agap1	26.8147	26.6411	25.8879	25.8224	26.2938	26.4031	26.5107	26.0709	26.7652	26.2691	26.1242	25.8854	26.2953	26.0353	25.9453	25.9939	25.4882	25.2386	25.7692	26.2831	26.4689	25.8816	26.1213	26.1211	24.431	26.4917	25.6616	26.2102	25.8277	24.0272	26.6905	26.0997	26.5214	23.834	26.3609	23.9727	26.5014	26.1385	25.7185	26.6586	23.2176	26.0274	26.0269	25.7162	24.7156	25.9644	25.4829	25.3409	23.6544
Agap2	29.2571	29.5146	29.2335	29.2761	29.5132	29.4066	29.2074	28.9342	29.206	29.4235	29.2473	29.1907	29.4132	29.1956	29.3244	28.5358	29.6511	28.502	29.0483	28.688	29.4246	28.5945	29.0232	29.1978	29.577	29.1342	28.8764	29.4682	27.0518	29.3436	28.8883	28.9303	29.1827	29.6992	29.0489	29.0978	29.5355	29.4297	29.2305	29.2375	29.1879	29.2233	29.074	29.1718	29.5104	29.4406	28.9239	29.2152	29.1121
Agap3	29.1937	29.5002	28.9543	28.9205	29.0889	29.1746	28.9027	28.9437	29.5381	29.3608	29.0487	28.9689	29.3369	28.7136	29.1625	28.7611	28.5801	29.0788	29.1403	27.9761	29.4896	28.627	28.825	28.6832	28.1302	29.3076	28.9132	28.7429	28.9736	29.6173	28.8306	29.1836	29.1774	29.2367	28.8655	28.9614	28.8057	28.7623	28.4677	28.4631	28.3035	28.6568	28.4292	28.2882	28.8191	28.8272	28.4232	28.4832	28.7967
Agfg1	27.1136	27.3071	27.2012	27.8338	27.272	27.2474	27.8165	27.8956	26.9191	27.4595	27.5633	27.6627	28.07	27.3984	28.4213	28.3971	27.7439	27.9926	28.304	27.5733	28.1918	28.1727	27.7831	27.917	24.3628	28.1051	27.9937	27.4844	27.9592	28.2143	28.0886	27.7422	26.3828	27.5834	27.7984	27.7484	26.6051	26.8282	26.9809	27.1572	26.9735	26.5734	27.1967	27.2107	27.0961	26.8144	26.9445	26.8918	26.8465
Agfg2	24.7811	25.6267	25.1274	25.0429	25.5193	25.3676	25.1548	24.4453	25.5688	25.6275	25.3368	25.0084	26.7984	25.6904	26.6785	26.9806	26.0198	27.2065	25.0741	26.6149	26.7622	27.4984	23.6159	26.6049	24.6825	26.2368	23.6181	25.4763	27.0847	27.1128	25.5786	25.6229	24.9094	25.7372	24.0459	25.2184	26.0327	26.326	23.7707	25.6019	24.4006	26.0656	24.7957	26.222	26.8413	25.4465	26.1384	25.0246	25.8464
Agk	28.2051	28.2228	28.3186	27.9582	28.5007	28.5222	28.3199	28.3895	28.3709	28.4026	28.6527	28.2919	28.6123	29.0056	28.2754	27.4201	27.6058	28.8484	28.5298	28.7481	28.4825	28.7926	28.3127	28.3816	28.3952	28.3789	28.1282	28.3844	28.5538	28.3615	28.3168	28.3861	28.4914	27.8603	28.3874	28.1953	29.0336	28.8767	28.5954	28.7481	28.7398	29.1988	29.1028	29.0112	28.9094	28.7468	29.0145	28.8625	28.7865
Ago2	26.6776	26.3765	26.4674	26.3672	26.0897	26.6448	26.7196	26.817	26.6858	26.7002	26.3795	26.5948	27.5261	26.238	27.2203	27.2332	27.4976	26.5805	27.1312	27.2437	27.3541	26.9501	26.5185	27.477	24.2494	26.8176	26.8807	26.1035	26.6088	26.5121	26.776	26.844	26.6184	26.908	26.5669	26.697	25.8418	25.9951	26.87	26.5655	26.3673	26.2962	26.4221	25.9255	26.4756	25.918	26.2634	26.4093	26.5102
Agpat1	26.4101	26.3346	26.1803	27.5712	25.1933	26.598	26.309	26.6644	25.9655	26.3042	26.9088	26.5659	25.6294	26.376	25.6079	23.105	24.042	24.1036	24.9046	23.6808	23.9771	23.9817	25.9562	24.913	24.0347	26.6706	26.0792	25.9026	24.1131	24.2245	26.4038	26.3554	26.0566	26.8983	26.3835	25.5733	26.5297	26.6563	26.9376	26.6425	26.0666	26.1268	26.667	26.4335	26.5275	26.4082	26.1997	26.418	26.4932
Agpat3	27.4047	26.7354	27.1824	27.0422	27.627	27.4007	27.2002	27.1464	27.1836	26.9954	27.0209	27.2495	27.8103	26.9469	27.8762	27.6148	26.9647	27.6978	28.1413	27.9556	27.8284	27.8992	27.7273	27.9893	26.8343	27.8574	27.341	27.3918	27.5265	27.7146	27.3729	27.2998	27.4445	26.7889	27.2988	27.502	27.2698	27.2573	26.8211	27.0576	26.7109	27.0849	27.0812	27.2367	27.8413	27.0536	27.071	27.2663	27.0235
Agpat4	26.4052	23.8368	25.9727	25.709	25.5567	26.5725	26.1726	25.8559	24.992	26.6269	25.6193	25.7378	25.6091	26.3393	26.2479	25.4473	24.2807	25.729	25.5947	23.6849	25.9593	25.3653	25.5977	25.4177	24.054	25.9481	25.2838	25.9605	24.3711	23.9732	26.4395	25.9363	26.4721	26.4846	26.0706	26.3416	26.6679	26.352	25.5407	26.1278	26.4945	26.4225	25.3946	26.8489	25.588	25.6455	25.8944	25.9552	25.3411
Agrn	27.1111	27.1145	27.3128	26.7252	26.9063	26.712	27.1123	26.9446	26.9236	26.3542	26.7156	26.6142	27.3502	27.0301	27.2679	27.419	26.2299	27.6425	27.018	28.2711	27.272	27.816	27.2441	27.9256	27.1837	27.0294	26.8354	26.7005	27.4575	27.1362	27.0716	26.4458	26.6819	26.7363	26.7977	27.1936	26.5998	26.8353	27.217	26.7165	26.9246	27.0522	26.7891	27.0926	27.151	26.8971	26.8693	26.898	26.7502
Agtpbp1	23.9552	26.1746	24.5573	23.8393	27.1884	27.593	23.8836	24.2516	25.8721	23.5583	23.6893	26.859	26.6896	23.7769	26.8604	23.4785	24.1623	24.0915	26.2043	26.0862	26.1836	24.3794	26.3645	26.6155	23.6392	23.8649	24.2677	24.851	24.4344	26.1521	24.0456	23.9402	23.8561	27.0292	24.3579	26.705	24.729	24.2747	24.2228	24.4569	24.2827	25.6999	23.5179	23.9744	22.8895	23.127	23.3115	23.1551	23.9762
Ahcy	30.2875	30.2041	30.15	30.0409	30.0333	30.0461	30.1915	30.3378	30.026	30.0557	29.8672	30.2783	29.7623	29.6954	29.9336	29.881	29.5686	29.4798	30.0237	29.6208	30.2743	29.6421	30.1603	29.9904	29.1786	30.0409	30.0975	29.8375	30.2753	29.9504	29.991	30.0379	29.9944	30.1599	29.9738	30.1125	29.7748	29.7579	29.5172	29.841	29.6304	29.7346	29.8527	29.7907	30.2222	29.8662	29.8577	30.0048	29.9172
Ahcyl1	31.2784	31.4286	31.1893	31.2495	30.986	31.2745	31.2469	31.1912	31.2728	31.4104	31.1897	31.0808	30.8299	31.1148	30.2905	30.1685	30.1023	30.2822	31.1914	29.924	30.5389	30.433	31.3532	30.25	29.7054	30.9614	30.7622	31.0853	30.0056	31.0706	30.7834	31.0771	31.3715	30.6936	30.9012	30.4204	31.2167	31.4195	30.8971	31.1559	31.3497	31.4541	31.0813	31.1393	31.6958	31.4085	31.0975	31.3864	31.1765
Ahcyl2	27.9149	27.7605	27.2313	27.113	28.2734	28.3402	27.3446	27.2509	27.9157	28.203	27.1195	27.3407	28.4309	27.8889	27.7979	27.6588	28.979	28.3447	27.9761	28.299	28.399	28.1687	27.655	28.0351	29.3011	27.9519	27.5642	27.499	28.3727	29.1288	27.528	27.6165	27.9461	28.7664	27.6101	27.7545	28.0014	28.087	27.7186	27.6186	28.0713	28.107	27.2023	27.2578	28.5012	28.2703	27.2624	27.3056	28.0001
Ahi1	25.1253	24.2814	25.5334	23.4073	24.156	24.1148	23.9704	25.2155	24.8694	25.1628	23.9828	25.5722	24.0276	24.6674	23.8651	23.306	23.9505	24.0319	23.2693	24.4056	24.4394	24.5228	23.581	24.0001	24.2222	23.7689	23.9769	24.2602	23.4621	23.4194	24.4765	23.4883	23.7331	23.4857	23.2076	24.6262	25.0383	26.1131	25.6374	25.4926	25.7107	25.2479	24.4449	25.6447	24.7465	25.1921	24.7409	23.4467	25.3525
Ahsa1	28.4221	28.4058	28.3667	28.6109	28.5416	28.2701	28.3634	28.4737	28.4197	28.1758	28.3075	28.601	28.6728	28.6924	28.4654	29.1759	29.4331	29.3083	28.3398	28.3325	28.3856	29.4795	28.3474	28.8129	28.9136	28.506	28.3873	28.6767	28.1083	28.5084	28.4176	28.462	28.3138	28.7054	28.4149	28.5136	28.9324	28.8417	29.0275	28.8856	28.6658	28.6758	28.3715	28.9614	28.8807	28.9202	28.6463	28.387	28.8042
Ahsg	25.2179	25.7179	25.6005	24.9137	25.6122	25.9222	25.2286	25.0754	26.713	25.6957	27.2092	26.0065	23.742	23.9653	23.742	23.8344	23.9518	23.8713	23.3064	23.1574	24.0833	23.9069	24.8851	23.9649	25.2041	24.9798	24.624	23.6928	24.6674	23.4949	23.8753	23.5331	23.6096	23.9168	23.6081	25.1173	23.6284	24.7489	24.2975	23.7847	24.7676	24.5659	25.503	24.8635	23.7578	24.1221	24.0626	22.4585	26.9739
AI837181	26.1298	26.1669	26.2505	26.2911	25.3451	26.5013	26.6434	26.073	25.9689	26.371	26.3193	26.4527	24.338	26.7688	23.811	23.9513	24.1221	22.8474	24.577	24.2346	23.5243	23.7667	22.7962	23.4555	24.3466	23.6259	23.8494	24.7918	24.5103	25.9862	25.2864	25.8283	26.3881	26.1165	24.5055	26.0291	26.656	26.5827	26.4452	26.6478	26.9227	26.552	26.5693	26.7452	26.4802	26.139	26.3298	26.7537	26.6196
Aida	25.1843	24.3798	25.164	24.911	25.0325	24.8764	25.084	25.123	24.7387	25.0555	25.2834	24.9571	23.7947	25.1235	24.3446	23.0891	24.2788	24.0143	24.8102	24.0158	23.0183	23.9665	25.0055	23.5744	24.6923	24.4053	25.6664	23.8381	24.886	24.5269	25.3553	24.9782	25.1972	25.3718	24.8868	25.4413	24.9445	25.5524	26.0021	25.6823	25.5486	24.9067	25.6597	25.9413	25.214	25.5465	25.324	25.9414	25.4027
Aifm1	28.6478	28.3679	28.7395	28.5614	28.5876	29.081	28.6215	28.4373	28.5499	28.3409	28.5717	28.5285	28.562	28.7748	28.2079	28.9958	28.2908	28.5451	28.4377	29.4372	27.9513	28.7318	28.1208	29.2856	23.9164	28.5444	28.8709	28.637	28.72	28.4092	28.686	28.9936	28.776	28.896	28.5682	29.0363	28.5747	28.6203	28.6081	28.735	28.6979	28.7413	28.8811	28.666	28.7321	28.6829	28.799	28.9259	28.4447
Aifm3	23.8386	24.3415	24.227	24.0453	23.819	23.8487	23.8121	23.5729	25.204	24.475	24.7207	23.661	24.8877	24.5662	25.4644	23.7726	23.7603	24.1339	25.4342	24.1228	24.8204	24.75	25.2524	23.9955	24.5738	25.1271	23.5963	25.3736	23.8306	23.2446	25.5117	25.5272	25.9133	24.2656	23.6906	23.8608	25.0324	25.3494	23.2374	24.9516	24.7571	23.8333	24.9887	24.5149	23.7209	24.1428	23.5174	23.2062	23.2473
Aimp1	27.5586	27.4922	27.7977	27.4417	27.7825	27.8997	27.8168	27.864	27.3612	27.5367	27.2898	27.7271	27.7801	27.9261	27.5287	27.4017	29.3674	27.7636	27.5133	28.4588	26.8972	27.2429	27.5325	28.6133	28.5647	27.419	27.8369	28.0682	28.9343	28.2189	27.8224	27.9513	27.8849	28.3507	27.7618	28.182	27.5577	27.6219	28.016	27.9315	27.8105	27.4134	27.639	27.4572	27.195	27.827	27.7158	28.0243	27.5027
Aimp2	25.0383	25.6569	24.9127	25.4387	24.055	24.61	24.9916	24.8184	25.432	24.905	25.3697	25.1257	23.9679	26.842	23.2517	23.7599	23.8743	23.765	22.9634	23.8169	23.5798	23.6699	23.4529	23.0255	25.0361	25.2719	24.0105	24.3643	24.0922	23.6239	24.1482	25.2766	24.1371	24.6071	23.9818	24.8991	27.0584	26.9104	26.689	26.4289	26.3952	26.8196	25.5468	25.8307	24.742	26.7734	25.9988	25.7859	26.4036
Aip	26.4004	26.7039	26.7459	26.3746	26.5565	26.9383	26.7563	26.9042	26.8316	27.3867	26.3869	26.8467	27.4461	26.915	27.2566	27.6938	26.299	27.6786	27.4669	27.2241	27.1361	27.6432	27.4818	28.5412	24.8073	27.1083	27.0849	26.3726	26.3165	25.839	27.0876	27.3754	27.1815	27.2311	26.8577	27.1782	26.2815	26.176	26.9571	26.8158	26.3633	26.4751	26.7883	26.2	26.0447	26.6469	26.4009	26.3425	26.7631
Ak1	28.5886	29.0424	29.2862	28.978	28.4638	28.7945	29.1043	29.0169	28.6834	28.8481	29.1106	29.17	26.4205	29.1302	27.4534	28.6218	30.2809	27.8424	27.9117	26.001	27.6931	25.957	28.8737	26.1103	27.934	28.2457	28.1009	28.6223	27.1299	26.9455	28.4282	28.6477	28.4649	29.9414	28.2425	29.0348	28.8847	29.1929	29.5877	29.2393	29.3979	29.1584	29.7586	29.3122	28.869	29.1337	29.3638	29.4604	29.4427
Ak2	23.807	23.5264	24.4841	23.0255	23.6031	24.9393	25.452	24.2103	23.886	24.062	23.7696	23.3542	22.5668	25.6314	23.7438	23.8603	24.6782	23.924	23.463	24.4877	24.4935	23.9199	24.9236	23.566	24.1748	23.9594	24.2125	23.9978	23.4941	23.9102	25.425	24.0926	24.2488	22.9528	24.3991	23.9553	24.6906	23.608	25.0777	25.7016	25.2667	24.8854	25.3445	25.6983	23.0675	24.5094	25.8642	25.0675	25.2282
Ak3	29.2059	29.1326	29.2455	29.5068	28.9956	29.2474	29.1976	29.2597	29.3942	29.3368	29.3347	29.0869	28.8879	29.2917	29.1169	29.1576	29.7782	29.3644	28.9489	28.5825	28.3339	28.9459	29.0678	28.3411	28.7393	28.9431	29.3092	29.4773	29.9767	28.6531	29.4612	29.3461	29.2536	28.9898	29.4856	29.073	28.9284	28.9439	29.2499	28.8409	29.5777	29.2691	29.3761	28.9708	29.053	29.119	29.2449	29.2065	28.8762
Ak4	28.217	27.6881	28.2961	28.2073	27.7339	28.7611	28.1183	28.3941	28.1653	28.7679	28.1769	28.3394	28.943	28.8296	26.9552	27.2598	27.3928	27.9876	27.9649	27.4308	28.7874	28.3332	27.8026	28.0927	27.8211	28.53	28.0173	27.9315	27.9509	28.8517	28.1159	27.8811	28.7003	28.7558	27.8114	27.6984	29.1313	29.2256	27.8646	27.8071	28.9059	29.3125	27.9101	28.2275	28.9686	28.7769	28.0323	28.3201	29.0764
Ak5	27.4738	28.0289	26.8625	26.4802	27.9688	28.064	27.1989	27.0292	27.9622	27.9377	27.0269	27.261	27.7317	28.1999	27.464	26.6637	27.0702	27.1611	27.383	26.1718	28.1089	27.0584	27.3904	26.7577	26.7328	27.262	27.2609	27.6548	27.0304	27.6309	26.749	27.4155	27.8604	27.6104	27.1491	27.4913	28.4794	28.7784	27.3664	27.2951	28.223	28.3928	27.4433	27.42	28.3472	28.4562	27.3001	27.1451	28.2899
Akap1	24.6062	23.8591	23.6575	24.6783	23.8329	23.7641	24.0262	24.7181	24.5542	24.0681	23.6499	23.6471	24.004	24.3211	24.193	23.4432	23.4515	24.3281	24.2659	24.5987	24.4582	24.0312	24.2885	23.9601	25.1503	24.124	23.33	24.2867	24.0671	23.2854	24.2746	23.9624	24.2389	23.5686	25.3725	24.0577	23.7407	23.9834	23.9442	23.4011	23.8803	23.1301	23.8905	23.8678	23.4709	24.4576	23.5561	23.4439	23.2396
Akap10	23.7317	23.9404	25.2702	23.854	23.2229	25.7918	23.6509	23.6344	24.6302	25.2071	24.1728	23.954	25.1932	24.6272	25.1527	24.9177	25.8036	25.2669	24.57	25.0482	24.7439	24.0596	23.9885	25.1601	26.246	24.915	25.3683	25.2691	23.787	25.26	24.9808	24.8896	24.9857	25.6426	25.3069	25.6554	24.3347	25.4713	23.4069	23.9856	22.9004	23.5697	23.7275	23.5216	23.8027	23.9018	23.3041	23.876	23.7402
Akap12	26.2134	25.2439	25.2668	25.2793	24.5196	25.0245	25.4579	24.9926	25.0877	24.0179	25.6302	26.1685	25.2146	26.2451	26.2517	26.0636	26.1823	26.1028	25.4103	25.1326	25.4703	25.9243	24.9468	25.4673	24.416	25.8381	25.2586	25.3983	25.7091	25.9302	25.5299	25.7916	24.6249	25.3235	25.9092	25.5703	25.4666	26.1179	27.0005	26.4903	25.2293	25.7063	26.3304	26.4969	24.2676	26.4143	26.3712	25.0249	25.6765
Akap2	24.4947	24.7933	25.2134	23.6857	23.8631	23.6332	24.5447	23.2529	24.148	23.794	23.9678	25.3846	23.9889	23.8102	23.8105	23.2935	23.3948	23.5515	22.8626	24.0646	23.7466	23.1886	23.5502	22.7021	24.9226	24.7263	24.247	24.7979	23.9393	23.2933	24.1085	24.409	23.6608	23.9321	24.1608	24.7965	25.1469	24.2064	23.5952	23.4042	25.2474	24.0967	23.4369	25.47	25.2609	25.5189	25.2851	23.5658	23.6109
Akap5	28.9317	29.0923	29.9462	29.876	29.0059	29.1726	30.2013	29.9365	29.2044	28.8069	30.123	29.9541	29.5875	29.7321	30.7122	30.3146	29.7058	29.7801	30.9074	30.8427	29.6467	29.8294	30.6196	30.8397	30.3202	29.5633	30.8099	30.6947	30.0341	28.8385	30.4488	30.7659	29.3772	29.7028	30.7405	30.4818	29.0102	29.4401	30.6971	30.7535	29.0687	29.3673	30.5068	30.5481	29.6883	29.6916	30.5187	30.6861	29.4689
Akap7	26.3277	26.9495	26.9339	26.9596	24.2914	24.1842	27.3923	27.4003	24.7026	24.5782	26.697	26.8519	26.1928	26.8823	27.58	27.5839	26.4017	26.6065	27.5038	27.4549	26.4675	26.5565	27.6712	27.7325	24.6524	26.4384	26.8439	27.068	24.0972	27.1252	27.3818	27.4368	25.4388	23.4121	26.2011	27.5914	24.504	24.5373	23.776	24.0659	23.7698	22.7639	26.5168	23.5733	22.9851	24.3856	24.2021	24.1877	23.7687
Akr1a1	30.44	30.3586	30.2924	30.3721	30.2965	30.5202	30.277	30.3654	30.521	30.5163	30.4827	30.3529	29.5716	30.6134	29.7491	29.4486	29.2214	29.7717	29.5925	29.3712	29.5995	30.0334	30.1205	29.9655	27.1112	30.1788	30.2435	30.4196	29.5747	29.6901	30.3003	30.4221	30.4485	29.8791	30.0921	29.5635	30.4605	30.5282	30.404	30.3989	30.6229	30.4955	30.54	30.3952	30.7438	30.6206	30.3714	30.6143	30.6122
Akr1b3	30.0382	30.1839	30.2167	30.232	30.2746	30.0273	30.1435	30.1949	29.9888	30.2227	30.0792	30.1594	30.6804	29.9325	30.487	31.0945	31.032	30.8984	30.5358	30.7003	30.8897	31.0603	30.3955	30.8298	31.0808	30.8925	30.5512	30.2014	30.8966	30.9751	30.3022	30.2755	30.3542	30.2495	30.2959	30.2251	29.8695	29.8562	30.0505	30.0752	30.2512	30.0483	29.7722	30.0651	30.2926	29.8491	29.8265	30.1241	30.189
Akr1b7	23.4724	23.7194	24.9934	24.4233	24.6495	24.3573	24.0213	23.6455	23.255	23.9521	24.5664	24.2348	23.4813	25.8576	23.7232	24.3504	23.8613	23.9883	23.983	24.4296	23.5749	23.8331	24.3382	23.2998	25.5998	23.3195	23.7289	24.35	23.0298	23.5638	23.4791	23.9782	24.4288	23.2833	24.2717	23.9765	26.3739	26.0372	25.5904	25.8918	26.0574	25.5652	25.8635	25.9501	26.1689	26.3995	25.7942	26.0937	26.3059
Akr1b8	25.9558	23.0544	26.4764	24.0257	24.9834	23.6322	26.5015	26.3484	24.5191	26.4749	23.4306	26.4022	23.6196	26.5677	23.1027	23.7054	23.7936	23.5206	23.6864	24.0129	24.0932	23.5793	24.3641	23.5963	24.3314	26.4233	24.5378	24.1004	23.9265	24.2011	23.11	23.9836	24.3793	22.9555	23.6417	24.2801	26.4912	26.8504	24.1208	27.0323	26.7569	26.9164	24.5499	23.0776	26.3469	26.3684	26.2907	23.479	25.9482
Akr1e1	25.9849	25.6954	26.7788	26.4216	25.6194	26.1421	26.3423	26.3234	25.7328	26.3207	26.354	26.739	25.2141	25.7819	25.3464	26.1567	22.7493	25.6337	26.001	25.7994	25.4184	23.4405	25.9826	24.0171	24.9069	26.7138	25.9911	26.1429	26.0432	25.6467	26.3654	25.3852	25.3931	25.3202	23.9375	25.3998	26.0548	26.086	26.3218	26.0596	27.1314	25.7194	26.3827	26.2953	26.3492	26.0939	26.4013	26.2189	26.302
Akr7a5	28.0625	27.9423	27.197	28.1338	28.1552	28.0721	27.424	27.2013	28.5406	27.5115	28.1388	27.4335	28.4171	27.3959	28.1685	28.5088	28.6625	29.6195	27.5213	28.7032	27.4868	28.9737	27.3874	28.4477	29.8527	28.4771	27.1949	27.1453	29.5478	27.1624	27.4164	27.5242	27.8224	28.627	27.4864	27.2084	27.7953	27.3687	27.2844	27.5256	27.9531	27.3375	27.1717	27.0951	27.2816	27.3725	27.4435	27.2226	27.4091
Akt1	23.8594	24.6031	23.9363	23.5187	23.976	23.4505	23.0263	23.0301	24.4451	24.8022	24.0871	23.72	23.4834	24.2611	23.9986	23.0863	24.47	24.4402	23.1671	23.2714	24.1749	23.29	23.6068	23.6512	24.6792	23.2853	23.7955	23.8944	24.4556	24.2562	24.3301	23.9229	24.4883	24.3726	23.9549	24.7969	25.905	24.9788	23.6159	24.0748	25.1453	23.5401	22.9335	25.5133	25.5283	25.1719	25.3378	23.1326	24.6174
Akt2	23.7284	23.6743	23.4102	23.3276	24.4076	24.2401	24.1768	23.7237	24.3585	23.333	23.43	25.0309	24.7456	23.0047	24.8039	24.9383	24.8972	24.7839	23.5634	24.9624	24.6629	24.8085	22.829	25.2018	24.5012	23.4146	24.2074	24.097	24.1982	23.6389	24.519	23.873	23.4985	23.4079	23.5052	23.5809	24.1886	23.1897	23.987	24.6193	23.4133	23.6312	23.9221	23.5676	23.4524	24.0922	24.1386	24.0064	24.7703
Akt3	26.8862	26.9349	26.9588	26.7732	27.4274	27.3673	26.7317	26.5974	27.0121	26.9158	26.7096	26.7607	26.814	26.9337	26.6811	26.5638	27.0566	26.165	27.0386	26.0065	27.0323	26.1543	26.7283	26.7509	24.5122	26.9086	26.3371	26.2087	23.0466	26.4671	26.7216	26.4481	26.7009	26.7241	26.139	27.3548	26.9079	27.0209	26.9357	27.1352	26.6133	26.5875	26.7284	26.8037	27.035	27.114	26.7603	26.8262	26.9393
Aktip	24.2877	22.9838	23.8445	23.7742	24.1857	24.3345	23.9821	24.26	24.7729	24.0185	24.3316	24.1169	23.6261	24.1852	23.5228	24.2464	24.3685	23.2	24.1259	24.4128	23.6097	24.4108	23.6242	23.4771	24.1951	23.4067	24.0037	23.4227	23.9568	23.3886	23.944	24.5146	23.4046	23.87	24.0273	24.2412	24.1416	23.5601	24.2834	23.7073	24.2458	23.7612	23.3532	24.4579	23.5741	24.3482	23.9886	24.1014	23.4919
Alad	26.5792	26.6593	26.888	26.7377	26.8317	26.8952	26.7182	26.8652	26.5543	26.8397	26.5034	27.0246	26.8086	26.505	27.2384	27.0968	26.8592	26.5212	27.2004	27.1768	26.9443	27.0967	27.1653	26.7926	24.1931	26.7429	26.4628	26.3163	26.479	26.2414	26.6301	26.8235	26.311	25.9012	26.8016	26.6604	26.3923	26.5774	26.7195	26.8224	26.4175	26.7215	26.9459	26.7368	26.7782	26.5655	27.0086	27.0546	26.425
Alb	32.6865	31.845	32.4239	32.4066	32.2911	32.8111	32.3779	32.3099	33.5236	32.5868	34.1921	33.3629	33.147	33.0218	32.511	32.5588	31.9351	32.165	32.3464	32.6643	32.962	32.326	32.9076	32.7462	31.776	32.4559	32.4712	32.3709	32.2479	32.6587	32.3388	32.4568	32.4781	32.5781	32.2373	32.5501	33.1163	32.459	33.3757	32.5177	33.9887	32.6392	33.716	33.1094	32.4412	32.5179	32.713	32.579	34.5348
Alcam	29.0042	28.0783	29.1868	29.4594	28.459	28.69	29.1525	29.3481	29.0607	28.7458	29.3293	29.184	28.6652	28.5585	29.1598	29.2278	25.9276	29.6255	29.4729	28.3623	28.535	28.5139	29.4951	29.4228	29.9982	28.6919	29.741	29.9456	28.5096	28.7344	29.7514	29.7371	29.1925	28.8328	29.6071	29.143	29.1136	29.0833	29.4684	29.6165	29.2948	28.985	29.5907	29.6972	28.7808	29.1044	29.71	29.318	28.5611
Aldh18a1	26.7791	27.2798	27.4451	27.289	27.5693	26.5092	27.2249	26.8852	27.3872	27.0952	27.1434	27.3969	25.9627	26.749	27.0302	27.3278	26.9386	26.8436	26.6473	27.0334	26.3371	26.8174	26.548	26.926	27.5585	27.0047	26.9486	27.303	27.7887	26.1026	26.8952	27.0881	26.7166	26.3821	27.3297	26.6991	26.4984	26.3982	27.0965	26.6852	26.9181	26.6821	27.0741	26.9426	26.4955	26.6424	26.6345	26.6111	26.6736
Aldh1a1	26.7339	26.0357	28.3065	28.2007	25.822	26.2317	27.816	27.7729	28.1841	27.0245	27.939	28.0725	27.5552	27.436	28.0495	28.0302	26.6938	26.1081	28.0615	27.0861	27.7668	27.2626	28.0261	26.8277	26.9342	26.9057	28.0691	28.3085	26.3271	28.0479	28.0948	28.2134	27.3676	27.57	27.8793	27.6401	27.9266	27.2008	28.4741	28.4854	28.0604	27.5187	28.5796	28.5652	26.9082	27.2839	27.9394	28.0503	26.7504
Aldh1b1	27.7897	27.9929	27.2581	27.0205	27.3684	26.7673	27.7647	27.3049	27.5687	27.6119	27.3404	27.2493	27.9552	28.1911	27.1063	27.7184	27.2268	28.4215	27.7148	27.8772	27.9124	27.3049	27.1732	27.7604	28.5904	26.7836	26.9673	27.0287	27.4155	27.9642	26.2942	27.3808	27.1463	27.8408	26.6736	27.607	27.4287	28.1947	27.3732	27.8713	27.821	27.9848	27.4869	27.4408	27.9606	28.062	27.6951	27.4689	27.9333
Aldh1l1	29.9063	29.9195	30.1972	30.171	29.8079	30.0193	30.2349	30.3015	29.7599	29.9053	29.8706	29.9933	29.4817	29.9991	29.9315	30.3937	29.791	30.3066	29.9626	29.6825	29.2553	30.2493	30.2461	30.2063	29.7149	29.9623	29.7954	29.9486	29.7776	29.8581	30.0077	30.2076	29.8892	29.8637	30.1504	30.1179	30.2037	30.0848	30.5337	30.2881	30.8101	30.3388	30.6746	30.424	30.2151	30.3735	30.3805	30.4688	30.5161
Aldh2	30.2806	29.997	30.1409	30.0105	29.5763	30.4399	29.9662	29.9508	30.0666	30.189	30.086	30.2128	29.9263	31.0889	29.5967	30.2915	30.4618	30.0193	29.6986	30.5115	29.7277	30.3547	29.8785	30.4354	30.4309	29.6817	29.8155	29.6535	30.3801	30.068	29.8077	29.9996	30.1681	30.1959	29.9964	30.189	30.6484	30.6541	30.5429	30.581	31.0352	30.931	30.7283	30.6102	30.5754	30.727	30.5462	30.6431	30.6042
Aldh3a2	27.0752	26.5656	26.3549	26.4456	26.8152	26.7392	26.6496	26.719	26.441	26.4944	26.6668	26.1234	26.9016	27.2336	26.9972	26.7191	26.4228	25.7005	26.0229	24.9936	26.2265	26.086	26.4953	26.3125	24.1692	26.4621	26.5338	27.131	25.6055	25.6663	26.5681	26.91	26.7393	26.5967	26.9179	26.7256	27.1659	27.4286	27.2496	26.9287	27.1733	27.1274	27.2551	26.6226	27.1456	27.0085	27.132	26.6784	27.0335
Aldh3b1	25.9011	25.8289	25.164	25.5226	25.7007	26.3355	25.3805	25.5174	25.8861	26.0784	25.4746	25.3511	26.0645	26.1514	26.1574	25.769	26.3336	25.1334	25.7124	24.1385	26.3369	24.8628	25.4181	24.9545	24.9458	26.138	24.866	25.3999	24.5743	25.9935	23.4811	25.6177	25.6616	26.4443	24.9775	25.8979	26.1154	25.3939	25.8063	25.3223	25.1705	25.774	25.7997	23.2487	25.4022	25.7356	25.5918	23.2082	25.8185
Aldh4a1	26.8071	26.599	25.7197	26.5399	26.6868	26.4974	27.0679	26.8246	27.0007	26.2395	26.5952	26.7797	27.3745	26.5528	27.4012	27.2955	26.111	26.9009	27.3279	26.0513	27.4015	27.331	27.2993	27.3841	27.148	26.825	25.7229	24.2308	27.716	26.5434	26.4541	26.6982	26.7714	26.4126	26.4452	26.7319	25.5463	26.6609	26.563	26.4606	26.9745	26.0113	27.12	23.7484	26.6408	26.829	26.2519	26.5047	26.8109
Aldh5a1	31.4108	31.3828	31.3117	31.2877	31.5082	31.4306	31.2298	31.3386	31.4241	31.2536	31.1601	31.3023	31.5329	31.4469	31.5628	31.1841	31.4807	31.5931	31.7416	31.339	31.4145	31.0338	31.3497	31.5306	31.0641	31.3319	31.3075	31.2097	30.6685	31.2061	31.4463	31.286	31.4226	31.8022	31.3804	31.5514	31.565	31.516	31.4016	31.3873	31.7737	31.356	31.674	31.2616	31.3406	31.5787	31.3129	31.4724	31.5737
Aldh6a1	30.268	29.9876	29.8137	29.7793	30.2079	30.1537	29.8354	30.0326	30.302	30.0721	29.5508	29.8688	30.1636	29.952	30.3367	29.8428	29.9256	30.2169	30.0651	29.6576	30.2033	30.5536	29.7901	29.7692	30.5272	30.4363	30.244	30.0362	30.1448	30.4611	30.3068	30.3859	30.2505	30.2316	30.4598	30.5574	30.0512	29.9955	30.0766	30.1119	30.3895	30.0348	30.0562	30.0764	30.0415	30.3999	30.1138	30.1783	30.2117
Aldh7a1	29.5207	28.9485	28.964	28.9389	28.6834	28.6733	28.9646	28.9795	29.4356	29.0395	28.9391	28.9991	29.0581	29.0802	29.1807	28.4827	27.9236	28.8979	29.0464	27.84	28.9822	28.8917	29.1218	28.6425	28.2812	29.1368	29.002	29.1058	28.662	28.8829	29.3274	28.9385	29.5171	28.8453	29.4932	29.0433	29.071	29.1358	29.4051	29.2065	29.3559	29.2952	29.0525	29.1172	29.3449	29.2058	29.1959	29.166	29.1856
Aldh9a1	28.3754	28.3204	28.1217	28.0593	28.0241	28.2859	28.0931	28.3755	28.6027	28.2509	27.9398	28.278	28.3293	27.891	28.6122	28.1831	28.4917	28.2485	28.6709	28.0185	28.2809	28.2598	28.2924	28.2875	28.285	28.3642	28.4751	28.2157	27.6796	28.9468	28.2788	28.1533	28.4418	28.8073	28.3171	28.5712	28.2472	28.1927	27.7297	28.1658	28.1146	28.3869	28.0169	28.2295	28.4984	28.4025	28.1394	28.1867	28.1856
Aldoa	35.4221	35.3442	35.2983	35.3747	35.4273	35.6224	35.2798	35.2685	35.5125	35.5578	35.329	35.2817	35.4145	35.3634	35.2995	35.3749	35.6792	35.6842	35.0412	35.1839	35.5701	35.4316	35.1312	35.2751	35.9214	35.5424	35.3465	35.1858	35.7832	35.1286	35.3813	35.4179	35.6629	35.4032	35.201	35.315	35.5994	35.398	35.1932	35.316	35.5655	35.3822	35.1384	35.22	35.478	35.4263	35.2541	35.3282	35.2813
Aldoc	33.3804	33.3652	33.4238	33.5292	33.3293	33.2267	33.4998	33.5313	33.4157	33.4861	33.4011	33.5265	33.3499	33.1046	33.2875	33.3667	32.9266	33.2854	33.1971	33.349	33.189	33.1565	33.3488	33.316	32.9099	33.6358	33.0911	33.3499	33.6138	33.2904	33.4305	33.3773	33.3292	33.2717	33.3568	33.4739	33.0863	33.1522	33.1261	33.3208	33.3364	33.3788	33.2474	33.2479	33.2422	33.238	33.252	33.1985	33.3547
Alg2	27.3452	27.7267	27.7604	27.5647	27.9723	27.7925	27.7287	27.5926	27.7372	27.7579	27.2324	27.9294	28.1955	27.8496	28.1368	27.5295	26.5285	27.4354	27.8565	27.5771	27.8076	28.1246	27.6902	28.0489	24.3748	27.949	27.3416	27.1972	27.8495	27.0769	27.2895	27.4043	27.6197	27.0519	27.5934	27.8656	28.089	28.3898	27.7913	28.1439	28.034	28.4533	27.0481	27.8993	27.9055	28.4375	28.1999	27.7456	28.5093
Als2	24.5046	23.1969	23.0427	23.9826	24.8334	24.8111	24.0767	23.6582	24.2144	23.7736	23.6414	24.5234	24.8675	24.1791	23.3718	23.8076	25.0806	23.5506	23.6323	24.0905	24.2982	24.6712	24.2336	23.8755	24.4882	23.8672	23.7007	23.5643	23.6708	23.1634	24.0127	23.0246	24.2555	24.0264	23.4784	24.0054	24.5648	23.791	23.7248	23.121	23.7505	23.2726	24.0726	23.2507	23.907	24.1604	24.4441	23.1191	24.2191
Alyref	27.7798	27.0652	27.2853	27.2937	26.6756	26.8986	27.5026	27.4783	27.48	27.1538	27.2593	27.4704	25.0574	27.4486	25.7478	27.0134	26.2795	24.4137	26.6007	24.4161	25.0975	24.3287	26.8732	25.0528	24.8101	27.2981	27.1734	27.1678	27.2431	24.0674	27.5592	26.8345	26.768	24.7343	27.1512	26.0055	27.1717	27.7111	27.7308	27.4316	27.9425	27.8434	27.9953	27.5445	27.4247	27.7433	27.631	27.7342	27.5854
Amdhd2	22.8703	23.1715	26.4175	23.7715	24.2987	23.6567	24.2884	23.8724	24.0342	23.8108	24.9469	23.8584	26.4772	23.7328	26.2453	25.9138	24.4502	24.0512	25.8958	23.8248	26.4065	23.5616	23.5718	22.6334	25.1607	26.0986	26.276	25.875	23.1247	26.3235	26.1089	26.1365	26.1329	26.6286	26.0871	26.2472	23.3162	23.7341	23.6572	23.8596	24.2603	23.9903	23.349	24.4862	23.8136	24.094	23.2844	23.4628	23.7174
Amer2	25.8013	26.1507	26.385	25.8114	24.4086	26.4051	26.0183	25.9973	24.5283	26.7004	25.6374	26.5469	26.6575	26.4219	26.3265	26.895	27.3904	26.7317	26.2329	26.713	26.4751	26.6483	26.1501	26.946	24.3741	26.5223	26.1527	26.2317	25.732	27.1595	26.5691	26.3171	26.2115	26.6323	26.7289	26.2195	26.3378	26.5171	25.9443	26.1324	25.8894	25.9226	26.4053	26.0112	26.5232	26.0187	26.0765	26.6505	27.0307
Ampd2	27.8015	27.5896	27.1419	27.3442	27.378	27.3941	27.2462	27.1337	27.6155	27.6971	27.423	27.234	27.1978	28.0423	27.3844	26.6602	27.8838	28.2423	26.9839	27.1082	27.7186	27.9704	26.7043	26.7696	24.41	27.1304	27.1147	26.9417	26.8227	28.0335	26.9715	26.8747	27.214	27.9847	27.5429	27.2868	27.6995	27.5024	27.6615	26.7259	27.3191	27.4136	27.5222	27.2935	27.9302	27.6282	27.3324	27.659	27.4174
Amph	31.2968	31.2614	31.4835	31.5361	31.7081	31.6882	31.2046	31.3734	31.8136	31.4629	31.4958	31.5657	31.6703	32.0226	31.6458	32.2222	32.2677	32.0725	31.4232	31.958	31.7115	31.6094	31.2179	31.7945	31.8993	31.4424	31.0516	31.5623	32.1869	31.1913	31.2262	31.5304	31.198	31.7291	31.1205	31.2731	31.6805	31.767	31.6819	31.558	31.6832	31.6915	31.8367	31.526	31.7853	31.7103	31.6948	31.7974	31.7291
Anapc1	23.8917	23.5864	23.4383	24.1468	24.5729	24.6187	23.4965	23.6864	23.9348	24.5602	24.2132	23.4557	24.2074	24.0401	24.1791	23.073	24.2898	24.4617	23.818	23.777	24.0577	23.0972	23.9369	24.2384	24.5734	23.2629	24.2128	23.9948	24.3322	24.4989	23.8501	24.3502	24.7778	24.0548	24.0852	24.2539	24.5359	23.4954	23.9049	24.25	23.5745	23.3508	23.8701	24.2038	23.5312	23.2544	24.1546	23.0226	23.3951
Ank	24.9635	25.4481	25.2342	25.4676	25.4001	25.4137	25.5236	23.9083	25.5224	23.918	25.4552	25.1059	24.2087	23.9142	23.5896	23.6735	23.7549	23.3474	23.6241	23.5785	23.8323	23.7726	23.8455	24.2174	25.3095	25.4001	25.7532	24.8795	23.7804	23.7679	25.1286	24.0816	25.0575	25.1977	25.4132	26.1115	24.6815	25.14	23.7942	23.8222	24.2356	23.6168	23.2948	24.1615	23.8739	23.3883	25.1389	25.1975	25.2483
Ank1	26.1079	26.1048	26.1114	25.9477	26.0069	26.1485	26.1855	26.2527	25.802	25.3637	26.2752	26.5546	25.2373	25.4959	26.394	26.3744	25.8888	25.1415	25.8301	25.5317	25.4458	25.8847	25.549	25.7771	24.2627	25.7876	26.2474	26.0302	25.3573	26.0719	26.6771	25.7581	25.5213	25.989	26.6576	26.6152	24.7784	25.1771	25.872	25.354	25.9211	25.5328	26.0934	26.3701	25.8177	25.5701	25.8404	26.4819	25.7818
Ank2	32.3053	32.3771	32.4572	32.3708	32.2222	32.3046	32.4257	32.4649	32.4114	32.5073	32.5059	32.4887	32.3237	32.6347	32.4723	32.3445	32.3395	32.5659	32.5003	32.5416	32.4533	32.4728	32.4586	32.4175	31.9778	32.3967	32.5617	32.5337	32.1933	32.3902	32.4792	32.5624	32.3915	32.3691	32.5175	32.4726	32.6175	32.6621	32.7603	32.7142	32.4851	32.5827	32.7626	32.6299	32.6329	32.7033	32.7111	32.7315	32.3966
Ank3	29.8305	29.93	29.925	29.9148	29.9611	29.8108	30.0369	29.9123	29.9165	29.9137	30.0703	29.8143	29.8873	29.4809	30.035	30.0954	29.4787	29.8179	29.952	30.1556	30.1445	29.4395	29.9328	29.9371	28.8902	29.9352	29.7697	29.8922	29.1913	30.1641	29.8029	29.5643	29.9336	29.8859	29.9203	29.8639	29.8843	29.71	29.5174	29.6375	29.4106	29.6921	29.6096	29.6399	29.7414	29.6354	29.5872	29.847	29.5204
Ankfy1	25.5057	25.9313	24.5841	26.4415	26.4602	25.672	25.4252	25.8034	25.8194	25.6815	25.7664	26.4416	25.8671	25.6063	25.2857	25.134	26.0569	24.7719	25.6782	25.7527	25.1978	23.673	25.6136	24.8646	23.9077	25.6489	25.6413	25.3197	23.6632	25.765	25.597	24.9797	25.1556	25.493	23.8151	25.3861	25.3018	25.5407	25.8642	24.7511	25.8724	25.8989	25.8282	25.7248	25.0799	25.8076	25.6598	25.3973	25.6458
Ankmy2	24.5404	24.4702	23.6833	24.2663	25.0745	23.6008	24.368	25.0079	24.6072	24.2591	23.9294	24.3203	24.6637	25.3272	24.961	23.0614	25.6893	25.868	25.1032	24.3803	24.9583	23.4248	25.0038	24.8722	24.689	25.0406	24.6196	24.8688	24.6113	25.1251	25.0639	25.2486	25.3445	25.0777	25.0294	23.709	24.1131	26.1556	25.0088	23.8805	24.6977	26.1199	24.809	24.7052	24.3901	25.5061	24.3485	23.3483	24.9815
Ankrd63	24.3841	22.9606	26.1329	25.3874	24.3832	24.0225	26.0181	25.8974	23.5306	23.5254	26.1478	26.4639	23.4518	24.1109	24.3712	23.955	23.3704	23.1101	24.664	23.7542	22.5911	23.8104	24.9813	23.2456	25.614	24.0507	25.0504	25.7322	23.5583	23.3783	25.5575	25.2936	24.027	23.5198	25.2951	24.6483	23.6002	23.6157	26.0628	25.2895	23.9472	23.4155	26.0469	25.7011	23.1789	23.5701	26.0308	25.5991	23.8888
Anks1b	29.6613	29.6826	29.1118	29.1311	29.2611	29.9512	29.5561	29.2926	29.7172	29.6218	29.2603	29.4262	28.3424	30.224	27.9892	27.1797	30.5076	27.8353	28.1354	27.3654	28.3498	29.7176	29.3599	27.7865	29.3256	29.5334	28.7894	29.4515	28.4531	28.1748	28.6576	29.4425	29.8483	28.0195	29.6141	27.7839	30.1937	30.059	29.4586	29.6313	30.2893	30.2514	29.7592	29.834	30.1567	30.0207	29.7282	29.7898	30.2173
Anln	26.719	27.0418	26.1982	26.8708	26.8113	27.3785	26.2143	26.6532	26.4193	26.3617	26.7941	25.1158	26.7432	24.9849	26.9568	26.4763	27.0364	26.5101	26.1411	26.5967	26.7353	26.3698	26.0035	26.9934	27.1836	26.8746	25.8508	27.0224	23.437	26.4299	26.5083	25.8902	26.5896	26.2408	26.2645	26.2401	25.4342	25.2606	25.5082	24.6307	25.4795	23.8476	25.3379	25.2171	25.6767	26.2144	25.48	25.8703	25.7793
Anp32a	27.49	28.1584	28.7291	28.5072	27.648	28.7493	28.5369	27.7151	28.7273	28.6757	28.6636	28.5583	29.1782	29.8645	28.9919	29.0558	27.8487	29.0921	28.4955	28.5114	29.4269	28.9434	28.936	29.1938	27.2799	28.3343	27.832	29.1287	28.2721	28.7733	27.2438	28.1934	28.6544	28.049	28.2754	29.3631	29.6914	29.6727	29.8614	29.683	30.0306	29.3209	29.4183	29.9938	29.8045	29.7955	29.9038	29.6186	29.7508
Anp32b	24.6208	25.7848	25.2641	23.0883	24.873	24.12	23.9059	24.61	26.2067	24.0723	23.5797	26.0503	24.4689	26.2087	23.7777	22.8511	24.1335	22.5048	25.2683	23.7187	24.3573	23.9551	24.6918	24.4199	23.9416	23.7334	24.9522	25.3069	23.4801	24.9155	25.4495	23.5406	25.7426	25.354	25.2224	24.9359	26.2373	26.5243	26.498	25.7599	26.7028	26.6306	26.6181	26.636	26.2831	26.7159	26.5885	26.2055	26.0239
Anp32e	25.2931	24.9528	25.3261	23.5202	24.5366	24.2176	24.6618	23.7069	24.3857	24.0603	23.9044	25.4952	23.4276	25.7613	23.3979	24.08	23.8456	23.9593	23.9597	24.2022	23.4876	24.4155	22.8921	24.2274	25.0481	23.6846	23.8111	25.141	24.5867	23.7544	24.4046	26.0159	25.0031	23.3471	23.5604	23.7918	26.2531	25.987	26.0974	25.7768	26.2224	25.9261	25.5195	26.5504	25.6688	26.309	26.3883	26.0753	26.1957
Anpep	24.2096	24.3794	24.5595	24.8625	25.0188	23.2247	23.8758	22.1062	23.7653	24.4267	24.0621	23.3132	23.3783	23.4774	23.3914	23.1295	23.8487	24.0935	23.8732	23.9026	23.5751	23.2379	23.8913	24.1152	23.8455	23.6778	23.4227	24.142	25.4261	23.6085	23.9981	23.7231	24.5302	23.9826	24.5258	24.0364	22.6861	22.7245	24.0913	23.4217	23.8865	23.5058	24.4973	23.6707	23.5538	23.5535	23.7874	23.6593	23.3718
Anxa11	26.707	26.6516	26.7969	26.3999	26.6115	27.1241	26.3553	26.0903	26.7665	26.4493	26.2433	26.5739	25.9653	27.7249	25.7407	26.3247	25.7363	25.8563	26.2101	25.6868	26.0313	26.6582	25.7469	26.103	24.8825	25.9311	25.9584	26.3112	24.3923	26.0761	26.4055	26.0628	26.8752	26.5027	26.0599	26.3347	27.6753	27.1386	26.8269	26.394	27.2545	27.1678	26.8797	26.3002	27.5432	27.1318	27.0398	26.8419	27.4321
Anxa2	27.6049	26.7451	26.2175	26.4545	26.9173	26.0532	26.568	27.3384	26.3018	26.3961	27	26.5525	28.0456	26.1826	27.291	27.7847	27.1936	27.1986	27.0955	27.4117	26.6784	28.4945	27.1514	26.85	26.6305	26.7424	27.2279	26.5544	27.207	26.926	26.3202	26.7555	25.7595	25.6446	26.3777	27.1892	26.8508	26.4061	27.6455	26.5163	28.2486	27.0467	27.3292	26.7063	25.8696	26.6963	27.8082	26.5649	26.4974
Anxa3	26.984	25.7866	25.5092	25.8053	26.5162	25.9586	25.9642	25.8845	26.7451	25.3348	25.6788	25.8376	26.475	26.0458	25.9026	25.6153	25.1067	24.2948	26.5607	24.7473	26.4314	25.0772	26.1588	25.2433	24.2015	25.417	26.7384	25.6943	24.2055	26.3234	26.5985	25.9394	25.9678	26.0776	26.2408	26.2277	26.1777	25.9809	27.2273	26.2573	27.0743	25.9374	26.84	26.4283	25.6306	25.9917	26.3599	26.0592	25.5383
Anxa5	30.2051	30.2242	30.079	29.7437	30.0164	29.835	29.9363	29.5328	29.9746	29.5062	29.6536	29.7155	29.6673	30.0946	30.5509	30.3858	30.0188	30.2197	30.0659	30.0209	30.495	30.3194	30.2029	30.2108	29.2604	29.8696	30.3422	30.2033	30.205	30.4611	30.1111	30.359	29.7756	30.3639	30.335	30.5927	30.4743	30.5846	30.4293	30.6032	30.7011	30.0739	30.1337	30.2964	30.0609	30.0596	30.1669	30.0355	30.5495
Anxa6	30.7972	30.842	30.7505	30.826	30.4285	30.6276	30.7209	30.7467	30.7309	30.5079	30.6412	30.869	30.3588	30.7966	30.3681	30.4285	29.9532	30.8982	30.3183	30.1615	30.3803	30.6547	30.7856	30.4049	30.9797	30.8465	30.6575	30.8121	31.0733	30.6044	30.7138	30.716	30.4936	30.7667	30.5488	30.6212	30.6856	30.4728	30.6724	30.6332	30.6485	30.4456	30.6456	30.5363	30.5057	30.518	30.6028	30.5105	30.7094
Anxa7	29.2119	29.1605	28.7852	29.1858	28.9478	28.9881	28.6111	28.8213	29.0651	28.8915	28.867	29.0075	29.3396	28.9417	29.1511	28.9937	28.5024	29.4827	28.8228	29.2795	29.1686	29.1998	28.9262	29.0335	29.8645	28.368	29.1793	28.7283	28.462	28.8878	29.1378	29.1184	28.66	29.4566	29.0494	28.9705	29.2335	29.3167	29.1933	29.1447	29.1963	29.3122	28.8961	28.9982	29.3945	29.3761	29.2	29.0222	29.399
Ap1b1	30.0149	29.8541	29.7048	29.6149	29.7192	29.8961	29.4768	29.7504	30.0672	29.6928	29.6505	29.5905	29.9233	29.9581	30.1281	29.1077	29.4244	29.3453	30.1996	29.3971	29.9606	30.0221	30.1533	29.5465	29.4347	30.1645	30.2654	30.2538	30.3521	30.3873	30.1888	30.234	30.4699	30.4178	30.3077	30.4136	30.0217	30.1115	29.6815	29.7442	29.8833	30.0439	29.8053	29.7733	29.7908	30.0124	29.762	29.8071	29.8443
Ap1g1	28.155	28.1687	27.807	28.0863	27.0586	27.7579	28.2057	28.0357	27.5487	27.6696	27.9236	28.216	27.945	28.2975	27.8707	27.4699	28.5404	28.0353	27.8508	26.8163	28.1365	28.0427	28.1043	27.7323	28.21	27.6472	27.4243	27.9262	27.1631	28.1579	27.6144	27.6482	27.6852	27.6175	27.6717	27.3406	28.698	28.3552	28.0906	28.3908	28.1934	28.4426	28.2254	28.1559	28.6169	28.4827	28.2504	28.2382	28.1338
Ap1m1	28.2873	28.328	28.5639	28.3701	28.5023	28.6088	28.4664	28.5173	28.7565	28.2895	28.3857	28.3721	27.8486	28.736	27.723	28.1805	27.9301	26.5789	28.5182	26.5709	28.0852	27.8775	28.5159	28.0244	28.1915	28.3883	28.56	28.7305	28.5143	28.327	28.6316	28.4855	28.6009	28.166	28.5179	28.2164	28.6917	28.6068	28.6154	28.4308	28.3432	28.5934	28.4875	28.5491	28.7166	28.7031	28.0981	28.6483	28.5578
Ap1s1	25.3681	26.2782	26.0491	25.554	25.4854	25.9709	25.2094	25.024	25.9381	25.3536	26.0467	25.2794	25.7209	25.9057	25.2351	23.9741	24.0341	25.2081	25.3012	23.7698	24.3095	24.229	26.2644	25.3641	25.3136	25.358	25.1239	25.7495	24.3718	24.3593	25.408	26.3997	25.7619	25.3926	25.269	25.4726	26.1351	26.1548	26.2472	26.0613	26.2995	25.9356	26.2387	26.0397	26.4155	26.3352	26.0948	26.3907	26.1813
Ap2a1	32.5114	32.6545	32.8344	32.8822	32.4301	32.7178	32.8135	32.7173	32.6521	32.6817	32.8216	32.9131	32.1035	32.9582	32.2315	32.0898	32.6381	32.2558	32.4584	32.0323	32.1233	32.4575	32.4227	32.3818	31.5624	32.6157	32.6116	32.6446	32.7727	31.9214	32.6866	32.6201	32.7539	32.2738	32.6422	32.5236	33.0342	33.0216	32.8598	33.0414	32.8643	33.0153	33.1518	33.0702	33.213	33.0599	33.2093	33.1546	32.9327
Ap2a2	32.0592	32.0101	31.8558	31.8511	32.0537	31.6173	31.6809	31.6806	32.1046	32.1126	31.8009	31.8198	31.1802	32.0982	30.9351	30.5105	30.2304	31.4171	31.3226	31.1612	31.2417	31.4182	31.6005	31.1308	30.5889	32.1647	32.0258	31.7994	31.4428	31.4346	31.8924	32.0101	32.1768	31.9449	31.7981	31.6654	32.0649	32.1675	31.5928	31.7982	32.1342	32.0789	31.8224	31.7007	32.2717	32.1048	31.8439	31.8497	32.1403
Ap2b1	33.1267	33.2367	33.0753	33.1084	33.0334	33.0645	32.994	33.0432	33.3262	33.1833	32.8843	33.0834	33.0804	33.2243	32.7369	32.8079	32.9514	32.9341	32.8545	32.5281	32.9174	32.8429	33.0395	32.8814	33.3058	32.9959	33.0806	33.1196	32.9622	32.7432	33.1905	33.2262	33.254	33.1229	33.1381	33.0143	33.4593	33.4182	32.9622	33.2607	33.2942	33.4642	33.1426	33.1882	33.4528	33.4029	33.2757	33.2124	33.3117
Ap2m1	32.4237	32.3684	32.3811	32.3565	32.3398	32.3976	32.2907	32.2492	32.4668	32.4475	32.4483	32.2653	32.2053	32.2385	32.3364	32.3714	33.0409	32.3949	32.4298	32.7642	32.3267	32.6098	32.4564	32.2695	33.1092	32.7399	32.5562	32.4299	32.7862	32.8337	32.4248	32.3281	32.5338	32.2165	32.516	32.1927	32.0634	32.1903	32.0077	32.1903	32.1629	32.2395	32.136	32.226	32.4113	32.1731	32.072	32.3375	32.2268
Ap2s1	28.834	29.0127	29.5174	29.3964	28.4354	29.4385	29.3129	29.3444	29.3023	29.1498	29.3189	29.4926	26.8358	30.3326	26.764	27.2687	28.3634	27.2268	28.674	23.8987	25.9402	27.7415	29.4942	26.9643	29.3339	28.9608	28.251	28.5723	23.9102	27.6636	28.7063	29.4822	29.1774	27.8178	28.9561	26.8024	30.3973	30.6415	30.2991	30.5921	30.1112	30.5494	30.302	30.52	30.6244	30.3132	30.6968	30.2237	30.5465
Ap3b1	25.0639	24.1499	25.1853	25.0751	24.6737	25.0221	25.1235	24.9455	24.9378	25.2268	25.2513	24.9083	23.7022	25.8157	23.7412	23.8844	24.3076	23.7093	23.3216	23.6105	23.7062	23.7317	22.9869	23.0693	24.5005	23.0804	24.2936	24.8858	24.0237	24.15	23.908	24.5247	23.7039	24.5547	23.236	23.7707	25.5443	25.3066	25.5147	24.3644	25.5959	25.3721	25.3486	25.2122	25.2329	25.4569	23.8425	25.2162	25.6524
Ap3b2	30.0847	30.4086	30.2174	30.3148	30.4093	30.1142	30.149	30.299	30.2095	30.1578	30.2972	30.4033	30.3571	29.9263	30.4115	30.1525	30.6319	30.2088	30.3671	30.4072	30.3193	30.6616	30.349	30.6107	30.7117	30.4744	30.6159	30.2716	30.5734	30.909	30.437	30.2868	30.1696	30.5488	30.5652	30.4105	30.23	30.1964	30.0576	30.0381	29.9657	30.1331	30.3508	30.1807	30.1787	30.3018	30.1297	30.204	30.041
Ap3d1	29.3729	29.3565	29.1852	29.3932	29.4577	29.3113	29.5531	29.4095	29.5577	29.2484	29.4769	29.3673	29.4387	29.5444	29.4604	29.3504	27.1707	28.0938	29.2768	29.1052	29.6723	29.3225	29.5975	29.3273	27.5505	28.5059	29.3694	29.2263	28.3943	28.8335	29.348	29.4511	28.9823	28.9858	29.511	29.3014	29.5643	29.7039	29.2944	29.4853	29.5853	29.7174	29.4602	29.3855	29.4311	29.5781	29.4904	29.4041	29.5263
Ap3m2	27.0825	27.1617	27.9006	27.7544	26.6324	27.9499	27.7805	27.819	27.4489	27.9057	27.836	28.0526	26.2491	28.1208	27.9539	27.4205	25.0507	26.8256	27.025	26.8826	27.7554	27.3487	27.2532	28.0668	24.4626	27.6014	27.5993	27.7228	25.4409	27.8995	28.119	27.8233	27.9299	27.0521	27.51	26.7728	28.5159	28.4228	28.4519	28.4562	28.2192	28.5015	28.2936	28.6253	28.5053	28.3761	28.5201	28.3185	28.5749
Ap3s1	27.0474	27.6131	26.707	26.7335	26.855	27.6202	27.4449	27.1088	26.9272	27.1642	27.649	27.6162	24.9141	26.754	26.5477	25.0327	23.4788	26.2288	26.0325	25.2825	26.8169	26.6978	27.188	25.3592	27.3939	28.1858	26.9581	26.8831	26.3755	26.7691	26.4544	26.7629	27.5092	27.0621	26.5922	27.2201	26.6487	26.884	26.3522	26.2067	26.6194	26.8305	25.7285	26.5607	26.8399	26.5756	26.5858	27.1199	27.165
Ap3s2	24.0444	24.7179	23.329	23.6404	24.5663	24.5411	24.5682	24.3455	24.3683	24.2445	24.0444	23.2023	25.2203	25.2869	24.8669	23.8805	24.1429	23.3099	25.2799	23.0637	24.1684	22.9726	25.4129	24.2371	24.1448	24.8724	25.3345	25.6723	24.369	24.97	24.8856	25.7925	25.3473	25.1781	25.1924	25.7407	23.8736	25.1523	25.4551	25.5094	25.6118	25.2201	25.6571	25.517	25.4367	25.1485	25.2231	25.5228	25.4732
Apba1	26.585	26.8657	27.7008	27.1692	27.5799	26.8488	27.2506	27.1699	27.0978	26.5259	26.9495	27.1263	27.3958	26.0098	27.8752	27.5569	27.9911	27.6226	27.6968	27.335	26.5907	27.8003	27.0779	27.5321	24.827	27.4928	27.0009	26.9871	23.2728	27.2413	26.908	27.1761	26.5905	26.9071	26.8998	26.1275	25.9546	26.6158	26.3979	26.3978	26.0277	24.9358	26.5657	25.9388	26.8388	25.8471	25.5838	27.2851	24.0685
Apbb1	23.921	25.6977	25.1837	25.3016	23.6221	25.0113	25.3291	25.078	24.3292	25.1101	25.3108	24.2351	23.5221	23.6765	23.2239	23.6067	25.6801	24.1359	24.4558	23.8523	23.2536	23.8793	24.376	24.345	25.2583	23.0857	24.3159	24.7191	23.3953	23.2496	23.9852	23.9448	24.3237	23.9814	23.5731	23.3511	25.7236	25.6806	26.0037	25.3215	25.5772	25.6805	25.4894	25.6227	25.6145	25.7642	25.5629	25.9551	22.8634
Apeh	25.4382	25.2409	25.0574	25.2233	25.1368	26.2635	25.3364	24.8086	25.3667	25.1366	24.8801	24.7238	24.9533	26.3782	24.9726	25.2009	26.2717	23.687	25.7183	25.2409	25.7795	24.4738	25.7176	24.6269	24.637	24.6344	24.5907	24.8093	24.0092	25.4378	24.5258	25.6649	25.2531	25.6104	24.6111	25.6944	25.9127	25.7775	26.1969	24.7151	25.6103	25.3948	25.5469	25.7378	25.2653	25.4766	24.8301	25.3064	25.5753
Apex1	26.2691	26.9435	26.4846	26.3637	27.0479	26.0371	26.5333	26.5824	26.6101	26.2224	26.1225	26.0076	26.1961	27.1137	26.6839	26.8243	25.7425	26.3584	27.17	26.8835	26.1588	26.4836	27.3148	26.5985	24.3596	27.207	26.5302	26.0871	25.6406	27.6517	23.7571	26.022	26.1696	27.2778	24.6016	26.8966	26.4322	26.6675	27.0667	26.8839	27.0389	26.9762	27.1195	26.5297	27.0298	26.7071	26.9933	26.1791	26.8066
Api5	26.6536	24.1498	26.1679	26.4277	25.5759	26.8425	26.1869	26.2851	25.9824	25.9935	26.4632	26.3382	24.9409	25.8113	25.6153	26.5861	25.0728	25.3352	26.0229	25.5829	25.209	26.0185	26.2749	23.4522	24.2463	26.0806	26.4619	26.4931	24.7422	24.9686	26.2518	26.2307	25.5422	24.8471	26.3513	25.9689	24.302	26.66	26.8082	26.4105	26.454	26.5202	26.4738	26.7758	26.6645	27.0372	26.4147	26.8397	25.8519
Apip	24.009	23.8287	24.2606	24.1632	23.6737	23.6461	24.301	23.9157	23.0912	23.908	24.0425	24.2178	24.2526	24.4493	24.2862	23.7574	23.8429	23.8971	24.1021	24.5303	23.3587	23.4769	23.9725	23.9755	24.4077	23.8071	24.1214	24.4042	24.0899	23.8367	23.7307	24.0154	24.4331	24.5023	24.0554	23.8925	24.1362	23.4055	24.6826	24.5203	24.1923	24.0446	24.3656	24.5354	23.7785	23.942	24.4266	23.4584	24.1986
Aplp1	26.1409	26.7961	26.2731	26.2937	26.1464	26.4587	26.0031	26.2032	26.7438	26.5299	26.2909	25.6632	26.2573	25.965	26.1376	26.3858	26.5917	23.9485	26.7726	26.754	26.1425	26.5995	27.0802	26.9926	24.745	27.4328	26.7903	26.3069	26.7246	26.8711	26.9531	26.4315	26.7374	26.5001	26.8955	25.7743	26.1657	26.8414	26.2748	26.2332	25.6242	26.3824	26.0798	26.0374	26.8905	26.046	26.4083	25.8794	26.544
Aplp2	25.0114	24.8444	25.0991	25.3823	24.097	25.0793	25.3274	25.4307	25.587	25.056	25.1924	25.1562	24.0362	24.1979	24.6554	23.4828	23.9027	24.914	24.6318	25.8235	24.0239	24.4503	25.8276	25.4374	24.8297	24.4178	25.5139	23.4482	23.9779	24.6536	24.9682	24.9389	23.481	24.2249	25.0253	25.0295	24.9754	24.0601	25.4979	25.7939	25.472	23.6606	25.2518	25.4574	25.0017	24.8761	25.5222	25.0315	24.471
Apmap	26.7649	27.2575	27.1919	27.09	26.8543	26.7457	27.1534	27.3768	27.4851	27.5957	26.9908	27.3058	27.8066	26.7963	28.324	28.4489	27.2437	27.8937	28.1566	27.8121	27.9988	27.8352	27.5732	28.2677	27.0312	27.2423	27.4937	26.899	27.5953	27.7596	27.3643	27.7196	26.9154	28.0176	27.2068	27.1347	27.1785	27.3622	27.5214	27.5226	26.7377	27.3997	27.2487	26.8566	28.0004	27.7008	27.0419	27.1302	27.2246
Apoa1	25.4607	25.0563	26.0316	26.6724	23.337	25.8833	25.4117	26.2448	26.0362	25.2313	27.7829	27.1024	24.107	26.6508	23.3402	24.3109	23.639	24.3404	23.8613	23.613	23.1859	23.7759	24.0145	23.942	25.3592	25.8036	27.3237	25.114	24.5897	22.6581	25.7766	26.2652	25.6617	25.7143	25.9805	27.4721	25.8039	25.2154	25.9732	26.1363	26.5553	25.2228	25.8858	25.832	25.1174	24.8299	25.5396	25.3957	28.7164
Apod	23.7909	24.1733	23.9755	25.1476	24.0513	24.0368	23.838	25.5174	24.9525	23.3855	23.8865	24.9136	26.4425	24.8873	25.4476	24.0389	23.5427	26.3886	25.97	23.92	25.5719	24.4078	25.1585	23.7831	23.9374	25.2312	24.1249	25.3534	24.9483	25.3348	26.0395	24.8015	23.9357	23.3929	25.1897	25.3421	25.8977	24.3371	25.6292	23.9313	26.2938	24.1546	25.6212	24.9145	24.0208	24.7396	23.8496	23.4528	26.9223
Apoe	30.1829	30.0714	30.114	30.2545	29.3762	29.966	30.3219	30.2756	29.5923	30.0247	29.8321	30.1909	29.5037	30.067	29.7726	29.6397	29.6494	29.6275	29.849	29.4493	29.8986	29.9572	30.1554	29.5581	29.147	29.4836	29.3254	29.679	30.2529	29.7286	29.6221	29.6495	29.5305	29.0885	29.581	29.5777	30.5612	30.4697	30.0367	30.0306	30.7418	30.6449	30.4453	29.9886	30.6396	30.1526	29.4212	29.8568	30.6961
Apoh	23.9212	24.1634	23.4123	23.6272	23.877	24.0628	24.3832	23.943	25.0276	24.0657	28.0613	23.8727	23.8112	23.2331	24.0962	23.6038	23.4969	24.6153	22.8725	23.8646	24.1501	23.5377	23.8087	24.4513	25.2723	24.0024	23.5573	24.1027	23.2297	24.7432	23.3931	23.6956	23.7606	23.0961	23.6658	23.703	24.0202	24.3095	23.6992	23.7826	27.7514	23.557	23.076	24.5562	23.9148	24.0934	24.0094	23.7816	27.6899
Apoo	28.6852	28.2508	28.4355	28.2352	27.9233	28.2953	28.5141	28.4449	28.1812	28.1125	28.3299	28.3507	28.625	28.6073	28.7575	27.3304	25.8945	27.2534	29.123	26.9349	28.6212	23.8251	28.869	27.0033	25.5496	27.7038	28.6142	28.446	27.3207	28.716	23.3745	24.7371	28.6808	28.4082	28.4242	28.9113	28.8037	28.5842	28.6365	28.5749	28.7211	28.6642	28.8204	28.7668	28.4063	28.6474	28.7982	28.7826	28.7885
Apool	24.8047	24.3258	23.9336	23.7991	24.9105	25.0496	24.6206	25.9248	23.3879	23.9535	24.1251	23.1284	26.7408	25.517	26.4613	25.684	26.2848	25.6444	26.3057	26.1328	26.5041	25.5461	26.286	26.5042	26.9738	25.9168	26.0707	26.0128	26.5145	23.5087	25.5381	25.9401	25.9599	24.8631	25.9095	26.0084	25.818	25.9142	24.4641	25.969	23.7823	22.8624	26.1494	25.6912	23.5579	24.0438	26.176	26.3586	25.7215
App	28.8055	28.5987	29.1806	29.166	28.4533	28.5923	28.8013	28.8673	28.1467	28.8563	28.8507	28.7749	28.0472	28.7983	28.3809	29.0727	29.2133	28.7894	28.5702	28.9539	28.8514	28.8381	28.9069	28.0268	28.7188	28.5374	28.6737	28.3669	28.9188	28.7286	28.4107	28.5643	28.1135	28.5853	28.1776	28.6486	28.7164	28.7018	28.8484	28.7151	28.7066	28.6394	29.048	28.8897	28.7649	28.5391	28.86	28.9343	28.6836
Appl1	28.6883	28.7025	28.8154	28.839	28.5385	28.6035	28.8625	28.6869	28.6492	28.8879	28.8469	28.7384	28.5529	28.1578	28.9339	29.0001	28.3301	28.533	29.0586	28.7775	28.905	28.4757	28.9681	29.2052	29.0331	28.5169	28.6659	28.7256	28.0779	28.4612	28.6555	28.4229	28.7339	28.4122	28.57	28.6389	28.3733	28.3282	28.605	28.6518	28.177	28.5016	28.605	28.4085	28.6553	28.5237	28.7574	28.6718	28.1069
Appl2	23.7497	23.9592	23.9872	23.0582	23.8546	23.9636	24.2889	23.5092	23.7549	30.752	28.6916	23.4826	27.969	28.5233	25.9527	24.6779	23.7405	29.0406	27.4221	27.3667	28.6512	26.4757	28.563	25.8634	24.9166	27.7232	24.6242	28.3345	24.4718	24.0089	26.0692	26.8625	29.7042	27.6333	24.0897	29.9355	29.3722	23.8103	28.8767	23.7053	29.4891	29.1229	23.459	29.0565	24.3978	29.2322	29.2903	22.9591	29.0955
Aprt	23.3672	24.1477	22.875	24.5757	23.4873	23.9308	24.373	23.8132	24.2698	24.0466	23.6607	24.02	23.7036	24.1498	23.3736	23.5757	24.711	24.1447	23.676	24.4281	23.0706	24.1919	22.7787	24.0344	24.2544	24.0472	24.0828	23.919	23.7059	24.5186	24.1506	24.5427	24.56	23.5399	24.6047	24.3047	25.6436	25.302	25.0727	24.8448	25.5653	25.1874	24.6035	24.4801	24.5487	24.9917	24.9476	23.8657	25.8569
Aqp4	28.4928	28.7902	28.5027	28.1956	28.922	28.4738	28.1207	28.3463	28.8213	28.3305	28.3213	28.3261	28.6916	29.2381	28.7527	27.2129	29.7847	29.6917	28.4433	27.4055	29.3422	29.257	28.3222	27.5975	24.0721	28.8801	22.9715	28.1803	27.7819	29.5478	23.0607	24.3107	28.1566	28.5871	23.7933	24.1315	28.5973	28.4482	28.9323	28.5734	28.8692	28.7305	28.9941	28.5388	28.4531	28.6745	29.0532	28.5794	28.6492
Araf	27.1369	27.3422	27.0234	27.2222	27.4869	26.7935	27.38	26.8451	26.907	27.027	26.9209	26.6122	27.4144	26.1558	27.1609	27.4958	27.3723	27.2863	26.9125	27.2845	27.1388	27.3441	27.04	27.3502	24.9529	27.1893	26.4562	26.2314	25.9085	25.6136	27.0021	26.4186	26.7664	26.8997	26.5019	26.7309	26.1606	26.3797	25.9465	26.5801	25.9137	26.1912	25.9956	25.5827	26.6667	26.1045	25.6331	27.0573	26.5725
Arcn1	28.0408	26.9902	27.7577	27.1989	27.2063	28.0615	27.6059	27.5318	27.2836	27.8303	27.5405	27.2685	28.9629	27.7292	28.124	28.9015	28.9997	28.984	28.0676	28.3705	28.6163	29.061	28.0571	28.6745	29.7916	28.4764	27.624	27.7783	29.1512	29.1243	28.591	27.788	28.0735	28.5391	28.0185	28.6361	27.6753	27.8603	28.0773	27.9243	27.7223	27.9889	27.914	28.0752	27.8336	27.6031	28.072	27.8585	28.2758
Arf4	27.6682	27.5025	27.471	27.6664	27.4361	27.814	27.3205	27.6649	27.6448	27.7529	27.7975	27.9079	27.3009	27.2883	27.5879	27.1073	27.0709	27.6177	27.4854	27.484	27.6546	27.4831	27.6499	26.9019	24.5387	27.7472	27.7513	28.6763	27.5732	27.0644	28.0166	27.762	27.6597	27.3989	27.7594	27.5828	27.5319	28.0241	27.6139	27.5657	27.7496	27.8306	27.5917	27.701	27.9781	27.7495	27.9196	27.6472	27.3101
Arf5	29.7469	29.6125	29.8986	29.6008	29.6814	29.0169	29.9157	29.9437	28.5955	29.5536	29.5407	29.7172	29.8471	29.0604	29.7665	30.0226	30.2622	29.6954	29.6675	29.9364	29.9824	29.8752	29.5479	30.0947	28.5682	29.8959	29.846	29.7405	30.2477	29.9954	29.5935	29.3328	29.6178	29.8056	29.5518	29.5311	30.1819	29.2197	28.6096	29.3166	28.9915	29.847	28.92	29.1339	29.41	29.9264	29.0122	28.7694	29.2947
Arf6	26.726	27.0357	27.32	27.4358	26.5267	27.3312	26.9405	27.2967	27.2638	27.1922	27.2497	27.196	25.6088	27.4689	26.0958	24.5304	23.8314	23.9424	26.2669	24.0976	25.6266	24.1416	27.4222	24.1988	24.4302	27.0037	26.6462	27.5309	23.9628	25.7739	27.1336	27.6974	27.492	25.8712	27.2001	26.4418	27.7925	27.9637	27.9824	27.5379	27.9281	28.034	27.8133	27.8761	27.8429	27.9345	27.5999	27.8043	27.798
Arfgap1	28.1223	28.1393	28.3969	28.2095	28.2382	28.0942	28.2722	28.2495	28.1517	28.1941	28.2453	28.3692	28.0319	28.8467	28.424	28.1558	27.5594	27.5598	28.4871	27.8709	28.157	27.616	28.7602	28.0389	25.9578	27.9949	28.058	28.5799	28.0037	28.4474	28.173	28.2916	28.212	28.4197	28.1602	28.3943	28.3791	28.2973	29.0314	28.9166	28.153	28.1798	28.8338	28.8378	28.268	28.6232	28.7919	28.6882	28.5759
Arfgap2	24.7067	23.119	24.4248	23.9948	23.532	24.1872	24.4314	24.2189	24.9677	24.4859	24.417	24.3471	24.5054	24.5541	23.154	24.032	24.5637	22.9281	25.1348	24.1371	24.2184	23.3721	24.307	23.8124	24.8125	24.3353	24.708	23.5895	24.1458	23.8986	23.4646	24.4064	24.7228	23.4759	23.9573	24.0835	25.2334	25.399	25.132	24.7985	23.9518	25.028	24.4422	25.6015	24.2779	24.7561	25.0468	24.2316	24.9544
Arfgef1	25.2765	25.3026	23.4947	24.9415	25.5402	24.4241	24.9007	24.8894	24.6005	25.1235	24.956	24.8875	24.7325	24.6596	25.5053	24.7967	25.9588	25.4686	24.8033	25.083	24.906	25.5874	24.8589	25.7108	25.0279	24.0889	24.9862	25.7645	25.1943	24.0391	24.8754	25.0873	23.5134	24.6031	25.282	24.3093	25.2532	23.7637	24.6506	24.9126	24.4761	25.2118	24.8252	25.6076	25.3899	24.573	24.7375	25.9169	25.5571
Arfgef2	28.1475	28.588	27.6358	28.1227	27.9142	27.8271	28.1324	28.0761	28.3432	27.0068	27.7124	28.0585	27.175	28.2406	27.3179	27.0098	28.2278	28.2428	28.0071	28.8022	28.046	29.7408	27.6735	26.8313	27.9642	27.2871	27.9044	27.9315	29.6505	28.1478	27.4879	27.4551	28.1275	27.9098	28.0683	28.1719	28.1803	27.551	27.7161	27.6901	27.1828	27.592	27.2632	27.6006	27.9049	27.7853	27.9937	27.7385	27.8021
Arfgef3	25.7612	26.5584	26.4803	26.6354	26.2698	25.797	26.9344	26.3297	26.7051	26.3831	26.5635	26.4717	26.3141	25.9945	26.5813	26.8011	23.6118	27.4425	26.4207	26.689	26.0578	25.7644	26.4352	26.8702	23.8545	26.4076	26.6015	26.156	24.0044	26.425	26.1314	26.1596	26.8557	25.9032	26.1441	26.3921	26.3172	26.2162	26.6964	26.5591	25.8694	25.9838	26.4681	26.8292	26.196	26.4142	26.4659	26.9108	26.3832
Arfip2	27.5417	27.2461	27.2961	27.209	27.3536	27.3172	27.3034	27.1517	27.3651	27.0942	26.8714	27.1714	26.9617	27.3644	26.8637	25.9369	25.0566	25.9017	27.1833	25.8208	26.681	26.3276	27.0195	26.3342	24.7252	27.204	27.3035	27.472	26.2236	27.5519	27.3435	27.0625	27.2575	27.2768	27.795	27.262	27.589	23.6571	22.7625	23.467	23.5024	26.662	27.0975	23.2732	26.7645	27.1355	26.832	27.2464	27.4772
Arglu1	23.7639	24.8908	22.9976	23.8409	23.9615	24.7888	24.2642	24.6735	24.6991	24.6002	24.0722	24.4164	24.1623	23.2966	23.3905	23.3698	23.6736	23.9916	23.394	23.0201	23.7654	24.6035	23.9038	23.2607	24.9018	23.0761	24.2494	23.3964	23.4203	23.7229	24.0418	23.8937	23.7584	23.459	24.1075	23.9396	23.8095	27.9871	28.0023	23.2625	24.161	27.8368	28.0842	28.103	28.0248	28.0331	23.7856	28.4291	23.5489
Arhgap1	28.8297	28.7441	28.9628	29.0346	28.9149	28.4552	28.9428	28.9917	29.1969	28.7522	28.9703	29.2625	29.1797	28.682	29.1008	27.836	28.0649	27.5377	29.4708	29.2457	28.6207	26.9292	29.0887	28.4765	28.1863	28.898	29.0789	29.5059	28.7452	28.3105	29.1523	29.4109	29.1945	28.9691	29.0325	29.6177	28.6803	29.1429	29.1142	29.0853	28.949	28.7805	29.1219	29.3071	28.8854	28.8383	29.3294	29.4826	29.0936
Arhgap21	26.1693	25.8814	25.6644	25.5095	26.0114	26.1024	25.9274	23.6902	25.915	25.5213	25.6688	25.7824	26.4061	26.1101	25.8113	26.2772	27.4722	26.8183	24.4603	26.3681	26.209	26.453	25.3003	26.2233	27.5542	25.6532	26.0165	25.7878	26.5504	26.2693	25.5916	25.8663	25.738	26.1104	25.5048	25.4612	26.2788	26.5523	26.763	25.2829	26.3585	26.2583	25.1835	26.6134	25.7962	26.032	26.259	26.2697	25.0892
Arhgap23	26.5914	26.5248	26.4575	26.7978	27.2644	27.2149	26.9884	26.5494	26.3881	26.6045	26.0681	26.4265	27.0584	26.5031	26.5763	26.6017	27.1569	27.4039	26.5684	26.6575	27.0343	26.8313	26.6187	26.755	27.1245	26.7004	25.9271	26.3765	27.2769	26.6911	26.103	26.105	27.1398	26.0542	26.4288	26.6531	26.5405	26.1031	26.1545	25.9495	25.73	26.4427	26.1733	25.9389	26.2255	26.7136	26.1253	25.567	26.3909
Arhgap26	25.0391	25.7685	25.4887	25.1656	24.8196	25.139	25.5058	25.3707	25.5244	24.8135	25.4285	25.4035	23.6315	24.5521	25.2396	24.3583	24.387	24.2434	25.0745	23.8831	23.4994	23.3136	26.5156	24.3236	25.1478	23.8997	24.6498	25.4517	24.4886	23.6834	24.6592	25.355	24.8234	25.2363	25.1765	24.5223	25.5107	25.5969	25.7048	25.9433	26.017	25.5112	26.0165	25.6229	24.5323	25.4079	26.2306	26.2225	25.6397
Arhgap32	26.3871	26.2635	27.2975	27.6858	25.0607	26.89	27.3212	27.3435	25.929	26.4413	27.2636	27.1662	26.4855	26.4454	27.415	27.4942	26.1331	26.1485	27.9824	27.5193	26.8687	26.5335	27.8546	27.7186	24.9334	26.5343	27.2589	27.3837	25.0246	27.135	27.2746	27.3199	26.0534	26.232	27.2399	27.2559	25.5887	25.7783	27.0474	27.0098	25.5993	25.8825	27.3854	27.1062	26.8918	26.3398	27.125	27.4886	25.9942
Arhgap35	26.4999	26.17	25.8529	26.6011	26.465	26.6489	26.623	26.9451	26.0438	26.2251	26.4798	25.8013	26.8893	25.3174	26.8743	26.9975	26.7023	27.4683	26.4747	27.0785	26.4317	27.2899	26.6228	27.2104	26.817	26.4536	27.0391	26.3363	26.8559	25.9167	26.0122	25.8924	26.5522	26.5554	26.3284	26.9295	26.3891	26.5672	25.95	26.5775	26.3675	26.8456	26.3474	26.4803	26.392	26.9213	26.8307	26.4547	26.5668
Arhgap39	27.4816	27.6675	25.9901	25.991	27.1788	27.0467	25.5994	25.8279	27.4878	27.227	26.3102	25.6887	28.0476	27.2387	26.4447	26.8916	27.7547	27.4609	25.8255	26.5969	27.8749	27.7593	25.4172	26.6609	28.2284	27.1018	25.8405	25.8703	27.8423	27.8239	25.5082	24.7486	27.6378	27.3367	25.5065	25.5616	26.9129	26.8717	26.239	25.2017	25.8359	26.4483	24.6366	25.4888	27.4409	26.4023	25.0383	25.9572	26.4597
Arhgap44	27.3012	28.6366	27.0174	26.7494	26.6714	27.1216	27.5021	27.1416	26.4529	26.4788	26.6971	26.9258	26.7715	27.3088	27.405	26.7954	28.4568	28.175	26.9762	28.0038	27.0745	27.8944	27.2983	27.128	25.0183	27.4458	27.4857	27.4185	27.7058	28.1313	27.4972	27.3205	27.3202	27.2918	27.3279	27.8302	27.4583	27.1979	27.3939	27.1458	26.812	27.1258	27.2513	27.2484	27.5388	27.1408	27.7457	27.1342	27.2306
Arhgap5	25.0268	24.9833	24.5199	25.2231	24.9437	24.7305	24.3705	25.0336	25.1576	24.375	25.2055	24.8621	24.0065	25.1369	24.296	24.4738	23.5909	24.0434	24.8246	23.7795	24.2394	23.7776	24.8478	24.2412	24.1602	24.5562	25.5138	25.3111	24.0236	24.4395	25.2498	24.9451	24.6936	24.629	25.2951	25.1631	25.0759	25.0828	25.5898	25.6064	25.3884	25.2024	25.5705	25.8477	24.1753	25.2633	25.8657	25.0005	25.0041
Arhgdia	31.2586	30.9804	31.2203	31.2224	31.0512	31.4362	31.1835	31.193	31.2453	31.1659	31.2042	31.0952	30.3361	30.7363	30.652	30.4419	29.4573	29.0743	30.9352	30.3715	30.3869	29.543	31.1574	30.7424	29.4556	30.9852	31.3476	31.4814	29.593	30.0616	31.2709	31.6333	31.6569	30.6582	31.3545	30.7557	31.1421	31.2108	30.6495	30.9041	31.2133	31.1004	30.9975	30.8388	31.2849	31.1517	30.7472	31.0803	30.9012
Arhgdib	25.1181	24.4719	25.3745	25.1503	24.0114	24.3714	25.2016	25.1925	24.2685	24.7234	25.0944	25.1216	24.0551	24.3087	23.6684	24.5237	23.7698	23.2373	24.0504	24.3862	23.1831	24.6709	24.5756	23.1463	24.3592	25.0405	24.397	25.3523	23.4394	24.0795	24.9447	25.1942	24.4556	23.0508	24.9316	24.0897	24.3617	24.7514	25.6416	24.0614	25.6045	24.6479	24.9484	24.8156	24.2712	24.3594	24.781	23.9221	24.4679
Arhgef12	24.3095	25.7369	25.5179	25.9921	26.0778	25.6238	24.0787	26.1759	25.7586	25.7317	25.9765	24.5135	25.5627	25.7727	25.3888	24.3139	26.3185	26.5938	25.8096	26.1941	25.6559	26.1116	25.8622	25.4906	25.1925	25.0933	25.7738	24.8821	24.197	25.9398	24.1972	25.5697	25.5481	25.6567	25.228	24.8059	25.717	25.1328	25.3979	26.2365	24.9458	26.1432	26.1536	26.48	25.7441	25.5713	25.2549	26.1373	24.438
Arhgef17	24.238	24.5414	24.3538	23.7307	24.8396	24.8888	24.831	23.1094	24.6041	24.5931	23.5279	23.149	25.6861	24.6893	23.6857	24.5844	24.962	24.9957	24.0981	23.8283	25.408	25.0671	23.4443	24.1997	25.8414	24.7181	24.5834	23.849	25.7314	24.4302	24.3683	23.8985	24.1643	24.5854	24.8254	24.2496	24.6506	24.6134	23.5053	24.3568	23.6092	24.3946	23.0784	23.8984	24.7728	24.7407	23.2526	24.3128	22.5983
Arhgef2	28.6634	28.9671	29.0781	28.9768	28.6732	28.9397	29.0615	28.7871	28.9997	28.6967	29.0209	28.9859	28.6023	28.8448	28.7964	29.2264	29.6968	28.6206	28.8534	28.6812	28.4903	29.098	28.4434	28.9335	28.0404	28.237	28.5592	28.7407	27.7807	28.441	28.7698	28.7127	28.8648	28.5779	28.6996	28.7959	29.1922	28.861	29.1077	29.0711	29.2842	29.063	29.3396	29.0568	29.1394	29.0613	29.2243	28.9816	28.9675
Arhgef6	25.914	25.9868	25.753	24.9298	25.9289	26.4901	25.1925	25.3182	25.5498	26.0857	24.5667	25.1369	26.0718	26.5174	24.0998	25.0925	26.7659	26.1903	25.2715	23.9974	25.9921	25.5564	23.6343	25.1166	27.0789	25.8484	23.3665	25.049	27.053	25.6901	23.5563	24.4763	26.5704	26.3405	26.0345	25.0344	26.0914	25.5923	25.1539	24.6815	25.9403	26.5724	22.92	25.1982	26.3027	26.705	25.0717	24.1912	26.5019
Arhgef7	28.3539	28.3496	28.005	27.7315	28.251	28.1828	28.4751	28.3262	28.5977	27.8207	27.5741	28.1784	28.5819	27.8733	28.3635	29.0855	28.5234	29.0594	28.3915	28.5057	28.475	28.6914	28.2965	28.8399	26.1013	28.6185	28.0778	28.086	28.0496	27.2649	28.164	27.9922	27.6847	27.7703	28.03	27.9575	27.5229	27.3602	27.8655	27.6516	27.4308	27.2562	27.436	27.509	27.3433	27.4157	27.7137	27.9151	27.3185
Arhgef9	24.0668	24.221	22.8563	22.7393	24.2896	24.7167	25.1552	23.2889	23.9226	22.7913	23.1273	23.0562	24.6533	26.2511	25.5793	25.4343	23.8472	24.1806	25.0423	24.0139	25.2973	23.9767	24.2806	25.411	25.5697	25.1411	24.5659	23.9272	24.7061	23.7748	23.9519	23.745	24.9211	23.7141	24.7345	23.4703	26.3737	26.4599	26.3319	25.89	26.358	26.5866	26.3195	26.9035	26.078	26.3495	26.342	26.2611	26.1756
Arid1a	23.9445	24.3505	23.7031	23.7709	24.0888	23.337	24.4136	23.6038	23.8981	24.537	23.8408	23.3805	25.5654	24.8574	25.4591	25.0936	24.8116	25.203	25.3001	26.607	25.3314	24.5389	25.6301	25.1318	23.5832	23.3403	24.5461	24.0252	24.3657	23.7552	23.8028	24.2169	24.3178	23.6068	23.8156	24.6834	24.1389	23.9878	24.0545	24.1502	23.2835	24.3938	23.1733	24.3394	23.4479	23.6201	23.413	23.711	23.5006
Arih1	25.874	25.7763	23.907	25.9081	26.006	24.9092	26.06	25.2021	26.2141	25.9244	25.9946	23.6295	26.6179	25.488	25.7972	25.682	24.8719	25.9949	26.573	26.5173	27.0297	26.0647	26.2503	26.3845	25.1168	25.2394	25.7649	26.0046	25.2791	26.5468	26.257	24.5385	25.9291	25.9255	25.3624	26.1902	25.2699	24.9711	25.5092	25.2364	24.8344	25.1895	25.6062	25.2192	26.4315	24.9036	25.2309	25.7858	25.5776
Arl1	22.9627	23.9565	25.4057	25.6439	23.4844	24.5425	25.1668	25.3387	24.3856	25.1381	25.4403	25.091	24.359	25.4734	23.4717	23.5656	24.2178	24.144	24.2716	24.3467	23.0047	23.4231	23.8954	23.8037	24.3503	23.9403	24.4022	24.036	24.352	24.4496	24.3918	24.0342	24.4995	23.79	24.1993	25.2622	25.5592	25.5857	25.7665	25.6096	25.8554	25.498	25.6035	25.2993	26.2183	24.829	26.2287	23.2648	25.4726
Arl15	24.8936	25.2609	24.6298	25.0319	23.3124	25.2328	24.7344	23.3157	25.4164	25.0871	23.214	23.4542	24.3222	24.8785	24.3749	23.6473	24.4223	23.6092	24.8529	24.2177	24.3746	24.0194	25.2354	22.9076	23.5171	24.8816	25.3471	24.7859	24.1245	24.245	24.2498	25.0889	25.9513	25.0665	25.3863	23.7877	25.7259	25.5035	25.2837	24.5736	25.6189	25.806	23.1146	25.1628	23.4576	25.0544	25.312	25.0981	25.2746
Arl2	24.0364	24.3361	24.2026	23.682	24.2845	23.8102	23.9482	23.6762	24.2653	24.2384	24.8804	23.8149	23.7282	22.7196	24.3867	23.9278	24.2829	24.4224	22.8224	24.1646	23.1742	24.6828	23.8049	24.2195	24.5398	23.4916	24.4226	23.8517	24.9266	24.0782	24.6132	24.7638	23.438	23.8235	24.9986	24.5303	25.5607	25.6585	24.9111	24.6883	23.8989	23.3555	24.1812	24.8669	24.5135	25.0222	25.2554	24.1732	25.9939
Arl3	26.3829	26.1543	26.0187	26.4117	25.2987	26.1635	25.9318	26.1852	26.2207	26.348	26.2653	26.4841	24.7083	27.6367	25.1057	22.6017	24.1538	23.349	24.9796	24.5754	24.7237	24.1592	26.347	22.2088	24.5182	25.0154	26.834	25.4381	24.6413	24.3597	25.3315	26.5491	26.4872	25.9293	25.4495	26.3038	27.7466	27.5214	27.8931	27.4197	27.6755	27.3433	27.725	27.9528	27.2802	27.2659	27.666	27.5554	27.5637
Arl6ip5	28.3685	28.2338	28.5127	28.7182	28.0376	28.3535	28.4916	28.8128	28.2787	28.7514	28.5408	28.565	25.2777	28.0729	26.6413	28.0472	27.7491	28.4379	28.4762	25.5703	27.5559	25.946	28.5396	27.749	28.427	28.2413	28.6942	28.4011	27.8996	28.3912	28.5751	28.6716	28.0363	27.4999	28.5761	28.459	28.5517	28.3392	27.1269	27.995	28.3534	28.363	27.0157	28.4496	28.3042	28.4098	27.6323	27.8367	28.2984
Arl8a	27.2638	27.6127	27.5598	27.4799	27.1644	27.2698	27.504	27.3238	27.0925	27.4095	27.5323	27.2591	26.9758	27.5899	26.6897	27.2566	25.6047	24.1804	27.0896	26.9357	26.3884	27.0054	27.4986	26.7589	24.7356	27.1375	27.2927	27.4235	26.7496	26.8047	27.1028	28.243	27.6662	26.9667	27.378	26.5137	27.3124	27.0874	27.035	26.8271	27.3388	26.8933	27.3522	26.9156	27.1728	27.4055	26.995	27.2918	27.4722
Arl8b	28.9807	28.9495	27.3317	28.8577	29.1356	28.8262	28.5505	28.936	29.1266	28.9875	28.7755	28.5307	29.2615	28.645	28.8505	29.0955	29.615	29.6894	29.1571	29.5547	29.3391	29.4644	29.0825	29.1294	30.1038	28.9771	28.678	28.573	29.8657	29.521	28.8617	28.7398	28.6072	29.3047	28.6178	29.2496	28.9079	29.0299	28.6421	28.6113	28.2797	28.9868	28.5591	28.3985	29.0375	28.836	28.4852	28.5977	28.9801
Armc1	26.705	27.3062	26.9378	26.9099	27.1698	27.5532	26.8747	27.3857	26.9871	27.0611	26.962	27.2427	26.8401	26.7269	27.0326	27.1504	26.5662	23.653	27.2865	23.5177	27.4383	24.1417	26.8259	27.0098	23.8717	26.8038	27.3189	27.2987	27.1576	27.6225	26.4539	26.6514	26.8777	27.1899	27.0671	27.1432	26.3461	26.8236	26.9225	26.6466	26.2508	26.6055	27.3996	27.0789	27.1594	26.5182	26.6086	27.1584	26.6735
Armc10	26.2593	26.5675	26.5621	26.5979	26.4307	26.5303	26.6631	26.5019	26.5475	26.7432	26.7261	26.7013	26.6638	26.661	27.1001	27.0554	24.9411	26.9287	26.8224	25.9509	27.0454	27.4534	24.6016	26.6102	27.619	26.8552	26.8185	26.9922	26.812	27.1569	26.6232	26.611	26.4484	27.2863	26.9792	27.1454	26.9659	26.4453	26.4503	26.2775	27.0595	26.6871	26.4838	25.9801	26.5394	26.4561	26.8215	26.7811	26.378
Armc6	26.4171	26.4155	26.119	26.3453	26.0353	25.9109	26.3039	26.1986	25.9977	26.1745	25.9044	26.2852	26.8768	26.8435	26.3555	26.6517	25.7097	26.6836	26.9036	26.6626	26.3736	24.567	26.5185	26.5703	24.966	26.6592	25.9464	26.1176	26.0893	26.3253	25.8174	26.1167	26.2087	26.2552	25.6504	25.896	27.0421	26.0494	26.1339	23.7816	26.5449	26.6364	26.6322	26.7758	23.7318	26.8304	26.507	26.5228	26.6075
Armc8	23.2788	25.1044	25.0714	25.0912	24.3397	25.3525	25.4557	25.066	25.0958	25.0717	25.9887	24.9139	24.1098	25.7082	24.2759	24.72	23.6088	23.2773	24.4472	24.5083	25.0209	24.8428	24.8065	24.5695	25.2027	24.5576	25.0035	25.0831	24.1475	24.509	24.8765	25.2323	25.2619	24.03	24.5715	25.449	25.5759	25.8403	25.6986	25.0584	25.8257	25.8899	26.0489	25.5354	25.619	25.2699	25.624	26.0013	25.8237
Armcx3	23.7566	24.1309	23.7833	24.1431	24.3545	24.2942	24.216	22.9593	24.2576	24.5493	23.6356	24.0808	25.4154	25.8415	25.1569	25.0524	24.5526	25.1451	25.2144	25.6845	25.3118	24.7315	25.582	25.2705	25.0695	23.3002	24.7491	24.7988	24.6979	25.2384	23.1639	24.6984	24.96	24.2974	23.4616	24.44	25.8112	25.6886	23.4183	23.3035	25.6477	25.8332	25.5554	25.8431	25.8147	24.9817	25.9355	25.7886	25.8529
Armt1	26.4719	24.8197	26.3543	26.4644	24.2106	26.2235	26.0694	27.1436	26.6935	26.0504	26.3559	26.7408	25.838	26.299	25.9546	27.0337	26.6244	26.7892	26.1848	27.4784	26.1357	26.7565	24.4542	25.4991	27.8399	26.5792	26.6968	26.1913	27.8187	27.2923	26.8535	25.5214	26.3235	26.8849	26.6945	26.6871	26.5755	26.2477	26.6659	26.4811	26.4036	26.4785	26.1758	26.283	25.9404	26.3647	26.5062	26.5677	26.661
Arpc1a	31.1133	31.3582	31.0722	30.9466	31.2118	31.1887	30.9482	30.8494	31.4904	31.3965	30.9415	31.0407	31.7071	31.2377	31.0055	30.5419	31.23	30.6848	31.151	30.876	31.7928	31.1916	30.9478	31.2628	31.487	31.5701	30.7755	30.7566	31.3689	32.2675	30.7663	30.8536	31.0915	31.4562	30.6133	30.5092	31.5231	31.4258	30.5345	30.689	31.2109	31.5773	30.7718	30.7714	31.8289	31.1048	30.561	30.8117	31.6476
Arpc1b	24.3209	23.4571	24.0818	24.0054	23.9845	25.2595	24.2043	22.7328	24.7806	23.6983	23.6091	23.4282	23.7314	23.7796	24.5782	22.929	24.4724	23.5231	23.4743	24.2609	24.2305	24.5614	23.8637	24.021	25.3043	24.0314	24.3861	23.4937	24.0838	24.1368	24.067	24.1314	24.4054	25.2278	23.9024	25.358	24.753	24.9724	23.7139	22.5567	26.6756	25.1486	24.0871	24.0196	24.9812	24.9005	23.4993	24.9653	24.2304
Arpc2	31.3638	31.2607	30.8158	31.0592	31.0721	31.0274	30.7851	31.006	31.3383	31.2143	30.9047	30.9808	31.0744	31.2967	30.6003	30.3008	28.8656	30.442	31.2392	29.7105	31.1347	30.2792	31.0305	30.2215	29.6357	31.4713	30.6129	31.0066	30.2366	31.4091	30.6132	30.9598	31.4623	31.1733	30.7536	30.7456	31.6225	31.449	30.5424	30.736	31.2559	31.46	31.0893	30.7521	31.8935	31.4265	30.7864	31.008	31.7629
Arpc3	28.0281	28.6124	28.1018	28.3864	29.116	28.7745	28.1359	28.0344	29.0599	28.4862	28.418	28.3331	28.9968	31.0427	27.4966	28.9922	29.2287	29.1589	27.6924	28.5738	28.9435	28.8119	27.8685	28.4057	28.992	29.24	27.5885	27.6317	29.6972	28.7756	27.5688	28.5045	28.6982	29.7095	28.1752	29.0755	31.0136	30.8109	29.8729	29.9238	30.3302	30.9411	29.4612	30.1091	30.3953	30.7433	30.0287	29.4262	31.3248
Arpc4	29.9981	30.5746	29.9799	30.1365	30.0324	30.2378	29.9347	29.9043	30.3782	30.2377	30.0691	30.053	28.8261	31.0014	28.6026	27.5574	29.8534	28.0656	28.8493	26.7044	29.3834	28.3256	29.1111	27.4588	29.2379	30.3114	29.3256	29.8074	28.6659	29.1463	29.6122	30.0559	30.3905	29.8808	29.5729	29.6104	31.1362	30.9822	30.5793	30.6196	31.2255	30.8339	30.6751	30.41	31.11	30.642	30.6413	30.4954	30.9466
Arpc5	25.1442	28.2537	27.6145	27.3117	28.9657	28.8434	27.8196	27.6219	28.9754	28.3884	27.7737	27.7711	28.3668	29.2729	28.2361	25.3863	27.9277	29.1446	27.1416	23.9636	29.4533	29.3741	27.8442	23.3762	24.5054	28.7846	26.4667	27.2943	30.1376	27.1061	27.8855	28.1237	28.1515	28.4044	27.4255	25.9133	29.4852	29.8041	27.759	28.0875	28.8015	29.2784	28.0507	27.9788	29.7008	28.9946	27.6216	28.2489	29.6245
Arpc5l	28.2141	28.1299	28.3844	28.2882	26.9678	27.5025	27.9635	27.9484	28.1574	28.0034	28.2102	28.516	26.3803	28.6055	26.3186	24.0064	24.6022	24.3706	27.6322	23.6756	25.5744	24.1085	23.9772	24.7911	24.2719	27.1682	26.7914	27.6889	25.6909	23.9199	27.3528	27.9909	27.4865	26.6228	27.8012	24.2178	29.1151	28.8493	28.4129	28.4906	28.9092	28.5408	27.9941	28.9322	28.3714	28.7614	28.5783	28.471	29.0531
Arpin	24.6703	23.458	26.055	24.6254	23.7758	26.5503	23.9866	26.4361	23.3619	25.8983	26.0956	26.2392	26.1453	25.1369	25.8385	26.7808	25.9064	26.5681	26.2337	26.9015	25.6905	26.9273	24.3273	25.4701	24.2016	27.0293	25.8775	26.4041	23.4665	27.0689	24.7604	26.8641	26.3363	26.5143	26.1862	26.1896	24.9895	25.325	25.0712	25.319	25.3754	24.8643	25.2869	25.3004	25.8294	24.8352	24.2941	25.1665	25.2629
Arpp19	25.9945	26.1959	27.1754	27.3936	25.9269	23.7182	26.71	26.5493	25.7107	25.8222	26.9666	26.7392	25.8998	25.8834	26.3171	24.1254	24.2588	23.9922	27.257	23.7837	24.9225	23.9666	27.2252	24.4341	24.7553	25.4509	27.1513	27.1904	24.1896	23.7895	27.2695	23.9724	25.7233	24.3635	27.2326	26.201	25.6513	25.27	26.6317	26.8729	24.1473	25.2091	27.8454	26.8936	25.9569	25.6572	26.4148	26.3929	24.1359
Arpp21	25.4087	23.8266	28.0766	26.9609	25.0297	25.4504	28.2041	28.3336	25.4283	25.8174	27.4621	28.1507	26.5257	25.2696	28.9468	27.0615	27.8092	26.8904	28.8719	28.1668	26.0871	26.9057	28.4255	27.2066	23.8777	24.7208	27.9394	27.1217	23.8635	23.6521	28.6079	27.8812	23.635	24.1571	27.9292	26.722	23.5164	25.3258	27.3038	27.5796	23.6746	23.6307	27.0938	26.7879	23.7922	26.3367	26.8067	23.2492	23.489
Arrb1	27.7422	27.6414	27.5744	27.5543	27.7042	27.2934	27.645	28.0011	27.6274	28.0279	27.7515	27.8937	27.7697	27.2826	28.3162	28.0519	27.7268	28.1346	28.2312	28.3872	28.0369	28.5298	28.4167	27.8161	24.771	28.2975	28.144	28.1612	28.2257	28.4383	28.1492	27.7691	27.9855	27.6533	27.9414	27.7885	27.4341	27.6775	27.6623	27.8451	27.5407	27.5124	28.0225	27.9392	27.4237	27.3315	27.6037	27.8907	27.3764
Arsb	26.3801	26.3352	26.2066	25.9448	26.6678	26.1743	25.6481	26.2936	26.2082	26.1787	26.2505	26.1653	26.4579	26.6338	26.3466	27.31	25.2007	26.3221	25.4961	25.1557	26.8524	26.5651	26.7046	25.8948	24.4854	27.5515	27.3309	26.5241	25.7386	27.1086	27.0572	26.4209	26.4104	27.1678	26.6474	26.2808	26.2226	25.1968	26.2983	25.8185	24.2522	25.2926	26.3014	25.4546	27.1315	24.4852	26.2901	23.1896	26.6572
As3mt	23.9006	24.5558	24.2127	23.8054	23.8831	24.0522	24.0566	24.6696	24.4293	23.4417	24.2898	24.253	24.2759	23.9215	24.4991	24.425	23.5528	24.2769	24.2876	23.811	23.4774	24.0522	23.3996	23.2824	24.1619	23.7627	23.6354	24.3402	24.3038	23.0358	24.432	23.5904	24.2887	24.7118	24.1079	24.2781	24.3647	24.3432	24.7325	25.0421	24.4427	24.3865	24.5912	24.3155	24.2891	24.2212	24.6778	24.5222	24.5989
Asah1	24.3939	23.96	26.3745	25.9264	24.6417	26.7127	25.0266	25.4768	25.5616	25.857	25.8922	26.0201	24.8442	26.8106	25.3633	25.3154	25.185	26.1347	26.2955	24.464	26.3312	25.3896	27.3407	26.2105	24.668	25.8473	25.8324	25.4618	23.9562	25.536	25.9511	25.9649	26.2409	25.4313	26.3497	23.7676	26.8737	27.1144	27.7262	27.6006	27.3556	27.0849	27.322	27.3532	26.985	27.3401	27.7997	27.5403	27.5762
Asap1	26.9365	27.9694	28.0369	28.4587	27.762	28.0375	28.0327	27.755	27.3436	27.3742	27.967	28.2816	27.9903	28.1334	28.0471	29.1022	27.4665	28.8109	28.5566	28.5369	27.8244	28.3901	28.2255	29.0672	26.7612	27.4181	28.2357	28.1492	27.1848	26.5894	27.917	28.0577	27.2898	26.0646	27.9205	28.2186	27.163	27.1101	28.1824	28.3562	26.9811	27.3058	28.0653	28.3977	27.5765	27.8157	28.1697	28.7938	27.4304
Asap2	25.3762	24.564	24.9684	23.7236	25.7493	25.383	23.1487	25.4171	25.6019	25.4578	25.7222	25.5554	25.3638	24.7627	25.38	24.5738	25.9623	24.0609	25.6274	24.9621	25.4005	24.0375	25.1011	25.1357	24.5741	23.7626	25.7888	25.8183	22.9629	23.5008	23.6226	25.7284	24.5911	25.6848	23.7409	24.7552	25.736	25.6849	25.7147	25.6914	26.3541	26.0214	25.748	26.0473	25.7371	26.2445	25.844	25.6335	25.1588
Asic1	23.5751	24.0451	23.0759	24.0478	24.577	24.1157	23.4559	23.4212	24.3588	23.8087	24.4576	24.1356	24.5007	24.3992	25.5195	25.2103	25.0333	23.2556	24.852	25.674	24.423	23.5892	25.1399	25.5059	25.4645	24.1932	23.8031	23.8294	23.7912	23.4436	23.1145	24.0317	23.2784	23.9753	24.9272	24.356	23.3362	24.056	23.7825	24.0015	23.2692	24.1202	24.1816	23.4484	23.6076	23.5718	24.0755	23.5372	23.8759
Asl	27.1303	26.2311	26.1383	26.3313	26.7447	26.6123	26.1811	26.1358	26.9875	26.7604	26.1826	26.5314	27.0887	26.8806	26.221	26.1009	25.8609	26.167	26.8136	26.1444	26.2763	26.6186	25.946	26.2254	24.4993	26.4493	26.0203	26.1148	26.9163	27.5364	26.1918	26.7282	27.1358	26.7421	26.6303	26.4083	27.0951	26.9867	26.9444	26.3988	26.9529	26.7917	27.0649	26.5267	26.8388	27.0552	26.7373	26.6364	26.658
Asna1	27.685	27.2082	27.6204	27.6761	27.2913	27.4882	27.4601	27.8415	27.9449	27.811	27.8044	27.5197	25.5934	28.0275	25.6582	26.7736	24.0178	26.9617	26.8465	25.9857	25.9668	27.2532	26.1248	26.6933	25.2772	27.9185	27.8424	27.1642	28.4619	27.6153	27.2893	27.9542	26.5551	27.622	27.7978	28.0373	28.2914	28.0499	28.4422	28.1405	28.0453	28.3728	28.3685	28.1286	28.153	28.2382	28.2238	28.6709	28.2052
Asns	26.6721	26.567	26.4167	27.1266	27.1126	25.9762	26.0617	26.1488	25.8733	26.2403	26.8616	25.6243	25.7481	26.5687	27.3625	26.4155	26.6205	26.8988	26.3485	27.2412	26.3369	27.1028	26.3132	26.5018	26.6766	26.2671	26.8904	26.1958	27.5223	26.4121	26.2104	26.2263	26.2336	26.8918	25.9579	26.8965	26.4098	26.7585	26.7023	26.8775	26.3325	26.8772	26.9444	27.5034	26.4824	26.962	26.8423	25.7068	26.9543
Aspa	26.9551	27.4171	27.1069	27.0879	27.1825	27.6608	27.3539	27.4024	26.9835	26.9273	26.9879	27.0531	27.2038	27.0819	27.2539	26.6264	23.4387	24.4798	27.3038	24.0479	27.4992	24.9413	26.5217	26.6867	27.0863	27.2197	27.253	26.1617	23.8529	27.1537	26.9834	27.2128	27.2933	27.1944	27.2928	26.8646	27.5229	27.3043	27.3795	26.9034	27.1805	26.9705	26.9283	27.1396	27.3273	27.6569	27.3165	27.2265	27.0687
Asph	24.3199	24.698	23.9779	23.778	24.0443	23.7843	23.7115	23.2425	23.9163	24.1135	23.2036	23.7127	23.7281	24.3435	23.8179	23.9186	23.5005	23.8509	23.2897	23.6235	24.1948	23.7028	22.956	23.1061	24.1033	22.6579	24.3045	25.0461	24.798	23.7863	22.9315	24.3808	23.7552	23.6326	24.2322	24.776	24.1023	23.3161	24.5306	23.6447	24.4536	24.3862	24.0771	24.2185	23.6802	24.0462	24.4139	24.2494	24.4953
Asphd1	24.233	23.5842	23.7171	23.4274	23.8082	24.0523	23.3987	23.7909	24.5362	23.4455	23.6748	23.7747	22.6881	24.1432	23.7133	23.8126	23.8684	23.9594	23.7531	23.897	23.795	23.8288	24.0081	23.8463	24.8385	23.8423	23.8457	24.6013	23.4328	24.1927	23.8912	23.4184	24.4561	23.8372	24.2276	23.7507	24.3063	23.7555	24.3821	23.3254	23.3176	23.8209	23.8359	22.3994	23.7217	23.7342	22.7626	22.3627	22.4325
Aspscr1	25.0137	26.016	25.1106	23.9149	25.7505	24.2509	26.5677	23.0982	25.3369	26.599	26.1382	23.4231	26.2364	23.0036	25.8772	26.4549	27.0147	26.2717	25.8948	26.9942	26.292	26.7816	25.5727	26.1245	27.6534	25.2114	24.8066	26.411	27.266	26.2773	24.1542	24.5786	23.5563	26.7608	24.5485	25.334	25.9283	25.7475	25.3742	25.7435	23.6594	26.9041	25.4931	25.711	25.736	25.7441	25.1906	25.9291	26.2883
Asrgl1	29.7492	29.5333	29.5951	29.4204	29.7997	30.0889	29.5799	29.4693	29.9911	29.8383	29.204	29.349	27.7643	30.0478	29.6106	30.059	29.9784	30.3856	28.5422	30.0483	29.9425	30.4323	29.5443	29.4425	30.4265	29.7904	29.4965	29.6521	30.7976	29.0339	29.5617	29.3936	30.2247	29.2949	29.8805	29.4702	29.9108	29.8192	29.5148	29.5183	29.7899	29.7656	29.8808	29.5435	30.1791	29.7554	29.4211	29.3813	30.121
Ass1	28.5208	28.4374	28.178	28.3265	27.8355	28.0514	28.1841	28.3997	28.4877	28.4894	28.1172	28.5353	28.4876	28.4948	28.4319	28.2933	28.6229	28.5752	28.2416	28.3007	28.4748	28.434	28.4679	27.9154	29.5497	28.5635	28.2865	27.6313	29.3343	29.2522	28.2187	28.4913	28.3423	28.7052	28.3021	28.6506	28.2658	28.6301	28.2919	28.8325	28.5893	28.8621	28.2811	28.6561	28.6294	28.477	28.5237	28.5137	28.6101
Astn1	27.4619	27.5089	27.5837	27.6352	27.4864	27.6464	27.7869	27.3812	27.6111	27.6674	27.8635	27.8438	28.0355	27.3037	28.1653	28.6849	29.1366	29.0055	27.9796	28.3458	28.4928	28.6117	27.5308	28.6122	24.2848	27.1202	27.8988	27.5158	28.5161	28.5868	27.6103	27.6757	27.3638	26.8279	27.3113	28.0294	27.3628	27.3407	27.8411	27.453	26.9919	27.31	27.4761	27.9888	27.2303	27.4102	27.7787	27.6404	27.1116
Atad1	26.5304	27.0085	26.9564	26.8281	26.9501	27.0724	26.0355	27.0673	26.8241	27.1217	26.782	26.8547	27.4608	26.8536	26.7791	26.5108	23.8655	27.141	27.147	26.5428	26.7222	27.0728	27.0399	26.7122	24.8732	26.5777	25.5876	26.0968	23.8672	26.512	26.5691	26.7568	26.5591	26.3781	26.504	26.769	27.1376	27.0308	26.9404	26.709	27.1667	26.9948	26.946	26.8042	26.5301	26.9174	26.9332	27.1982	27.1387
Atad3a	26.7688	27.2798	27.2776	27.1183	27.0859	27.2814	27.2156	26.9411	27.0958	27.3919	27.6557	27.6704	27.2251	27.5726	27.4549	28.2794	27.0595	27.9167	27.5102	27.9525	27.219	27.9058	27.2683	26.4594	25.7446	27.8443	27.2802	27.1779	27.6347	26.4505	27.162	27.0222	27.1785	27.1555	27.4246	27.0882	27.7304	27.8036	27.8077	27.7793	28.0221	28.0394	28.1705	28.0143	27.911	27.8038	27.8361	27.968	27.8641
Atat1	25.3517	25.5426	25.4658	24.7598	25.1396	23.6928	24.9527	24.7734	25.5052	25.3688	25.4366	25.0166	26.3509	24.5335	26.098	26.1048	24.4047	26.3369	25.5154	26.136	25.9264	26.644	25.7947	26.4268	24.732	26.0037	25.8686	25.26	26.3337	23.4826	25.5665	25.4394	25.488	25.3897	25.6475	25.6624	25.7679	25.7949	25.3014	25.7167	24.6977	25.4777	24.6478	25.3767	25.6144	25.6187	25.6455	25.7044	25.5978
Atcay	28.5554	28.5568	29.0276	29.0487	28.7263	28.8938	29.0409	29.0601	28.4429	28.9688	29.1154	28.8002	27.8869	28.7058	28.1861	28.1478	28.2272	27.8013	28.3199	28.3414	27.633	28.2306	28.6545	28.2635	27.9356	27.885	28.5891	28.5591	28.0947	27.4522	28.5828	28.4642	28.363	28.2819	28.4225	28.3408	28.0728	28.5429	29.2713	29.0571	28.4852	28.2888	28.9759	29.0082	28.7597	28.5537	28.7618	28.6389	28.8195
Ate1	23.4174	24.1437	24.3233	23.7793	24.2809	24.0685	22.9506	23.6831	24.0764	24.5249	24.0429	24.0293	23.8521	24.7863	22.6825	23.1764	23.5577	24.0691	23.7292	24.3956	23.8175	23.541	23.7665	23.9241	24.325	24.6452	24.6544	24.6462	23.909	24.2768	24.0359	23.7713	23.6242	24.6047	24.3865	24.3697	25.2536	24.7871	24.7284	23.4648	25.0284	23.8484	24.7261	25.16	24.9553	25.1128	24.6937	24.6042	24.5791
Atg16l1	23.6523	24.0742	24.6189	24.6627	24.2822	25.2577	24.141	24.1377	23.6651	23.9891	24.4192	24.6888	23.3693	23.5241	23.4788	24.3879	24.3789	23.046	23.3075	24.3161	24.0422	23.2029	23.4239	23.627	24.7116	24.0618	24.5889	23.9462	23.726	24.5573	24.7294	24.2825	24.2381	23.6698	23.5006	25.0264	24.1884	23.6057	23.4123	23.6796	24.298	23.2426	23.9811	24.3466	23.2668	23.3527	24.7798	24.0888	24.157
Atg2b	25.537	25.7986	25.8162	23.0162	26.0288	25.4224	25.5805	25.9621	25.4002	23.8244	25.7942	23.4008	24.8204	26.1646	25.6004	25.0129	25.5734	25.1856	25.5721	24.0436	25.1779	25.4465	25.7585	25.6433	25.4143	25.3895	26.1879	25.9233	24.6703	25.1201	25.7016	25.5407	25.8978	24.8059	25.1154	24.2276	25.4855	24.8728	25.9808	25.9921	23.7915	24.7024	25.6916	25.2029	24.8513	25.0507	25.9895	26.1093	25.9241
Atg3	26.6716	26.6617	26.3938	26.3239	25.8853	23.792	26.3068	26.2753	26.2055	26.2071	26.1387	26.1927	26.4652	24.7981	26.4727	26.2997	26.3272	24.2651	26.6546	25.9931	26.4265	25.348	25.3337	26.1521	24.3187	26.0217	26.3338	26.2933	23.8112	25.2946	26.5039	26.7297	26.2985	25.4417	26.2988	26.7108	26.3435	26.7471	26.4619	27.0778	26.4035	26.4577	26.5701	26.6717	26.3533	26.5458	26.7747	26.6642	26.7281
Atg4b	24.5838	25.2824	24.7373	24.0335	24.115	25.7526	25.1835	25.1739	25.7468	25.7164	25.1781	23.9133	24.3563	24.7477	24.3795	24.1622	24.0451	22.8184	24.6789	23.1649	24.8812	23.2219	25.0643	23.5509	24.5597	24.9077	25.2855	24.1197	24.9723	24.2753	25.3078	24.6871	24.4531	24.7991	25.3868	24.3812	24.8325	25.2741	24.8562	24.8048	24.9144	25.1659	24.8926	24.8207	25.1872	25.357	24.7524	24.0838	24.7819
Atg5	23.6182	24.526	24.6023	23.0283	24.3195	23.7851	24.5768	23.4532	23.9831	24.4106	23.4189	23.5776	24.2923	25.3093	24.2681	24.6849	25.0409	23.9695	24.4101	23.166	24.2953	23.6577	24.3666	23.6527	24.7938	23.9078	24.3734	24.5191	23.9757	24.425	23.7403	24.5897	24.673	24.7506	24.7728	23.8462	23.7047	24.2026	25.3377	24.5307	25.2856	23.672	25.1691	24.7903	24.5662	23.548	23.3472	25.1376	24.7789
Atg7	26.2233	26.3764	26.5972	26.5891	26.5965	26.9242	26.8296	26.472	26.5724	26.336	26.3022	26.4119	26.2731	27.5602	26.3541	26.3085	27.5084	23.2404	26.6463	26.6713	26.5822	24.1121	26.6764	25.9609	25.5112	25.9691	26.4176	26.1921	26.2729	26.4856	26.3047	26.4	26.6192	26.9159	27.2737	26.6725	27.1444	27.3469	27.2687	27.0388	27.1285	27.5561	27.0578	27.5671	26.9902	27.5168	27.4394	27.1462	27.3281
Atic	28.8349	28.6416	28.4362	28.2271	28.6479	28.831	28.6468	28.8057	28.5046	28.7528	28.6742	28.6769	28.7439	28.8305	28.2049	28.1956	27.4247	28.6918	29.0792	28.3109	28.8577	28.0095	28.8126	28.3285	28.6572	28.495	28.7246	28.6488	28.7568	28.7446	28.705	28.6686	28.7978	28.8415	28.6474	28.8735	28.6899	28.7287	28.768	28.8677	28.6595	28.7665	28.7847	28.5576	28.7921	28.7932	28.5842	28.6526	28.5792
Atl1	29.6606	29.877	30.2448	30.0882	29.958	29.7296	30.3351	30.2593	29.7138	29.9318	30.2884	30.2722	29.9528	29.789	30.2119	30.2669	30.0279	29.5992	30.2604	30.374	29.996	30.0211	30.2834	30.3993	28.2661	29.9887	30.1284	30.3921	29.6737	29.0112	30.21	30.4781	30.0819	29.8087	30.3105	30.3202	29.5913	29.6662	30.144	30.2203	29.5306	29.5886	29.963	30.1394	29.4186	29.7447	30.2685	30.041	29.8336
Atl2	25.3148	25.9585	26.2695	26.1878	26.1426	25.7807	25.7947	25.754	25.8818	26.0342	26.0153	25.7042	25.3851	26.9866	25.6657	26.0076	26.7655	27.0478	25.3869	26.3224	24.8042	27.0569	26.3918	26.9327	24.3586	25.7134	26.0631	26.7741	23.7738	25.4717	26.2805	24.54	26.5906	25.4199	26.8476	25.9599	26.5361	26.9406	27.1543	27.1335	26.464	26.7033	26.7307	27.1103	26.2251	26.6426	25.9742	25.9076	26.5618
Atl3	23.7884	24.498	23.714	23.754	23.9845	24.2878	23.689	22.8777	24.6521	23.2082	24.0588	24.06	23.0453	23.9957	23.6371	23.356	23.6237	23.725	23.9392	23.6129	23.6211	23.8424	23.64	22.8577	24.9985	23.8968	23.9153	24.2024	24.8622	24.4364	24.5496	23.6122	24.3226	23.0743	24.2561	23.976	25.5465	25.4742	25.2959	25.3392	25.4946	25.0816	24.9767	24.1313	22.6689	25.1429	24.9423	22.3671	24.3068
Atox1	27.0586	26.8999	27.3477	27.0638	23.8615	26.8244	27.5427	26.2326	26.995	26.6646	26.511	27.1657	26.775	27.3738	26.903	23.7659	23.8617	24.194	27.3763	24.1792	26.0584	23.559	27.3983	27.1769	24.5265	27.7123	27.3976	28.2282	23.4862	27.4422	27.6288	28.0102	27.1313	26.966	27.5321	27.6454	27.4152	27.3349	27.732	26.8807	27.6942	27.2114	27.6727	27.0833	27.1184	27.4744	27.4132	27.5585	26.8672
Atp13a1	26.4883	24.2923	27.1503	26.6016	25.0428	26.9694	28.2567	27.3245	26.6192	27.4457	26.8671	26.9967	24.9066	27.7153	26.4268	27.2093	28.2146	27.039	27.0887	26.6019	26.727	29.2359	26.5665	27.0805	26.7737	26.2403	27.3153	26.8512	25.3991	27.0702	26.1598	26.8647	25.9518	26.3823	27.146	26.8083	26.1953	27.2075	26.5981	27.4634	26.8822	27.3579	26.8835	26.8447	27.1213	27.4635	27.7176	25.9917	27.3138
Atp1a1	32.8081	32.8868	33.7368	33.8386	32.8264	33.0466	33.7748	33.7427	32.821	32.9495	33.8189	33.902	32.2169	32.9253	33.0048	33.273	31.7379	32.2491	32.932	33.2399	32.0567	32.3247	33.5104	33.4146	31.3618	32.5467	33.4577	33.8495	32.1237	32.1901	33.5167	33.6198	32.5179	32.6099	33.6094	33.1281	32.6515	32.7852	33.3376	33.802	32.6334	32.789	33.6707	33.7176	32.9768	32.9325	33.7941	33.8565	32.6479
Atp1a2	36.067	36.1819	36.18	36.1073	36.124	36.0335	36.1887	36.1548	36.1972	36.1969	36.1453	36.2161	35.5945	35.6787	35.7235	35.6139	35.7659	35.2858	35.8967	35.5121	35.6068	35.4261	36.0918	35.666	36.0239	36.029	36.0948	36.0652	35.3925	35.6881	36.1072	36.213	36.0358	36.0433	36.1224	36.0477	35.9009	35.9922	35.9001	36.0374	36.0472	36.0977	36.0038	36.0513	36.0825	36.074	35.9112	36.0962	35.8076
Atp1a3	35.4435	35.525	35.3317	35.2469	35.4821	35.4158	35.3512	35.3228	35.4709	35.5116	35.2435	35.2864	35.3467	35.2937	35.1681	35.1502	35.2607	35.3004	35.3082	34.513	35.3275	35.401	35.0777	34.9786	35.0881	35.7965	35.2694	35.2075	35.4355	35.2285	35.179	35.2577	35.4362	35.2712	35.3313	35.2474	35.3184	35.427	35.0419	35.2275	35.4233	35.3389	35.2284	35.1181	35.4419	35.1194	35.3002	35.3086	35.1713
Atp1a4	24.4759	23.65	24.214	22.9505	24.0946	25.0082	23.085	23.4197	23.9018	24.0788	23.3524	24.501	23.584	23.6051	23.0596	24.6001	24.2106	24.0271	24.4492	23.871	24.2907	23.8715	23.045	23.4757	24.4477	24.4781	24.5906	24.4311	24.0617	22.9551	24.2045	23.6152	23.737	23.177	23.6969	25.2221	24.5645	23.2445	23.1378	24.0841	24.531	23.3304	23.9543	24.4054	23.6424	24.3212	24.3642	23.6756	23.4699
Atp1b1	34.4604	34.5457	34.5902	34.5712	34.6753	34.4089	34.3549	34.5856	34.5316	34.5501	34.3734	34.6651	34.1912	34.4316	34.4199	33.6711	33.2754	33.7244	34.6346	33.5114	34.1379	33.5504	34.8001	33.7593	33.113	34.8486	34.789	34.9097	33.6366	34.9207	34.8674	34.8248	34.5233	34.7367	34.9121	34.6346	34.6817	34.659	34.2032	34.3285	34.7395	34.7534	34.6982	34.5736	34.6468	34.4775	34.5094	34.4869	34.4324
Atp1b2	32.1405	32.1848	31.8429	31.9365	31.4182	31.6282	31.6897	31.8955	31.5897	32.0343	31.865	31.9096	30.8963	31.3675	31.3364	30.9909	31.5883	31.4259	31.5686	31.6241	31.2953	31.5424	31.7324	31.0131	30.8738	31.661	31.7252	31.6533	30.878	31.67	31.6776	31.7644	32.0584	31.1235	31.7009	31.2025	31.4633	31.2833	31.6152	31.4797	31.7979	31.4711	31.6526	31.571	31.4273	31.4164	31.4406	31.5812	31.3915
Atp1b3	29.151	29.0101	29.3413	29.5143	28.7652	28.5002	29.559	29.1932	29.1835	29.2443	29.122	29.1088	29.2292	28.933	29.0622	28.6309	28.3656	27.6169	28.9518	27.8099	28.8901	28.602	28.7033	28.6741	27.2125	28.7887	28.8908	28.5824	28.1584	29.3007	29.4503	28.6843	28.7105	28.909	28.8203	29.1203	29.3207	29.1706	29.0469	29.0882	29.3255	28.9071	28.9689	29.123	28.8537	29.3053	29.1752	29.2055	28.7959
Atp2a2	32.2873	32.4133	32.7166	32.6817	32.4977	32.2617	32.5717	32.6192	32.3139	32.3	32.5866	32.514	32.2979	32.4338	32.6991	32.3095	32.0146	32.0391	32.7032	31.9295	32.5947	32.0089	32.6042	32.394	32.4002	32.4927	32.7787	32.7914	32.2646	32.0479	32.7708	32.6269	32.5001	32.2641	32.7801	32.6826	32.4656	32.6378	32.3121	32.6586	32.4255	32.5462	32.5579	32.6103	32.5489	32.4572	32.6375	32.7575	32.4042
Atp2b1	32.2672	32.2082	32.1893	32.3042	32.16	32.2283	32.1779	32.139	32.3955	32.331	32.2367	32.0799	32.3814	32.5561	32.4002	32.2084	31.1875	32.3049	32.3705	32.3797	32.9841	32.0227	32.4728	32.2666	31.4379	32.5351	32.4163	32.4048	31.96	32.5864	32.4884	32.3356	32.512	32.403	32.3788	32.2391	32.5893	32.5105	32.2383	32.3664	32.4944	32.5063	32.3336	32.2429	32.8495	32.4919	32.3115	32.4934	32.3549
Atp2b2	32.8199	33.1143	33.6627	33.5551	33.1062	32.8527	33.6231	33.5123	33.009	32.9952	33.5818	33.5075	33.2244	32.6092	33.9166	33.7698	32.7904	32.9825	33.7437	33.7486	33.5352	33.234	33.6423	34.0269	32.6355	33.0307	33.5411	33.8689	33.2316	33.2868	33.5675	33.7801	33.0688	33.1091	33.5967	33.6937	32.6269	32.7447	32.9524	33.2766	32.4187	32.8358	33.1819	33.2564	33.0363	32.6604	33.2457	33.3844	32.4986
Atp2b4	29.477	29.4856	30.3599	30.4406	29.2168	29.6155	30.6375	30.7716	29.4281	29.7203	30.6113	30.6385	29.4363	29.0478	30.8264	30.4475	28.9708	29.3496	30.7895	30.6224	28.7986	29.4491	30.8373	30.6722	29.6314	29.5777	30.7695	30.6852	29.1869	29.9331	30.7587	30.6174	29.4349	29.4622	30.6122	30.6649	28.7845	29.3213	30.7041	30.6347	29.1827	29.1421	30.7794	30.5856	28.7625	29.5965	30.4877	30.589	29.0226
Atp2c1	25.2878	26.7739	24.5785	26.1533	26.3189	23.4353	25.6933	23.423	26.3494	25.5192	23.6311	24.4062	26.871	26.543	26.188	25.5925	23.457	27.0366	26.2379	26.3042	26.8199	26.414	26.2715	26.8137	26.1254	26.4144	26.434	25.9236	25.8928	27.4519	26.2808	25.6234	27.0473	25.929	24.9858	27.0027	25.5921	26.3871	24.0091	24.0952	26.4745	25.5155	25.2576	24.1184	26.4958	26.948	25.2809	25.965	26.3707
Atp5a1	35.1595	35.22	35.26	35.316	35.1184	35.1989	35.2707	35.2175	35.2835	35.2088	35.3745	35.2487	34.8977	35.0104	34.9507	34.5569	34.3231	34.2088	35.0096	34.6089	34.9148	34.2792	35.0326	34.2406	33.9666	35.1205	34.8057	35.0559	34.2607	34.811	35.0557	35.2095	35.1082	35.04	35.1064	35.123	35.0385	35.0417	34.9452	35.227	35.2114	35.3328	35.0511	35.1101	35.3117	35.2682	35.2565	35.1747	35.0415
Atp5b	34.8428	34.9334	35.0927	35.0908	34.5524	34.9995	34.9877	35.0882	35.0779	35.1283	35.1036	35.1933	33.868	34.977	34.1438	34.2158	35.0042	34.0366	34.1794	34.3682	33.924	34.1632	34.6888	34.0832	34.008	34.5554	34.6796	34.9154	33.7047	33.5755	34.7769	34.9219	34.8962	34.0345	34.8524	34.3614	34.8006	34.8099	34.2193	34.447	34.8015	34.7098	34.4181	34.6711	34.5478	34.8383	34.6646	34.3457	34.89
Atp5c1	31.3237	31.7318	32.1561	32.0356	31.4192	31.8727	32.2232	32.1073	31.7532	31.8964	31.9452	32.1034	31.3593	32.318	31.1549	30.5247	31.2945	30.4112	31.6357	29.8222	31.5753	30.8915	31.6275	30.8503	30.8959	32.042	31.2887	31.7364	31.6262	31.6254	31.5559	31.8221	32.1075	32.0606	31.4818	31.6787	32.2709	32.4435	31.8873	32.5872	32.4669	32.2647	32.5053	32.3263	32.5742	32.4375	32.1991	32.5257	32.5862
Atp5d	31.4438	31.5737	31.6393	31.5062	24.133	23.7489	31.7394	31.8224	31.613	31.3718	31.7116	31.2881	31.8758	30.0373	32.1766	31.9894	32.7524	32.4991	32.0547	32.5245	32.1094	31.7478	31.6929	31.7781	33.159	30.0091	31.7651	31.6317	33.1373	32.9622	31.8266	31.7332	31.7429	32.1716	31.8744	32.0955	29.701	29.9818	29.2803	29.7791	29.7268	30.1407	29.3531	29.4464	30.028	29.2928	29.6215	29.5693	29.4458
Atp5e	30.3533	29.8973	30.2996	30.6569	31.1168	30.4571	30.0318	29.9219	30.5518	30.5496	30.5239	29.8892	31.4614	29.4849	30.8549	31.3582	31.1084	31.3983	30.3723	31.6551	30.5763	30.5489	30.8492	31.8485	30.6395	30.898	30.3158	29.763	31.4128	31.4681	30.4619	29.2692	29.042	31.1979	30.3807	30.261	29.3053	29.9196	28.8793	29.2642	29.5813	29.8789	29.1714	29.4696	30.0229	29.753	28.4157	28.825	28.5478
Atp5f1	30.8133	31.0318	31.2456	30.8588	31.899	30.9174	30.9852	30.8879	30.8028	30.8831	30.6614	31.0404	31.8703	31.57	31.754	32.1259	32.1306	32.1463	31.4539	32.3838	32.0943	31.8195	30.7504	32.2197	32.0638	30.6035	31.5774	30.1896	32.4324	32.5314	30.6721	30.5566	30.7055	31.8082	30.4005	31.8608	31.6954	31.5551	31.9106	32.1497	31.5617	31.9045	31.4371	31.818	32.0121	31.4683	31.7951	31.7678	31.6351
Atp5h	32.2487	32.1788	32.5655	32.3701	32.3962	32.2787	32.4405	32.5716	32.4256	32.2839	32.2054	32.4481	32.3859	32.3859	32.5006	32.496	32.5094	32.5963	32.758	32.8711	32.4495	32.1867	32.7422	32.37	32.186	32.6142	32.356	32.5913	32.9199	32.3201	32.4084	32.595	32.6295	32.516	32.5361	32.4757	32.2004	32.3981	32.063	32.2795	32.0284	32.2151	32.3141	32.2861	32.1262	32.0978	32.1499	32.2951	32.4647
Atp5j	30.5174	30.4937	30.6621	30.8287	30.6621	30.643	30.7272	30.8392	30.9159	30.5774	30.6459	30.8728	30.4729	30.5127	30.5669	29.5833	31.1211	29.79	30.9272	30.3206	30.2039	30.11	31.0798	29.4707	29.9943	30.6853	30.8778	31.1782	29.5689	30.7484	31.0081	31.1843	31.0959	30.6371	30.8246	30.5925	30.3662	30.4444	30.5989	30.5031	30.4453	30.3889	30.4845	30.3218	30.4711	30.6009	30.3095	30.4142	30.1629
Atp5j2	30.6783	30.979	30.8853	30.7031	30.3125	30.889	30.6731	30.9797	30.9959	30.9425	30.7814	31.0646	28.8866	31.282	30.7969	30.2929	29.6787	31.5652	29.7364	30.7506	30.77	31.0118	29.7628	30.0704	32.1068	29.8054	30.2987	30.2526	29.3759	29.5939	30.4934	30.503	30.3413	29.8012	29.5741	29.9423	30.9794	30.4145	31.3716	30.8829	30.9887	31.8974	30.5482	30.956	30.6788	30.7227	31.3821	30.9429	31.8356
Atp5k	30.3932	30.2787	30.4966	30.7408	31.1172	30.4459	30.0781	30.7042	30.8516	30.323	30.436	30.4144	31.6663	30.5334	31.5086	31.3285	29.6429	31.6183	31.437	31.3655	31.4273	31.5517	31.3574	31.3365	29.9331	31.4419	31.7823	31.4282	31.5678	31.7796	31.4723	30.8998	31.0701	31.8203	31.542	31.8152	31.0124	30.656	30.2584	30.6504	31.0129	30.635	30.7218	30.3794	31.1884	30.7472	30.6826	30.9671	30.5985
Atp5l	30.287	29.7587	30.4373	30.4215	28.8274	30.2047	30.2687	30.2645	30.1208	30.0836	30.1889	30.0413	30.4648	30.9949	29.9543	30.2119	31.1013	30.5906	30.2624	30.4912	30.9951	29.3949	30.3527	29.6673	30.2775	29.9805	30.6692	30.1197	30.2668	29.2255	30.7903	30.6926	30.806	30.153	30.8146	29.4834	30.914	30.7369	31.2024	30.7713	30.585	30.9316	30.3078	31.2016	30.9103	30.8345	30.7833	30.9083	31.4291
Atp5o	31.7324	31.1733	31.5302	31.2091	31.1088	32.0651	31.7193	31.4451	31.4396	31.522	31.5952	31.5156	30.5506	32.3191	30.8281	31.0199	32.39	31.2712	31.2658	31.7429	30.8261	31.1991	31.1572	30.921	31.1329	31.3655	31.0608	31.8898	30.9632	29.688	31.3113	31.598	31.8234	30.7581	31.5659	30.4256	32.6508	32.3317	31.9893	31.8362	32.4608	32.5329	32.1197	32.1283	31.9026	32.4413	32.361	32.1906	32.4164
Atp5s	23.7205	23.8878	23.8335	23.1002	22.6615	25.5667	23.5788	23.626	23.9697	25.0627	24.1216	24.7225	24.1087	24.2531	23.8438	25.5031	23.7632	24.1165	25.2513	24.174	24.0831	24.0066	25.0497	23.8873	24.0525	23.6951	24.0054	24.1052	22.8041	23.9608	23.8127	25.0876	24.2632	24.8909	24.7535	25.5806	25.9195	25.6009	25.6383	25.7342	25.9458	25.1767	25.7491	25.2542	25.877	25.6315	25.8736	26.1284	25.7832
Atp6ap1	27.8719	28.315	28.0605	28.0966	27.6686	28.7048	27.8685	28.1437	28.5906	28.5966	27.9537	28.3102	25.6399	28.8936	27.2112	28.996	23.7503	27.5416	28.2514	28.2218	28.4577	26.8165	27.9242	28.4625	25.002	27.7955	28.1074	26.8608	26.772	29.0407	26.5912	27.6204	27.6018	26.1717	28.8662	26.6296	29.3605	29.1368	28.8346	29.1384	28.8389	29.4796	29.0236	29.3246	29.1166	29.4177	28.8747	29.2468	29.2656
Atp6ap2	27.4937	23.5902	27.8313	23.7769	23.5963	23.6714	27.0089	24.746	23.6739	27.5741	24.3205	27.6884	29.0093	23.7754	28.8018	29.6237	27.994	29.3676	28.5607	29.0476	28.3364	28.9628	28.3576	29.5107	26.1959	27.8496	23.9564	27.8295	28.3999	29.1883	24.23	26.8236	28.5153	28.6847	23.314	25.3651	27.414	27.4483	24.1798	28.0992	27.4758	27.2166	27.6059	27.8577	27.6329	27.3179	28.1343	27.6843	27.0143
Atp6v0a1	32.5987	32.5739	32.7662	32.5934	32.5208	32.6409	32.7519	32.6976	32.6627	32.6903	32.7304	32.8625	31.8952	32.6406	31.8625	32.321	33.2157	32.5523	32.1169	33.078	32.0876	32.3625	32.2443	32.0398	32.8778	32.2534	32.4301	32.5088	31.8193	31.1019	32.4489	32.675	32.6256	31.4941	32.6859	32.1917	32.8686	32.8794	32.921	32.6409	32.8455	32.8468	32.8667	32.6991	32.837	32.8829	32.836	32.8762	32.7597
Atp6v0c	28.773	28.778	30.3859	28.8075	27.7366	29.2978	28.0613	28.9529	29.0971	29.2133	28.9832	29.2089	29.0754	29.6445	30.4584	30.9206	30.4917	30.1546	28.0648	28.2561	31.4572	28.531	27.7492	28.597	24.869	27.473	26.7679	29.0124	29.7512	30.2589	27.4037	29.0756	29.5214	27.2966	28.5119	27.6746	30.7733	30.6906	29.7206	29.5324	30.3048	30.5124	28.8123	30.1502	29.5175	30.1079	29.7236	28.9204	30.2571
Atp6v0d1	31.815	31.5793	31.6709	31.4076	31.5296	31.5746	31.6067	31.5775	31.801	31.5	31.4653	31.5803	31.3418	31.9382	30.8208	31.1075	30.1192	31.1504	31.3257	31.1742	31.1506	30.6279	31.482	30.7637	30.091	31.3679	31.3824	31.2711	30.2848	31.2645	31.5236	31.48	31.8107	31.5791	31.407	31.258	31.9942	31.973	31.6014	31.9575	31.7655	31.9585	31.6134	31.7666	31.6851	32.1327	31.9167	31.5008	31.978
Atp6v1a	32.8457	33.2015	33.4775	33.3821	32.6657	33.4909	33.2633	33.1066	33.1744	33.3284	33.422	33.2641	32.6466	33.6433	32.8446	32.7553	33.3881	32.7417	32.7578	32.595	32.7718	32.7245	32.7396	32.0048	32.9687	32.6928	32.5862	32.7801	32.8213	32.4483	32.7068	33.0871	32.9562	32.5704	32.6159	32.7826	33.6333	33.9465	33.5409	33.4711	33.604	33.8516	33.6564	33.7755	33.7266	33.8725	33.7376	33.6987	33.7473
Atp6v1b2	32.8414	33.1138	33.0034	32.8739	32.9625	33.0605	32.9652	32.7304	33.08	33.0459	33.0053	32.784	32.6961	33.4003	32.7804	32.8969	33.7597	33.002	32.5126	33.3292	32.9476	33.0999	32.6762	32.154	33.4545	32.7294	32.6737	33.1178	32.7181	31.9628	32.8364	32.988	33.1513	32.5845	32.8938	32.4965	33.2021	33.08	33.3157	33.1349	33.1863	33.1082	33.1928	33.0936	33.1934	33.178	33.2386	33.2869	33.3719
Atp6v1c1	31.5837	31.0615	31.3949	31.4393	30.9259	31.2811	31.2474	31.2902	31.2	31.6063	31.2353	31.2566	30.8002	31.8786	30.7235	29.6821	32.0089	30.8542	31.0845	30.3843	30.4227	30.9687	31.256	30.4507	32.1804	31.1368	31.0461	31.0638	31.5388	30.6092	31.225	31.0849	31.4437	31.1748	31.3631	30.6422	32.0667	32.082	31.7935	31.8798	31.7423	31.9514	31.7472	31.7831	32.0618	31.8704	31.8068	31.6336	31.7813
Atp6v1d	30.0582	30.1269	30.2073	30.3497	29.9958	29.9997	30.0529	29.9227	30.3422	30.1887	30.2216	30.3352	29.2755	30.6668	29.2853	29.007	29.7115	28.8313	29.6471	28.9436	29.297	28.7682	30.0258	28.7672	29.6234	29.5811	29.7761	29.9794	29.2204	29.2222	29.9005	29.9724	30.0156	29.6233	30.3317	29.9571	30.8483	30.8929	30.6395	30.5481	30.7824	30.6954	30.568	30.5176	30.7072	30.7357	30.6278	30.6814	30.7445
Atp6v1e1	31.8133	31.9325	31.8817	31.9475	31.5291	31.7228	31.651	31.8745	31.8681	31.8138	31.8699	32.0342	32.1435	32.0276	31.6558	32.1215	32.3508	31.671	31.7456	31.7452	31.941	32.1178	31.8345	31.9752	32.1804	32.1113	31.9012	31.7135	31.5346	32.5822	31.7517	31.646	31.7558	31.7721	31.7554	31.9824	31.984	32.3137	31.6367	31.9776	31.8371	32.0396	31.8462	31.9551	32.4232	32.0716	32.0103	31.9885	32.1282
Atp6v1f	29.1648	29.3311	29.2668	29.2058	29.0058	29.3997	29.1698	29.3076	29.3787	29.6837	29.2718	29.5116	28.3975	29.2314	28.8061	27.2521	26.9434	27.2874	28.986	28.9998	28.3452	27.1345	29.2492	28.0415	24.3857	29.112	29.5856	29.1653	27.4102	28.8282	29.5086	29.1127	29.4781	29.1822	29.48	29.4425	28.5693	28.7113	28.7904	28.74	28.7656	28.2871	29.005	28.6281	29.1212	28.8175	28.9003	28.8201	28.9245
Atp6v1g1	29.0515	29.1239	28.7791	28.7493	28.9524	28.4289	29.0625	28.8438	28.7217	28.8097	28.7	28.7137	29.0371	28.3404	29.1017	29.2192	28.5613	29.354	28.4361	28.4503	28.844	29.0182	28.106	29.2511	29.9086	28.9111	29.1461	29.1129	29.2306	28.076	28.9784	29.1072	29.3846	29.718	29.0442	29.441	27.9621	27.9408	29.0247	28.4532	28.4172	27.9125	28.4033	28.4559	27.8471	27.7263	28.0454	27.9166	28.488
Atp6v1g2	30.8628	30.6499	30.5321	30.4236	30.7245	30.1977	30.4086	30.5101	30.924	30.678	30.6841	30.4814	30.4452	30.5234	30.5819	29.2874	28.7891	29.234	30.7503	29.1099	30.4586	28.9906	30.5159	29.9912	30.1282	30.4987	30.7304	30.7443	29.9971	30.6572	30.5455	30.6955	30.885	30.8355	30.7637	30.4524	30.7243	30.5397	30.3319	30.7872	30.345	30.2849	30.2586	30.1051	30.8182	30.67	30.4807	30.654	30.2737
Atp6v1h	31.6583	31.4529	31.7151	31.5823	31.6429	31.2621	31.6169	31.7626	31.7791	31.5515	31.6294	31.6614	31.371	31.4056	31.5159	31.8465	31.9441	32.0786	31.4332	32.2201	31.4379	31.8755	31.8583	31.9441	32.557	31.8786	31.4958	31.7375	31.7017	31.83	31.8014	31.5956	31.7126	31.6362	31.6022	31.6718	31.5777	31.7591	31.2122	31.5681	31.6812	31.6428	31.3073	31.4796	31.6194	31.8215	31.5878	31.4276	31.6937
Atp8a1	30.2171	30.1617	29.8323	29.7673	30.2876	30.1003	29.8247	29.8094	30.3822	30.3836	29.7778	29.9275	29.6356	30.2469	29.5627	30.1198	30.8884	30.5756	29.8447	30.313	30.0811	30.3803	29.9907	29.8867	31.2228	30.3138	29.9881	30.133	30.0573	30.2217	30.0238	29.8741	30.2558	30.5608	30.0764	30.0059	30.3913	30.1905	30.0683	30.0725	30.1449	30.0798	30.1617	29.9829	30.5079	30.1926	29.7791	29.8246	30.1907
Atp8a2	24.6721	24.9265	25.5343	25.612	23.9447	24.6655	25.5756	25.2838	24.5272	23.2406	25.6062	25.4625	23.7982	23.3594	24.3437	25.1673	25.0949	24.2321	25.1513	25.2946	23.8488	24.8426	25.2721	25.2356	23.9892	24.6841	24.4891	24.7976	24.3728	23.3449	26.6633	23.9487	26.4272	23.7338	26.7984	24.1364	24.6381	24.0873	25.1818	25.2517	24.4826	23.2155	25.0461	24.7863	23.3996	24.7308	24.7167	24.0427	24.0793
Atp9a	25.9841	26.2172	26.5875	26.7117	26.2374	26.7624	26.3476	26.7002	26.5911	26.4401	26.9245	26.858	25.9156	26.6778	26.1602	26.6998	25.9194	26.1135	26.397	25.599	26.2252	26.2681	26.4759	26.5509	25.1184	25.8855	25.2001	26.4791	25.5733	25.7932	25.5886	26.848	25.9917	26.1336	26.3766	25.6708	26.9943	26.895	27.027	27.1465	27.3179	27.119	26.8039	27.2107	26.7552	26.896	27.1672	26.8242	26.5248
Atpaf1	23.6695	23.635	24.2411	24.9891	24.3444	23.9548	23.4562	23.3317	24.6418	23.5581	24.0374	24.0009	24.7622	24.1515	23.6697	24.2485	22.8716	23.4538	23.9594	23.5634	23.9155	24.1037	23.3693	23.5767	25.967	23.3202	25.4028	25.4857	24.4039	23.1033	23.4604	25.4044	25.6346	23.1885	24.3445	24.5203	23.9153	25.5209	25.8547	25.8328	24.2918	24.343	25.9976	26.0196	25.3262	23.2861	25.9916	26.1015	25.5364
Atpif1	30.6123	29.5125	30.3933	30.75	31.1746	31.1495	29.0197	28.6234	31.3349	30.0792	30.6758	30.238	29.9603	30.0041	30.6742	31.2976	30.3516	31.3133	29.5983	30.9208	29.3354	31.8416	30.6224	31.2212	31.0317	30.3808	29.3621	27.7354	30.72	29.4592	30.111	29.5231	29.0139	31.3093	29.7703	29.5043	29.552	29.4638	28.9885	29.9	30.483	29.4247	29.0523	29.3813	28.8618	29.4197	29.4342	29.5877	27.7595
Atrx	23.7844	24.7124	23.9808	24.0575	23.8555	23.8954	23.8955	23.5014	24.0718	22.9839	23.2516	23.1983	25.0783	23.7794	25.1055	25.267	23.6345	24.2413	25.1122	25.1609	24.9748	24.5786	24.8818	25.1262	25.1804	23.9921	24.2128	23.7877	23.9139	24.1492	24.3433	24.0363	23.7785	23.756	23.8324	24.5898	23.6555	22.8324	23.8562	23.8701	23.5198	23.8317	23.8802	23.6215	23.6582	23.4269	24.0494	23.5693	24.4153
Atxn10	27.6246	27.963	27.4101	27.4174	27.296	27.4194	27.4776	27.5441	27.8196	27.6761	27.6221	27.722	27.8323	27.5218	27.796	27.6223	26.6377	27.8753	27.7317	27.6635	28.0569	27.7812	27.8029	27.5737	26.2219	28.1784	27.6325	27.4992	27.6151	28.2538	27.4801	27.4768	27.6233	27.2579	27.3505	26.8328	27.5053	27.7288	27.2756	27.4092	27.5846	27.5109	27.4935	27.228	27.9729	27.7016	27.3664	27.0827	27.914
Atxn2	26.1415	25.9588	26.1222	25.6751	26.7404	26.3139	26.0168	26.378	25.2387	25.6193	25.9964	25.9165	26.0593	25.9059	26.4703	27.3928	26.7077	26.8213	26.3867	26.0746	26.2936	27.0203	25.7168	27.4087	24.1752	26.1185	26.3306	26.7682	25.3761	25.2936	25.727	25.6045	25.7035	25.3983	25.9563	24.429	24.1112	25.2568	25.8176	25.6861	25.3698	26.5694	26.0568	25.7021	26.4729	25.6913	25.6854	26.4592	25.9237
Atxn2l	25.2051	25.4827	26.5541	26.6168	26.3856	25.8816	27.2573	26.2646	26.6069	25.9381	26.4673	26.6162	26.6424	26.3005	26.4946	26.7438	27.2652	27.1846	26.8589	27.2939	25.3216	27.1647	26.5806	26.7665	27.6629	25.0874	26.5866	27.0997	27.5842	25.9479	26.7152	26.4382	26.2289	26.7635	26.9993	26.913	25.9056	26.051	25.3238	26.7978	25.9311	25.7443	25.3298	26.1439	26.3114	25.8747	26.6516	26.8935	26.4647
Auh	29.7481	29.7471	29.4873	29.5573	29.4334	29.557	29.3108	29.4794	29.7238	29.6195	29.512	29.4408	29.2234	29.0255	29.0826	28.9493	28.2886	28.144	29.4757	29.2963	29.1489	28.6167	29.5074	28.7914	28.3824	29.0672	29.6792	29.4403	29.1308	28.8078	29.4956	29.6334	29.8221	28.6193	29.3387	29.6346	29.2479	29.5195	29.1856	29.2158	29.6257	29.5421	29.0609	29.0498	29.4722	29.45	29.4408	29.3857	29.4555
Avl9	25.931	25.9569	26.4828	26.4654	25.7699	26.0643	26.3653	26.4918	26.2086	25.8158	25.8016	25.6718	27.1639	26.1702	25.7705	26.2692	25.5125	26.537	26.4085	25.7323	26.8829	27.2325	25.7905	26.9207	25.4334	26.2109	26.3209	26.2941	25.8212	26.4104	26.6747	25.912	26.2013	26.3824	26.1618	24.5925	26.2151	26.2908	25.9203	26.7583	25.4477	26.0091	26.2964	26.6788	26.3009	26.3307	26.391	26.6867	26.1964
B3gat3	24.5977	23.3252	24.0065	23.2275	23.8008	23.8984	23.8565	23.3357	23.9126	23.731	23.9024	24.7252	23.641	25.0351	25.2042	24.0902	23.4431	23.9584	24.801	24.3414	23.1256	23.6234	24.4229	22.9505	24.5406	23.9359	24.2422	24.6151	24.1577	24.1385	23.8329	24.4851	23.1614	24.4267	23.8322	24.5831	24.6703	23.2909	24.0249	23.8259	23.8032	22.9955	25.0115	23.2488	23.4145	24.257	24.0398	24.3227	23.9872
Babam1	23.678	24.0141	23.3043	23.7587	24.3705	25.084	23.6529	22.7189	24.6041	24.4782	24.1938	24.5567	23.8793	24.6564	22.7812	24.2416	23.6649	23.7742	23.7346	22.7318	23.5913	24.2628	23.5953	23.3536	23.7776	23.7383	23.9881	24.7753	23.7917	24.2368	24.5015	24.6779	24.9205	24.0933	24.4087	24.9828	23.7407	24.5702	23.625	23.7465	23.8559	23.2047	23.7391	24.1734	23.1645	24.3733	24.7424	23.5169	24.3892
Babam2	25.7084	25.6597	24.4386	24.1684	26.3007	26.1279	24.1689	23.5672	25.574	24.9613	24.0047	23.9155	26.0618	25.7025	25.0436	26.3315	25.934	26.6738	23.5859	26.198	23.7529	26.2907	24.3903	26.2071	24.2342	25.7833	24.4648	25.4659	26.6333	26.5772	25.9768	23.9456	25.6149	26.1336	25.7848	25.9908	25.1482	25.4152	25.0593	25.345	25.2272	25.3418	25.3465	25.9558	26.1147	24.941	25.4224	24.7344	25.2867
Bag3	23.3983	24.3169	23.5939	23.8759	24.1388	23.6221	22.9952	24.2884	23.8804	24.6113	24.4591	24.1698	25.9264	24.1563	24.0966	24.5936	23.3949	23.4967	24.1136	24.3363	24.3064	23.7519	24.0367	23.8086	25.0919	23.3282	24.4616	24.3163	23.885	23.9026	23.8336	25.1141	23.7559	24.274	24.1154	24.2563	23.1404	24.1401	24.3001	23.9695	24.2995	24.0516	23.8182	23.1581	23.329	24.3493	23.0939	23.048	23.8896
Bag4	23.9108	23.9594	23.8386	24.1297	25.2832	23.4537	23.5703	22.7946	23.8226	24.8441	24.534	23.3083	24.5423	23.8799	24.4662	24.7214	24.4714	24.5628	24.603	24.7323	24.5102	24.6212	24.3844	23.6812	24.358	23.3493	23.5826	25.268	23.8335	23.81	23.8071	24.1578	23.834	22.7071	24.3565	24.4719	23.5605	23.4915	23.3484	23.5122	23.8209	23.46	23.4917	24.358	24.0748	24.2437	23.8902	23.422	23.5833
Bag5	26.0649	25.7205	25.7806	26.1472	23.8508	25.6682	26.197	26.202	25.2475	25.6047	26.3902	26.076	26.2393	26.3794	26.197	26.2425	23.8954	25.4825	26.5323	27.4127	26.8353	26.6956	25.6543	23.0809	24.4025	25.3717	24.916	25.6274	25.6243	25.2572	25.2264	25.1375	25.1473	23.9303	25.8311	24.3571	26.2154	25.9599	26.4695	26.5565	26.2625	25.9878	26.2691	26.0092	25.7296	26.3075	26.3318	25.9722	26.2431
Bag6	27.1773	27.4048	27.5276	27.3193	27.7587	27.6804	27.6987	27.3301	27.0759	27.3856	27.4947	27.4052	27.8035	27.2241	27.7746	27.6866	27.2259	27.2608	27.9068	27.8275	27.5373	26.8142	27.2928	27.7573	25.7521	26.6563	27.248	26.8942	27.1417	27.7944	27.6834	27.1863	27.2927	27.6074	27.6007	27.3761	26.8094	27.2309	27.2522	27.2136	26.9418	27.19	27.4801	27.3939	27.1466	26.9434	27.314	27.3609	27.0629
Baiap2	30.4472	30.4271	30.9478	30.8921	30.7278	30.3579	30.6876	30.8085	30.5997	30.6809	30.92	30.8704	30.6295	31.0111	31.0528	30.8407	30.7998	30.9539	30.8921	30.8228	31.0016	30.591	30.8864	31.0182	30.1668	30.7473	30.7816	30.8613	30.2059	30.6083	30.8212	30.8213	30.5245	30.645	30.8651	31.1066	30.857	30.6651	31.0572	31.2379	30.6534	30.6731	31.3256	30.8861	30.8535	30.7857	30.9272	31.0556	30.6847
Banf1	26.6387	23.9492	26.5271	26.7169	24.2343	23.855	26.5634	26.528	24.7815	26.9381	26.6958	26.7874	24.8265	26.8021	23.1271	24.0367	23.3809	23.4029	23.2846	24.4591	24.3271	23.4974	26.3847	24.1014	25.4059	25.6839	24.6172	26.215	24.2398	24.1886	25.6472	26.4696	26.3795	22.9397	23.9311	24.5164	26.529	26.8254	26.7658	26.6395	26.3624	26.7152	26.1218	26.84	26.8351	26.85	26.5672	26.4461	26.3406
Basp1	33.8148	33.4624	34.3792	34.1901	34.2725	33.6551	34.0825	34.3045	33.7915	33.7182	34.0062	33.7445	35.0963	34.9468	35.6761	35.2429	34.4936	35.1608	35.3921	35.3522	34.7737	34.6375	35.5343	35.6111	35.7715	35.4864	35.3684	35.3332	34.8457	35.7206	35.3477	35.3333	35.1351	35.4774	35.1754	35.6317	34.5574	34.4918	34.7665	35.1009	34.4108	34.3757	35.0107	34.91	34.6101	34.3944	34.7778	35.2068	34.1939
Bax	25.5062	25.7638	23.7022	24.1573	25.4695	25.3272	25.579	25.7318	25.6864	25.5538	25.4427	25.5269	25.2123	24.9182	23.8149	24.1704	24.2388	23.324	23.0419	23.2699	23.2339	23.8549	23.8689	24.6508	24.85	23.1296	25.1794	24.982	23.7932	25.6613	25.0108	25.0935	25.3119	25.3934	24.8655	25.2648	24.5101	25.4887	23.879	24.7361	25.5902	25.57	23.5678	25.6472	25.4278	25.6532	25.0122	24.9969	24.9972
Bcam	27.4805	26.2944	26.6115	26.6996	27.1734	26.7923	26.4366	26.6338	26.2683	26.8679	26.7692	26.5835	27.3819	26.3414	27.0077	27.2473	27.786	26.8447	26.9171	27.4133	26.4479	27.3577	26.8947	27.4474	27.0223	26.6697	27.0064	26.6749	27.1297	27.6306	26.4285	26.4005	26.3718	27.0855	26.7251	27.0821	25.6438	25.3644	26.1014	26.2683	26.3929	25.9586	26.1447	26.5051	25.7987	26.0718	25.8144	26.6426	25.8317
Bcan	31.1638	31.4327	31.1444	31.1128	31.5042	31.3217	31.3892	31.2183	31.301	31.5011	31.0872	31.309	31.2893	31.4354	31.2151	31.4294	31.5098	31.511	30.9241	31.6136	31.2415	31.4306	31.1148	31.4207	31.6749	31.6611	30.984	30.9643	31.361	30.3103	31.1467	30.9845	31.1262	30.9798	31.1087	30.9961	31.1381	31.5329	31.3201	31.3641	31.3073	31.4474	31.2941	31.2681	31.5093	31.4403	31.219	31.3891	31.2427
Bcap31	26.5006	27.1679	27.4574	27.9268	26.6527	27.0496	27.2931	27.7097	26.2864	27.38	27.3595	27.4869	26.7636	27.2196	27.6825	28.0966	27.5802	27.3924	27.8326	26.7295	27.4148	26.9803	27.5501	27.2665	24.6137	27.8539	27.5647	27.4825	27.5324	23.9856	27.2741	27.6151	27.6918	27.3055	27.0676	27.8616	27.0245	27.195	26.6837	27.0414	27.4115	27.0007	26.5243	27.0492	27.0807	26.5768	26.606	26.3052	26.9448
Bcas1	29.1601	29.5037	28.831	28.9757	29.1175	29.2069	28.9697	28.7951	29.1647	29.2079	28.7948	28.9793	29.937	29.039	29.6857	29.4715	30.2269	29.4933	29.4511	29.7641	30.1322	29.7986	29.1416	29.2161	30.7828	29.6837	29.395	29.1343	28.9554	29.746	29.092	29.0271	28.631	29.9133	29.0277	29.3783	29.5589	29.2045	29.3287	29.1849	29.0356	28.9461	28.8564	28.8993	28.7542	29.1606	28.7515	29.1633	28.2772
Bcas3	26.3018	27.162	27.2528	27.1242	26.0753	26.7461	26.7842	27.0826	27.1105	26.8758	26.9186	27.2996	25.6524	26.7161	26.6539	23.4201	26.5349	23.5821	26.0901	26.8918	26.1465	23.7986	27.1399	26.412	24.9622	26.6627	26.7304	26.6928	24.4653	24.0162	26.4838	26.3534	26.8546	26.3848	26.8479	26.496	26.4855	26.9304	26.3012	26.2748	26.598	26.9278	26.1331	26.2296	26.3883	26.7982	26.3491	25.9435	26.6144
Bcat1	27.7242	27.6368	27.4979	27.758	27.6851	28.0175	27.1707	27.4655	27.7115	27.7775	27.5783	27.7138	28.0988	28.3016	27.1875	26.8211	28.0996	23.3975	27.8074	27.1459	27.8094	28.5088	27.4943	27.779	24.3751	28.3529	27.8311	28.0293	28.2131	28.2347	27.6103	27.6996	27.9695	28.0276	27.801	27.566	28.1277	28.2148	27.3625	28.0484	28.1539	28.4644	27.4649	27.8711	28.1457	28.3064	27.5202	27.4668	28.1647
Bcat2	24.9034	23.2414	23.8887	25.2356	24.6044	24.4949	24.8153	25.0648	24.8441	24.8015	23.7038	24.4049	24.4102	23.7189	24.3599	24.2488	24.2131	23.3767	24.7518	24.216	24.1266	24.0445	24.7645	24.4923	24.6623	24.2237	24.2082	24.7261	23.512	25.1849	24.4078	24.9475	23.9705	24.2157	23.7044	23.5531	24.4775	24.9405	23.1398	23.9627	24.998	24.7867	23.855	23.6569	22.8227	23.8629	22.5102	24.1685	25.1102
Bckdha	26.3801	26.662	26.0307	25.5259	24.1841	25.7149	25.1544	25.4729	25.8713	26.0968	25.4302	25.3048	25.2389	25.3622	25.7484	25.3477	23.2669	25.3628	25.9252	25.0783	26.0606	25.177	25.7469	25.7278	25.5855	25.688	23.8464	24.6621	23.5066	25.6219	25.1422	24.8358	23.793	25.3952	25.3882	24.2728	25.6525	25.3447	25.8474	25.1846	24.4008	25.4591	24.7124	25.8653	25.0001	25.8008	25.2036	25.1598	25.596
Bckdhb	23.9216	23.6628	23.5929	23.2315	24.4008	24.9027	23.8802	24.6163	23.6873	23.6359	23.9216	23.0944	23.8202	24.7699	24.136	23.8948	23.6287	23.2583	23.6864	23.9647	23.3892	22.9587	23.8118	23.3921	24.1839	23.9636	23.9919	23.8124	23.6443	23.2576	24.1663	24.2405	24.7797	23.6412	24.5689	24.4831	23.7383	23.164	23.525	23.7718	23.8969	23.8955	23.2149	24.1868	24.2448	23.4581	22.9694	23.7793	24.2461
Bckdk	24.3144	24.0379	24.7344	23.7631	25.1719	24.4625	23.8045	23.9368	24.642	24.4144	24.4773	24.552	23.722	24.9764	23.9887	23.5451	24.3603	23.4401	23.6188	24.0431	24.1078	23.9929	24.0196	23.0405	24.3833	24.5971	24.9545	24.6449	24.3556	23.5548	24.8934	23.8394	23.2018	24.8605	24.9253	24.2122	24.9073	24.9402	22.7823	24.5923	23.7049	25.093	24.8683	24.8382	25.053	24.8671	23.5169	23.1939	25.4087
Bcl2l1	25.5651	25.2468	25.3227	25.1479	25.2706	24.7195	25.3261	25.4085	25.1749	25.2104	25.3417	25.2963	23.8062	25.6207	23.9783	24.4378	24.6149	25.4058	25.3625	25.7727	24.9922	23.2695	23.5641	23.6991	25.1613	24.2743	25.2431	24.1953	23.2883	23.5385	24.9864	23.9262	23.0984	24.1464	25.463	23.5344	24.9596	25.8433	25.483	25.5383	24.7493	23.1545	25.6236	26.0057	25.804	23.8413	25.6836	25.8465	25.402
Bcl2l13	24.073	23.037	23.4419	26.024	27.3766	27.4341	26.5386	27.0925	26.9739	26.0363	26.8963	27.0733	26.6518	27.7278	26.409	26.8196	26.8771	26.696	26.4857	26.4623	26.2836	26.9277	27.004	26.6693	24.9096	26.8247	27.0042	26.4229	25.7776	26.863	26.8932	25.7658	27.2034	26.4317	26.7948	26.3253	27.2148	27.3153	26.4188	26.9454	23.3298	27.4785	27.209	27.9573	26.6078	27.4303	27.552	26.4456	27.6832
Bclaf1	26.0159	25.8745	26.6949	26.669	26.9686	26.79	26.7072	23.9873	26.0094	26.6029	26.9171	26.3316	26.3158	25.5527	23.9404	26.3099	26.8275	26.7832	26.2415	27.0707	25.4607	24.2033	25.7265	27.6489	27.8907	25.5906	26.1706	25.7134	27.3559	25.5388	26.1134	25.5477	23.6669	27.1211	26.3748	26.3807	25.3273	25.4828	25.8973	26.438	26.0181	25.8523	26.1603	25.992	25.655	25.7225	25.6173	25.6457	26.181
Bcr	27.2786	27.0765	27.3006	27.7978	27.8414	27.7874	26.8953	26.8736	27.2752	27.2413	27.6128	27.4785	28.0119	27.5552	27.9729	28.1613	28.1844	27.6281	28.054	27.4492	27.9106	27.5503	27.6174	27.7929	27.3871	27.845	27.3594	27.3705	26.1615	28.8156	27.7259	27.1321	27.0202	27.717	27.223	28.331	27.354	27.6347	27.9955	27.5019	27.2552	27.852	27.6875	27.4999	27.898	27.8472	27.6376	27.7458	27.2295
Bcs1l	25.056	23.9134	23.5476	24.0387	24.757	26.5546	24.3096	23.7713	25.9359	24.4129	23.3585	23.9468	25.941	26.7502	25.5516	25.6715	25.0171	26.2964	26.5421	27.2552	23.6563	25.7335	26.5849	27.6209	24.3676	27.1253	23.3563	25.8386	27.6768	27.3842	24.1911	26.5472	26.415	26.6949	24.4075	26.3064	26.6059	26.6608	26.2893	26.5989	26.5717	26.7925	26.1982	27.2144	26.6711	25.8051	26.9773	26.9172	26.4196
Bdh1	29.3512	28.97	29.2292	29.1768	28.2278	29.3826	29.2986	29.1752	29.0494	29.5176	29.3278	29.0727	28.1685	30.1608	28.0581	28.3389	29.1464	27.3834	27.4128	26.7407	28.8005	28.9675	29.0451	27.7777	26.8709	27.8758	27.6621	28.5156	27.9236	27.1881	28.26	28.4369	29.1866	27.3995	28.3049	28.1556	30.4617	30.2544	30.1282	30.198	30.3212	29.9914	30.1046	30.3716	30.001	30.2447	30.1455	30.0663	30.1182
Begain	26.6398	26.9363	26.1166	26.1838	26.757	26.5595	26.4803	26.4709	26.6595	26.4941	26.3477	26.2674	27.4578	25.9504	26.9043	26.9274	27.9397	26.7116	27.3093	26.8122	27.6303	27.0528	26.8384	27.0488	27.7395	27.7172	26.5824	26.4998	27.1259	27.7028	26.2649	26.6762	26.9742	26.8209	26.1845	26.3881	25.7787	25.9516	26.0087	26.4113	25.5442	25.9813	26.6192	25.8089	26.5121	25.8073	26.4243	26.1864	26.4275
Bin1	31.5384	31.5811	31.7691	31.4383	31.5852	31.6401	31.5034	31.3391	31.3946	31.5821	31.405	31.3533	31.6287	31.5234	31.6945	31.8184	32.0994	31.407	31.7736	31.7705	31.7228	31.4764	31.7808	31.6764	32.0242	32.0012	31.576	31.7754	31.5423	31.7384	31.6058	31.915	31.5237	31.6451	31.4737	31.3153	31.3276	31.3187	31.0556	31.3325	31.3529	31.2652	31.0583	31.2423	31.0631	31.147	31.1842	31.2699	31.4245
Birc6	23.9261	23.9708	23.6267	23.6324	23.7258	24.4338	24.5241	24.5468	24.1923	24.6317	24.3433	23.6702	25.3063	25.7906	24.5166	25.36	25.3873	24.9615	24.6505	25.9216	24.9687	25.1709	24.307	25.4209	24.4653	22.7442	24.4188	23.9629	24.1428	23.8347	24.2873	25.2964	24.0616	24.4258	23.5653	24.66	26.0978	25.8069	26.145	25.3957	25.9296	25.5747	25.4655	26.3194	25.4136	25.9394	25.6732	25.7432	25.6733
Blmh	27.309	26.735	26.8984	27.092	26.6623	27.0207	24.3402	27.0538	26.9746	26.6848	26.7389	26.9742	26.025	27.9674	27.2243	26.0555	24.5116	27.3444	26.6624	23.3731	23.931	27.0265	26.7597	25.9798	24.7495	26.5834	26.4303	26.9153	23.9418	26.2718	26.9559	26.8549	27.1115	26.6274	26.5793	25.831	27.8708	27.625	27.9808	27.8207	27.8265	27.7054	28.0131	28.1427	27.8358	27.7304	28.0941	27.8841	27.6012
Blvra	27.0572	27.226	27.3864	27.5185	27.4629	27.0568	27.3964	27.7316	27.534	27.007	27.2697	27.3543	27.5465	27.1228	27.9288	27.4373	25.5752	26.6461	28.0276	27.6261	27.3017	27.096	27.6824	27.6449	24.734	27.4977	28.3518	27.7187	26.1435	28.1094	28.215	27.8764	27.4591	27.6219	27.7177	27.8304	27.4989	27.1043	27.6498	27.7294	27.5289	27.2262	27.8699	27.359	27.4211	27.3103	27.4924	27.9282	27.315
Blvrb	27.0155	27.3176	27.1034	27.1898	26.8651	27.5949	27.6835	27.7003	28.0811	27.3548	27.4232	27.5321	26.9608	27.6867	27.6457	27.0874	25.8979	27.1183	27.4233	25.6974	26.4244	26.8545	26.5817	26.994	28.583	27.2356	27.3255	27.4267	25.9025	27.8758	27.0417	27.5062	27.5192	27.3404	27.0107	26.6713	26.6764	23.5553	26.869	26.39	27.4554	26.8285	23.6017	27.0363	27.0289	23.2047	27.0712	27.358	26.5223
Bmpr2	23.9921	23.5607	23.7553	24.0188	23.9791	24.1101	24.828	23.906	24.0232	24.0566	24.2892	23.9381	24.5845	24.0213	23.5708	22.7746	23.9039	23.8322	23.3466	23.6635	23.2641	23.977	23.8764	23.3287	25.0032	24.6592	23.734	24.2569	24.4647	23.3775	24.0477	24.3133	24.1622	23.7524	23.2241	23.1944	24.3695	23.5063	23.9683	23.4903	24.0216	23.8085	23.9174	24.1533	23.2402	24.0433	23.8466	24.4707	23.9089
Bnip3	24.3208	24.1633	24.172	24.7354	24.0744	23.6012	24.112	24.6581	23.407	23.5313	23.7158	24.1089	24.0014	23.5861	24.5174	23.9538	23.6664	23.977	24.4973	24.7417	24.2124	24.4819	23.5012	24.4763	23.8422	23.5493	24.6735	24.2819	23.3484	24.5192	23.7427	24.3654	23.6062	22.874	23.1523	24.3802	24.3004	23.5682	23.9572	23.2192	23.621	22.3044	23.2196	23.9204	22.9388	24.0672	24.6828	22.7395	23.5089
Bola1	25.94	26.6778	25.9928	25.9186	25.993	25.8909	26.5276	26.3985	26.2507	26.8171	27.1846	25.9872	25.5994	24.7891	25.5378	23.1904	24.5009	23.0443	26.1201	24.0557	23.2883	24.0891	25.6041	23.7615	24.905	25.6605	25.7353	25.157	24.339	24.116	25.7429	25.9138	25.5799	26.7218	26.8436	25.9707	23.5702	24.0385	23.773	24.2447	23.0646	23.533	22.9325	24.3132	25.5722	23.9653	25.7434	25.0066	23.7789
Bola2	24.575	26.1903	26.4039	26.2496	26.0953	25.561	24.4299	25.578	25.0414	26.1085	26.0125	25.7172	23.8619	25.9186	23.752	23.6225	24.1312	24.1332	26.3549	23.5461	23.6962	24.0494	25.7934	23.8801	26.0297	23.8964	23.8737	24.0185	24.2479	23.6893	25.6622	24.8562	26.0936	24.6355	25.7398	24.1964	25.2727	25.7553	25.9442	25.5732	23.7538	25.422	25.3548	25.6875	25.8134	25.5707	25.2957	23.5253	25.4439
Bpgm	26.6173	23.5628	26.7056	26.2775	23.3718	25.9746	26.8171	26.5375	26.1866	25.1176	26.3698	26.3395	26.4106	26.274	26.2889	25.8512	25.3955	25.5631	26.3657	24.3868	26.3962	25.5486	26.1092	25.7483	24.7413	23.7433	25.3541	26.0442	24.1152	25.7411	25.7196	25.9182	26.1182	23.2478	24.0301	23.7819	25.9914	24.1147	26.1188	26.0419	25.9537	23.8419	23.8726	23.759	25.9774	25.6854	25.6659	25.7556	26.6565
Bphl	28.4936	28.4262	27.9113	28.2329	28.3125	28.3677	28.1394	28.3895	28.1288	28.1328	28.2529	27.9099	28.7182	28.7994	28.5527	28.564	28.7656	28.4913	28.1464	28.1926	28.6383	28.3881	28.1707	26.571	25.189	28.4055	28.4688	28.1558	28.1429	28.3167	28.1014	28.0674	27.7568	28.4566	28.3953	28.3655	28.3965	28.3671	28.627	28.2576	28.7038	28.4146	28.6496	28.2771	28.6813	28.6004	28.1825	28.4226	28.586
Bpnt1	29.4285	29.5961	29.3516	29.5184	29.5154	29.338	29.1654	29.1528	29.515	29.3329	28.9929	29.2635	29.1921	28.9637	29.0788	28.3894	28.0446	28.3976	29.1721	27.6428	29.2636	29.4682	28.9559	28.5605	25.3845	29.129	29.0027	29.2483	28.5314	28.9438	29.0042	29.4789	29.2804	28.7732	28.9063	28.8637	29.0317	29.038	28.6912	28.9823	28.7563	29.2254	28.8964	28.8873	29.199	28.8715	28.876	28.937	29.1529
Braf	26.7763	25.4303	26.706	23.2011	26.3992	25.8122	25.9179	26.3987	26.8021	26.2905	25.825	26.5616	27.3942	26.7356	26.9058	26.8455	25.889	26.446	27.1064	26.5683	27.1359	26.9852	27.145	26.9646	25.4537	24.9698	26.3522	26.5754	22.9433	26.8835	26.7795	26.678	26.3239	26.3079	26.393	26.387	25.7541	26.8163	26.7098	26.5335	26.56	26.6565	26.7822	27.2639	25.9688	26.8737	26.9791	26.8094	26.7808
Brcc3	23.7785	24.3748	23.9221	23.109	24.0249	24.248	24.2921	24.0631	23.5522	23.7967	24.7377	23.6322	24.19	23.9421	24.482	23.6268	24.7076	23.2942	23.5055	24.1625	23.9807	23.1516	24.5783	23.0647	25.4694	24.4049	23.6799	23.8896	23.9688	24.3023	23.8437	24.1806	23.2291	23.4369	24.635	24.3815	23.6791	24.0854	23.6784	24.1901	23.9842	24.0751	23.9833	22.4591	23.265	23.8472	24.295	23.2521	23.6646
Bri3bp	29.927	29.6814	29.5331	29.054	29.4813	29.6213	29.5516	29.47	29.64	29.9009	29.9213	29.5069	29.7026	29.9529	29.1813	29.9552	29.1685	30.2789	29.3052	29.2963	29.153	29.8193	29.2164	29.2497	28.8022	30.1223	29.2475	29.3028	28.7209	28.9914	28.5861	29.3702	29.7623	26.9961	29.3003	29.6036	29.2727	29.6419	29.5935	29.7278	28.6179	29.446	28.6364	29.7505	29.9002	29.0913	28.3204	29.6229	29.8035
Brinp1	25.9918	26.5841	26.0176	26.2096	26.0091	24.3934	26.2397	26.5963	26.602	26.456	26.3678	26.1931	25.7964	26.6167	26.2951	26.5641	27.4474	27.0899	26.2777	26.0733	26.7325	26.4979	26.1524	26.5011	25.1865	26.4045	26.4249	26.377	24.1103	26.1854	26.5335	26.4434	26.1002	25.9584	26.13	26.2384	26.9929	26.9786	26.2069	26.7444	27.1356	26.8339	26.9079	26.5503	26.5592	26.8328	26.642	26.274	26.8016
Brk1	27.7218	28.194	28.7158	28.5988	27.4643	28.4304	28.9658	28.4866	27.2362	28.6973	28.5004	28.9122	27.5775	27.3629	27.2726	24.3709	28.9999	26.3646	27.242	25.3608	27.3746	26.0532	27.9774	25.5767	27.7203	28.0182	26.4819	26.8955	27.8686	26.5724	27.2257	28.1188	27.4532	26.7412	26.7905	27.4711	27.6413	27.0509	26.9171	27.3604	28.0245	27.0901	26.9882	26.9082	26.9142	26.7423	27.558	26.5387	28.3591
Brox	27.5709	23.3791	23.1243	23.4511	23.3788	24.1566	24.1891	23.5776	24.6907	23.9529	23.6372	22.7695	23.0986	24.4011	23.5041	24.1641	24.5619	24.9322	24.6039	24.0286	24.0092	25.3041	25.1455	23.4265	23.9107	23.4046	25.3032	26.1592	24.1678	22.9909	25.1533	23.8772	23.5147	23.2533	24.9531	24.6451	25.9779	25.6726	23.7861	24.119	23.455	25.3062	23.5075	25.7014	23.3796	25.8354	25.7868	24.3263	25.7437
Brsk1	28.5073	28.4012	28.1929	28.2369	28.6126	28.7465	28.5499	28.346	28.1428	28.5755	28.0261	28.2387	28.1608	27.9205	28.0953	28.8663	29.0104	28.2432	28.4396	28.6646	28.4345	27.833	28.0466	28.6611	27.1452	28.5509	28.8538	28.1012	29.4674	29.042	28.7191	28.2675	27.8488	28.416	28.2899	28.762	28.125	28.0182	28.0238	28.2036	27.3191	27.6804	28.0896	27.9969	28.3824	27.9814	27.9718	28.3375	27.5449
Brsk2	27.6732	27.6408	27.7267	27.7719	27.3721	27.5313	27.6986	27.7637	27.5524	27.5671	27.6124	27.5679	27.332	27.723	27.6184	27.9893	26.461	27.4939	27.5739	27.7558	27.9174	26.7309	27.5786	28.1078	24.6971	27.5978	28.0266	28.2686	27.6701	27.4549	27.7778	27.8635	27.2233	27.2124	27.7355	27.2053	27.5204	27.4452	27.6729	27.5884	27.4734	27.3436	27.9609	27.8044	27.683	27.6054	27.8552	27.9561	27.2607
Bsdc1	24.138	23.447	23.7479	24.1031	25.156	23.9046	23.6564	23.9357	24.1986	23.524	23.5895	24.1081	23.4741	24.0205	23.4306	24.3837	24.7024	25.027	24.308	24.1637	24.3452	24.8747	23.9046	24.1443	24.4551	23.9534	23.3848	24.0611	24.7245	24.1787	24.203	24.6277	23.9609	23.9807	24.1059	24.5805	23.638	23.0229	24.2054	24.0033	23.5064	24.7544	23.5942	23.9284	24.577	24.2072	23.8147	23.3067	23.8482
Bsg	30.0698	30.0084	30.1364	30.1045	30.1768	29.8755	29.9501	30.0739	30.2149	30.1901	30.1647	30.0679	30.1791	29.9018	29.9606	30.2919	30.9971	30.4467	30.0383	30.44	30.0551	30.0319	30.1656	30.4686	31.074	30.5763	30.2938	30.312	30.2774	30.7764	29.9713	30.0824	30.1351	30.1761	30.0573	30.4022	29.9156	29.9146	29.8458	29.8226	29.9084	29.9855	30.1467	29.8803	30.0528	29.4832	29.4257	29.8263	29.623
Bsn	32.281	32.4318	32.5701	32.5041	32.5271	32.3354	32.6715	32.5705	32.3137	32.387	32.4155	32.4596	32.6483	32.1898	32.7224	32.7577	33.2153	32.658	32.6839	32.8522	32.6689	32.5739	32.5875	32.8212	33.0721	32.138	32.5869	32.4552	32.6195	32.5348	32.2832	32.2482	32.1108	32.5744	32.5017	32.5241	31.8297	31.9916	31.9858	32.1015	31.6059	31.847	32.1983	32.0373	32.2744	31.9935	32.1165	32.2425	31.7339
Btbd17	27.2049	27.2474	27.739	28.027	27.0125	27.477	28.3993	28.123	27.6492	27.3512	26.8652	27.8979	27.4246	27.2512	28.1775	27.3056	26.7944	25.9852	28.5565	27.5226	27.1169	25.6939	28.0365	27.588	25.5543	27.5934	28.0698	28.1323	25.5234	27.5677	27.8958	28.1448	27.2164	26.867	28.1864	28.0334	27.3782	27.0902	27.5756	27.8403	27.1326	27.3341	27.4183	28.1354	27.8014	27.2246	27.7422	27.7735	25.6199
Btf3l4	26.742	25.107	23.9448	26.589	23.7806	26.1887	26.3993	27.2285	25.8852	23.6983	23.709	26.9149	24.4841	26.4717	23.573	23.9965	23.6297	24.5779	26.3565	23.2539	23.598	24.0291	26.7047	23.3814	24.7551	24.7755	26.1939	25.8656	24.1338	23.6213	26.3668	25.531	25.9708	23.3449	26.1074	24.5004	26.0907	26.4574	26.5659	26.3868	26.0387	26.2079	26.9114	26.7566	26.2303	26.1266	26.2743	26.1784	26.3376
Bub3	27.429	26.9469	27.1808	27.1954	27.5358	27.1952	27.2272	27.3465	27.2441	27.3185	26.7474	26.8171	27.3019	26.8227	27.0297	27.7669	24.0328	27.6392	27.6678	26.412	27.4502	27.9578	27.1369	27.7106	28.0902	27.4747	27.0904	27.1505	26.8078	27.714	26.9758	27.0599	27.1265	27.5915	27.0599	27.4993	26.7544	26.9038	26.9954	26.9662	26.9654	26.4798	27.3082	26.8387	27.0186	26.8863	26.8685	26.9207	26.5173
Bzw1	25.8202	26.0592	26.7276	26.8472	26.3239	26.2777	26.469	26.5424	26.1503	26.1651	26.6477	26.5784	26.517	25.8359	25.7371	26.3801	26.4106	27.0134	26.7969	26.5074	25.3348	26.6228	26.8808	27.1033	25.0424	26.4345	26.9788	27.1829	25.8186	26.9626	27.1845	26.9088	26.0584	26.8661	26.63	26.8566	26.3487	26.4957	26.7508	26.4924	26.1901	26.4243	26.271	26.6768	26.7168	26.1805	26.6214	26.5129	26.6356
Bzw2	24.8399	23.6246	23.9978	24.741	23.6277	25.1137	23.6237	23.8875	23.9527	24.563	23.4456	23.7064	23.7016	23.6435	23.786	23.0628	23.5278	23.6467	24.6653	23.6026	23.9381	26.2419	23.4634	23.5306	25.3909	24.3332	25.4475	25.3633	23.5593	24.0222	24.9108	25.574	24.6531	25.6259	24.1546	24.0595	23.3445	24.1559	23.1003	24.4999	23.7274	25.47	23.1751	23.369	23.9516	23.6989	25.2731	25.5026	23.9814
C1qa	26.5518	26.5675	26.259	26.3973	26.1975	26.9023	26.8861	26.3278	26.472	26.4612	26.7439	26.4277	26.6665	24.1902	26.4498	25.9586	26.8939	24.5592	26.1575	26.0408	27.2223	24.1729	25.7932	26.2165	24.7213	24.1042	23.904	24.0717	24.072	23.3366	25.588	24.1376	24.0659	23.7316	23.9605	24.451	27.9315	27.0858	27.4401	26.5212	28.43	27.6655	27.2908	26.7487	26.9143	26.9337	26.381	23.7472	27.4249
C1qb	26.2865	27.1735	26.8044	27.2284	27.4387	27.1132	26.9075	27.0761	27.6215	27.2981	27.5224	27.3671	27.7394	27.0308	26.3753	24.9209	26.1307	27.6068	27.3699	27.4013	26.9806	27.2221	27.5559	26.9218	24.194	27.2947	26.4068	26.6897	26.6332	27.776	26.0886	26.3237	27.2198	27.5039	27.0458	26.4006	27.8966	27.2223	27.9547	26.9817	28.5485	28.2417	27.6054	26.5011	27.2663	26.5608	26.5724	26.6111	27.9288
C1qbp	26.6795	26.7223	26.9806	27.0648	27.4316	27.2091	26.5828	26.4039	27.2076	26.8372	27.0898	26.6662	26.8138	27.4085	27.2496	25.7238	27.8546	25.5749	28.1322	25.5877	26.4714	26.4906	27.6222	25.2672	27.7928	27.9527	27.3774	28.0399	27.1566	23.535	27.566	27.5453	27.8547	27.1304	27.1762	27.3599	26.9146	26.9221	27.6405	27.1771	26.9756	26.655	27.5658	26.6912	27.1505	27.0596	27.1288	27.2581	27.2852
C1qc	27.4395	27.5317	27.0641	27.2966	27.2175	27.4669	27.6538	27.0767	27.6552	27.9064	27.5083	27.8734	28.1271	26.574	27.6492	27.7017	25.9149	27.9124	27.3486	27.332	28.5914	27.4809	27.1014	27.5654	27.5305	27.6649	26.9056	27.0353	27.7394	28.0938	26.6924	27.5096	27.586	27.6912	26.9007	27.4941	27.7455	27.4476	27.4344	27.037	28.4639	27.6014	27.5862	26.7379	27.7436	27.3739	25.7493	26.8137	27.6834
C1qtnf4	23.7082	24.5913	25.183	24.7964	24.1356	23.6836	25.346	23.7959	23.4764	23.6838	26.1702	23.3631	24.0502	24.2187	23.5288	23.5161	24.114	24.321	24.1275	24.1831	24.5937	23.4332	24.1096	24.4187	24.6933	25.073	24.8111	24.7553	26.3241	25.0978	25.2317	24.354	24.907	24.9667	24.9347	25.0621	23.6006	24.0877	23.3746	24.3134	23.8542	23.7804	24.0956	23.3953	23.8291	22.8041	24.5117	24.3506	23.2642
C2cd2l	28.9361	28.7707	29.14	29.0979	29.0692	28.8517	29.6069	29.2205	28.5706	29.0449	29.0943	29.2989	29.2809	28.0131	29.0871	29.5567	29.535	29.5615	28.8735	29.5903	28.9076	28.9333	28.8129	29.6697	28.9302	29.0211	29.1886	29.0134	29.2599	28.3598	29.0472	29.1021	28.4646	28.8552	29.177	28.8841	28.0987	28.176	28.5705	28.5782	28.4432	28.5274	28.7819	28.8263	28.6083	28.5516	28.8948	28.7556	28.518
C2cd5	24.9209	24.8995	25.1523	24.9936	25.6065	25.4631	24.7924	24.6808	24.0334	24.7675	24.9006	24.6336	25.8309	24.116	25.5568	25.0777	25.4883	24.4459	22.8475	24.9153	25.3197	24.0142	24.5343	24.803	24.109	25.1499	25.4596	25.0028	25.4849	24.2658	25.1451	24.4024	26.264	25.4712	25.0899	25.1945	25.6096	24.0181	23.6617	23.946	23.5639	24.0589	25.0534	25.5579	23.9442	24.7514	22.5436	24.5599	24.939
C3	27.3683	25.5912	26.6311	27.2286	26.0245	26.1771	25.6406	26.4308	27.3725	26.3047	28.1871	26.1792	25.6111	26.5502	23.6928	23.0649	23.909	22.8302	24.2173	24.5017	24.2109	23.7227	25.9786	24.6674	24.5787	25.898	27.9129	25.9288	24.5805	24.5178	26.7296	25.3157	25.149	23.9801	26.0583	26.9855	27.4251	25.452	26.258	26.3926	28.2938	27.2859	27.0387	27.3165	25.1509	26.3237	26.6333	24.6464	29.4039
C530008M17Rik	23.2327	23.8796	23.7229	24.1179	23.5911	24.738	25.1725	23.6922	24.5599	24.4161	24.5343	22.982	24.0594	23.9552	23.5157	23.2676	23.6316	23.6717	24.1499	23.7595	24.2019	24.5433	23.399	23.6268	23.9464	24.9177	23.5714	23.5375	24.3597	23.7555	23.5468	23.8808	23.9976	24.2973	23.6302	23.8326	24.8169	23.0017	24.0598	24.6005	23.3054	23.4014	23.3206	23.5373	23.1759	24.3102	23.9064	23.6016	24.2382
Cab39	27.3453	27.7466	27.5689	27.4369	26.7843	26.4656	28.4165	28.015	27.038	27.5197	27.5825	27.4887	28.4148	29.0756	27.9502	28.1094	27.613	28.3992	28.0553	28.0129	27.7412	29.0816	28.4985	28.0934	30.1063	28.7528	28.8674	27.2459	28.916	25.5755	27.8321	23.399	27.9869	28.3693	27.918	28.3797	28.7664	28.6183	28.9492	29.0557	28.8356	28.1911	28.7142	28.9836	28.8141	28.4388	28.6857	28.7894	28.7333
Cab39l	24.0762	24.5715	24.101	24.4682	23.5579	23.5957	23.8528	23.9435	24.4962	24.5311	23.9588	24.2692	23.5351	24.7702	23.8769	23.4501	23.6702	23.8465	24.703	23.991	23.7569	24.4351	23.4773	23.628	24.6632	24.6506	24.1694	24.1207	24.6467	24.5174	24.9857	24.1457	24.2427	23.438	24.2044	24.1509	23.533	24.0797	24.2148	24.0625	23.9677	23.6492	23.5995	23.9976	24.1604	23.8492	23.3573	23.2573	23.7547
Cacna1a	25.2703	25.7942	26.1779	25.9271	25.3798	26.5299	26.211	25.9874	25.6492	25.9456	25.8659	26.6186	25.6192	26.3244	25.307	25.2977	24.8878	25.8856	25.4519	23.4642	25.4967	25.815	25.0693	23.4856	26.381	25.8955	25.8218	26.2424	25.6463	25.644	26.3911	26.2257	23.8051	25.5553	26.2542	26.122	26.6068	26.2278	26.2054	26.2147	25.9287	25.5987	26.3765	26.4888	26.2695	26.195	26.1972	26.1397	25.7308
Cacna1b	26.3516	25.5016	26.6122	26.5459	26.2894	26.0248	26.7284	26.2639	25.2026	26.0843	27.03	26.5681	26.7531	24.9292	27.1575	27.6114	27.5047	27.2808	26.7976	27.8944	26.6885	27.4665	26.8344	27.8695	27.5282	26.6289	27.2466	27.1699	27.3996	26.6546	27.46	27.0752	26.2314	26.72	27.4982	27.502	26.2623	26.1005	27.3191	27.0278	25.7394	26.308	26.8898	26.6551	26.3489	26.134	26.9325	26.7554	25.9646
Cacna1e	27.9991	28.2308	27.7053	28.2104	28.1545	27.8401	27.9966	27.7089	27.9361	28.1003	27.8497	27.6218	28.1011	27.7091	27.908	28.809	29.1832	28.5237	27.8288	28.0914	28.017	28.2896	27.964	28.6364	29.8294	27.8799	28.1462	28.2145	27.0012	27.3854	27.9662	27.7551	27.9128	28.0999	27.9127	27.6408	27.937	27.9285	28.2784	27.8103	27.5174	27.9654	28.1001	28.06	27.9873	27.8606	27.9634	28.0648	27.9589
Cacna2d1	30.0259	30.033	30.179	30.2066	30.1247	29.9016	30.2922	30.2218	30.0265	29.9328	30.3323	30.278	30.3042	29.9772	30.6192	30.5256	28.438	30.2347	30.5139	30.5669	30.2878	30.4744	30.4055	30.2096	27.6754	30.0895	30.2782	30.629	30.449	30.6211	30.2968	30.3967	30.0946	30.2768	30.3112	30.3767	29.8402	29.8307	30.3118	30.3357	29.9178	29.9391	30.3713	30.1851	30.0938	30.0274	30.3409	30.5345	30.1314
Cacna2d2	26.2136	25.9938	26.3089	26.5787	26.0785	25.3434	26.1037	26.5234	25.652	25.716	26.3962	26.6033	26.2065	25.7151	25.6369	26.2292	23.6406	26.1669	26.2587	26.9448	25.7036	25.4162	26.7678	26.9303	24.0547	26.1343	26.4136	26.4739	25.3092	25.0765	26.6116	26.3579	25.509	25.7018	26.6471	26.1971	26.2305	26.4947	25.843	25.8494	26.4461	25.7431	26.0821	26.3063	25.6167	26.4416	26.2856	26.6114	25.5654
Cacna2d3	27.1821	27.7946	27.9055	27.4079	27.9242	27.3908	27.7525	27.4701	27.9332	27.5885	27.5577	27.6119	26.9718	27.9778	27.1574	27.9182	28.4671	28.2338	27.313	27.5528	27.1061	28.2289	27.1799	27.6687	27.5794	27.552	27.2094	27.8369	27.8513	27.0546	27.8382	27.8497	27.85	27.6306	27.5796	27.2908	27.7739	27.7287	27.9664	27.6577	27.8081	27.8473	27.8621	27.6571	27.8628	27.5223	27.911	27.4914	27.7586
Cacnb1	26.6702	26.7305	26.1521	26.3789	26.7428	26.787	26.4027	26.4166	26.726	26.8575	26.3726	26.5221	27.2164	26.739	26.8411	26.4904	26.9264	26.6123	26.6996	26.9197	27.2465	26.7739	26.5899	26.7235	26.8494	26.6505	26.348	25.8463	27.1827	27.2494	26.2375	26.5576	26.8827	27.1511	26.6256	26.6066	26.4015	26.2288	26.0814	26.1107	26.4363	26.3512	25.8193	26.2654	26.7421	26.8404	26.3342	26.4828	26.5112
Cacnb3	26.6573	26.0459	26.5023	27.0866	26.145	26.3967	26.6661	27.6451	26.2352	26.0985	26.2772	23.7428	27.7298	26.1806	28.0138	27.4107	27.0352	23.8328	28.1583	27.8763	28.0044	24.0258	28.0571	26.9659	24.1235	26.6279	26.2063	26.1913	26.4055	24.3829	26.5782	26.0731	27.5079	25.9723	26.3658	26.7655	26.4471	26.5207	26.985	27.4286	26.4929	25.9289	26.7534	26.5052	26.9871	26.9927	26.9205	27.1443	26.831
Cacnb4	27.2356	27.55	27.3952	27.5984	27.2142	27.3791	27.1218	27.2014	26.9619	27.4499	27.0769	27.2597	26.9049	27.6459	27.4671	27.2555	25.5911	27.1546	27.4805	27.7435	26.9995	27.4925	27.4932	28.1384	26.8944	26.9953	27.7798	27.8495	27.2164	27.8403	27.7217	27.7315	27.204	27.408	27.7225	27.7093	27.5121	27.2435	27.2453	27.4324	26.6189	27.3945	27.8583	27.5949	27.6684	27.3801	27.5411	27.9962	27.4878
Cacng2	24.0566	23.9385	26.3456	24.0193	24.3608	23.8846	24.7577	24.0045	24.0016	25.0862	26.0292	23.8268	24.0226	25.4001	23.2575	24.2567	24.4691	23.652	23.6893	23.9182	23.2469	24.4599	23.1986	23.2803	24.2692	23.8304	23.6012	24.6398	24.3149	23.6125	24.7431	25.4743	25.0079	23.6855	24.8658	24.7898	25.8594	23.2906	25.3507	26.2077	25.8831	26.1271	26.2307	24.4078	23.1035	24.6929	25.8953	25.6536	25.2489
Cacng3	24.7031	23.5689	23.8582	24.6276	23.9584	23.7812	24.3053	25.5192	23.2709	25.1332	25.5593	23.596	24.6784	24.8633	25.9955	23.2477	23.5516	23.8256	25.9368	24.9791	24.9683	24.0096	25.1785	23.1734	24.5189	23.8376	23.952	24.3101	23.67	23.5302	24.1045	25.136	23.6249	24.556	23.8124	25.1132	24.9199	25.0253	26.0145	26.2355	24.8397	25.3289	26.0825	26.4759	23.2691	25.0517	26.3693	26.1223	24.3855
Cacng8	29.6404	29.3219	27.9691	28.0973	29.1434	29.3352	27.9835	28.0734	29.3464	29.7297	28.2109	27.9469	28.7678	29.8899	25.4802	27.2918	29.1053	28.3085	27.2111	27.0799	29.1746	28.2602	28.1101	26.8923	29.7268	29.0927	27.8977	28.2208	29.4384	29.2772	28.4914	27.6509	30.0499	28.4765	28.3439	27.0082	29.9859	29.768	27.9299	28.2668	29.6632	29.8853	28.1265	28.0841	30.1472	29.7528	28.1293	28.286	29.7099
Cacybp	28.0623	28.192	27.8299	28.046	28.1873	28.0826	27.8946	28.0126	28.1655	28.1999	27.963	28.06	27.6866	28.4996	27.5301	27.2327	27.9155	26.8699	27.947	27.8767	27.2313	27.5056	27.6933	26.7179	28.0609	28.2812	28.2933	28.4297	27.5786	27.648	28.287	28.1482	28.384	28.2282	28.2224	28.2139	28.3203	28.3205	28.4246	28.3103	28.4492	28.2227	28.5637	28.1951	28.0321	28.2129	28.0473	28.3026	28.3946
Cad	26.0938	25.4037	25.6974	25.3985	25.7064	25.8606	25.8587	25.5687	25.2821	25.58	25.8124	25.679	25.4433	25.4817	25.6848	25.9039	25.4191	24.815	25.7104	25.38	25.5919	24.2423	25.5975	26.1344	23.6668	25.5528	25.5844	25.6001	23.8633	25.9435	26.0695	25.2762	25.4359	25.5348	25.8369	24.7286	25.3956	25.6734	25.6204	25.4207	25.8185	25.8019	25.4622	25.8169	25.3795	25.7607	25.9125	25.9006	25.7703
Cadm1	28.926	28.8952	29.535	28.8941	29.0282	28.8659	28.6146	28.8427	29.0238	28.8733	28.7597	29.4283	27.6655	29.1175	28.87	29.2692	29.75	29.2253	28.6631	29.0384	28.0637	27.8204	28.8747	28.4019	24.894	28.7668	28.7309	28.7093	27.6835	28.0541	28.729	28.9425	28.6121	29.1786	28.718	28.213	29.2181	29.385	29.5579	29.3759	29.2537	29.4831	29.6518	29.5027	29.0573	29.5482	29.5726	29.6462	29.3934
Cadm2	30.1157	30.2753	30.74	30.4657	29.9179	29.926	30.4959	30.3973	30.1018	30.1059	30.3215	30.3752	29.7076	30.6647	30.3426	29.5558	31.3677	29.6159	30.8737	30.0718	29.7909	29.5742	30.913	29.6804	31.6279	30.5906	30.7422	31.1465	30.1067	30.5012	30.9654	31.1575	30.5791	30.426	30.9208	31.0152	30.7409	30.4391	30.8736	30.9379	30.4422	30.4507	31.0096	31.0235	30.5195	30.6759	31.0645	31.2337	30.2982
Cadm3	30.1163	29.9546	30.3202	30.1118	29.6085	29.6275	30.2127	30.2555	29.9912	29.9691	30.2836	30.4335	30.0591	30.2413	30.2892	29.6325	28.0878	27.217	30.1986	28.8941	30.0179	28.2597	30.4638	29.7941	28.749	30.0429	30.1059	30.2589	27.929	30.018	30.2041	30.3631	29.9734	29.8604	30.1905	29.8474	29.9373	30.0481	30.0733	30.3	29.9086	30.0461	30.118	29.9968	30.2255	30.1142	30.2524	30.5356	30.1843
Cadm4	28.8561	28.9241	28.9965	29.1031	28.6304	28.7487	28.8358	28.7799	28.7355	29.1823	29.1697	28.9762	28.3662	28.8809	28.5923	26.8148	24.3077	27.0282	28.9728	27.7232	28.3046	27.1806	29.03	27.0286	26.9389	28.7469	28.2132	29.3251	25.671	28.1241	28.7326	28.921	28.55	28.1482	28.6779	28.9464	28.6456	28.6651	28.8655	28.7441	28.7561	28.7982	28.7738	28.8895	28.618	29.0052	28.8283	28.9377	28.7356
Cadps	32.0279	32.0426	31.9336	31.9444	32.2176	31.9008	31.8422	31.9868	32.2123	32.1923	31.8724	31.9747	32.0002	32.0966	31.7507	31.6406	31.7176	31.9575	31.9443	31.7519	31.9119	31.9927	31.8371	31.8082	31.4699	32.0508	31.9763	31.9489	32.1128	31.8454	31.9476	32.0572	32.2104	32.1839	31.9967	31.6901	32.1676	32.0942	31.5992	31.7459	31.9716	32.1228	31.7875	31.5716	32.2722	32.0918	31.7645	31.8924	32.1309
Cadps2	26.5455	26.3274	26.8627	26.7976	26.4802	25.8275	26.9923	26.9126	26.3192	26.9353	26.9547	26.6455	26.294	26.1091	26.3712	27.22	27.0287	27.1615	26.555	27.3374	26.1002	27.1597	26.269	27.0242	26.3143	26.1763	26.921	25.6234	27.1642	26.7152	26.2376	26.2153	25.9806	26.1046	26.3928	26.1008	26.5027	26.6946	26.4273	26.9122	27.1435	27.0301	26.259	26.7045	26.9464	26.5857	26.946	26.798	27.1043
Calb1	29.213	28.9434	29.5837	29.508	29.53	28.9196	29.5786	29.7907	29.1799	29.1764	29.5832	29.733	30.0183	28.8988	30.168	30.4155	30.0641	29.5358	30.2668	30.4034	30.1812	29.6942	30.1587	30.2779	30.0679	29.5143	29.8556	30.0376	29.6657	29.9336	29.8387	29.8733	29.2865	29.4047	29.7345	29.6195	28.5184	28.7219	28.9264	29.3574	28.1659	28.4721	28.8605	28.9439	28.7513	28.2563	29.1749	29.1202	28.8826
Calb2	29.0869	28.3929	28.5101	28.0591	28.8059	28.1299	28.6585	28.9368	28.766	28.7477	28.6849	28.7585	29.5191	27.644	28.834	28.8302	29.0443	28.8376	29.2477	29.332	29.3938	29.1048	28.891	28.8419	28.8894	29.0957	28.9964	28.8402	28.869	29.4324	28.8547	28.6861	28.8805	28.7517	29.0224	28.4801	27.4175	28.0558	27.2635	27.8406	27.3814	27.9136	27.276	27.7343	27.5002	27.7953	27.5833	26.84	27.9346
Calcoco1	25.1107	25.0898	25.5025	25.9211	23.5462	25.1441	25.7796	25.5814	24.2349	25.6743	25.2304	25.1206	26.161	25.6474	26.0919	25.827	23.6843	25.5074	26.0802	25.7951	26.3367	25.1834	25.6726	25.4945	24.1393	25.6408	24.9969	24.917	24.9594	25.2946	25.3517	25.2769	26.0485	24.5744	25.5972	25.6353	25.5263	22.6451	25.0338	25.1543	24.6159	22.4702	25.6035	25.5021	25.7855	25.3666	25.9384	23.6271	24.3501
Calml3	34.2456	34.423	34.9462	34.7885	34.8209	34.5789	34.6362	35.0608	34.692	34.5975	34.9569	35.047	34.0998	34.1186	34.6286	34.5922	34.7518	34.2187	34.74	34.541	34.1846	33.8477	35.0548	34.3761	33.9851	34.4386	34.6243	35.0837	34.0839	34.1743	34.9448	34.8347	34.6974	34.3676	34.8084	34.4469	33.738	33.8825	33.4474	34.1709	33.7245	33.7422	33.4091	34.2189	33.6135	33.8202	34.3707	33.9989	34.1344
Calr	30.8142	30.3921	30.6545	30.7459	30.9646	31.0146	30.5459	30.896	30.8552	30.624	30.7934	30.65	30.8812	31.2405	31.1038	31.7989	31.9806	31.5013	31.1157	31.3687	31.2467	31.5403	31.2526	31.1443	31.8277	31.3403	30.9279	31.012	31.5719	31.0551	31.4677	31.2597	31.0797	30.8491	31.1595	30.7808	31.3115	31.2948	31.4293	31.0696	31.648	31.5221	31.3279	31.3457	31.487	31.3162	31.2789	31.0485	31.2101
Calu	25.9421	26.3082	26.1226	26.5405	26.15	26.3579	26.5466	26.4707	26.3005	26.163	26.306	26.5321	26.3884	26.3555	25.9116	25.5569	24.9542	25.5999	26.2682	24.5948	26.384	25.794	26.3343	26.1137	25.28	26.6805	26.0314	26.4903	24.5169	26.0871	26.0443	26.1461	25.8923	25.9041	26.3157	25.6482	26.2061	26.5189	26.028	26.5959	27.1259	26.5736	26.3897	26.6829	26.2476	26.4841	26.3482	26.6087	25.7219
Camk1	25.2335	25.5301	25.4092	23.4083	25.5095	23.4597	25.8286	25.8387	24.4335	25.4164	25.7003	25.8722	23.9116	25.4517	25.1001	25.8933	24.413	23.5389	24.9412	24.8165	24.312	23.4926	26.074	25.0595	24.2758	24.0986	23.5194	24.5992	24.2012	24.0403	23.9291	23.3083	24.3837	23.9555	23.3861	24.9848	24.919	25.2736	25.9076	26.3401	25.2924	25.1272	26.0171	26.101	25.5098	25.6044	26.3373	25.81	25.3946
Camk1d	28.6217	28.9829	28.5019	28.6901	29.0691	28.6961	28.4048	28.5343	29.0642	29.027	28.7554	28.4542	27.6898	29.299	27.5577	26.728	28.2993	26.7722	27.7473	26.8248	27.9485	26.0621	28.1184	26.5359	28.3153	28.5735	27.9394	28.7661	27.9132	27.312	28.0313	28.3724	29.1039	27.8424	28.5165	27.4482	29.7447	29.6149	28.8332	28.62	29.5206	28.9621	28.9339	29.0655	29.6227	29.4817	28.9988	28.9936	29.1439
Camk2a	35.4496	35.6361	35.247	35.18	35.4772	35.5742	35.3778	35.2459	35.4892	35.579	35.2127	35.3528	35.3475	35.2796	35.1018	35.3878	36.1277	35.8331	34.9537	35.5211	35.5451	35.8281	35.1464	35.3193	35.7941	35.76	35.0952	35.2176	35.6227	35.5744	35.1285	34.9974	35.5645	35.5161	35.0911	34.8929	35.4658	35.3595	34.6865	35.048	35.3434	35.3907	34.8251	35.2406	35.5962	35.4747	34.972	35.0738	35.4426
Camk2b	33.0236	32.967	32.6926	32.4131	32.8558	32.9641	32.3062	32.6589	32.9176	32.9876	32.5589	32.5909	32.7652	33.0528	32.5001	32.537	33.576	33.2619	31.9941	33.1362	33.1951	33.0612	32.3234	32.1158	32.3855	32.8916	32.2961	32.6269	32.7916	32.462	32.4327	32.405	33.1554	32.5638	32.4415	32.061	32.9638	32.9245	32.4014	32.646	33.0747	32.8318	32.3995	32.581	33.0552	32.8906	32.5296	32.2805	32.8773
Camk2d	29.5279	29.1373	29.7762	29.6727	28.9294	29.3341	30.0415	29.8646	29.0787	29.2821	30.005	29.8694	29.359	29.1186	29.786	29.9271	29.7524	29.035	29.0792	30.347	28.5215	30.29	29.4604	30.0098	29.6074	28.7806	29.3285	29.5927	29.3604	28.0794	28.3222	29.6039	29.1484	28.3668	29.4423	28.9122	28.7974	29.2995	30.2283	30.0235	29.2748	29.1881	30.422	29.8411	28.2347	29.5117	29.8887	29.6636	29.146
Camk2g	28.2845	28.8567	29.4657	29.827	28.8975	29.0307	29.4687	29.2379	28.5023	28.6722	29.2531	29.123	29.0165	29.1071	29.7097	28.8061	29.1775	29.7673	28.6096	29.5099	28.4454	29.6204	29.1338	29.7693	29.571	28.3748	29.3389	29.1486	29.1537	26.6745	28.8047	29.6298	29.0421	28.3634	28.9257	29.8797	29.0452	29.1515	29.2147	29.703	29.3776	29.3747	29.3627	29.9728	29.0611	29.5883	29.9618	29.3314	29.2337
Camk2n1	24.6365	23.8474	25.6048	25.7174	24.9173	23.0726	25.7854	24.6639	22.8691	23.4916	23.1519	25.3559	23.9028	25.0861	23.4866	23.9396	23.9077	24.6959	25.5782	24.5455	23.3685	22.9959	25.8145	22.9936	23.7128	24.8821	25.6796	24.8374	25.1808	25.4877	25.1236	25.3967	25.0993	23.7042	25.8935	25.6679	23.1342	23.2838	25.6587	25.5948	23.8632	23.9066	25.5771	25.3682	24.7082	23.4915	23.5665	25.7008	23.4432
Camk4	28.2456	28.3239	29.1469	29.3309	27.6188	28.2036	29.1559	29.5362	27.8886	28.291	28.8372	29.1605	27.9198	27.9791	28.6237	28.3498	27.6943	26.7697	28.8037	28.5154	27.9033	27.7401	28.6762	28.6268	27.6684	27.7134	29.1011	28.888	28.371	28.4513	28.7196	29.2603	28.2182	28.0751	28.8223	28.3382	28.2763	28.28	28.3522	28.9127	28.256	27.9393	28.9657	28.8657	28.0179	28.1677	28.9011	28.8507	27.6915
Camkk1	27.4377	27.8044	27.2826	27.0182	26.9894	27.1767	26.8407	26.8243	27.3548	27.2869	27.0199	27.0821	27.5176	27.3491	27.1428	27.1854	26.4692	26.5911	27.1158	27.3062	27.3095	26.6907	27.3749	26.2647	25.5306	27.1235	26.7965	26.8553	25.236	27.0556	26.9918	26.9602	27.3782	27.3806	26.7498	26.9859	27.5516	27.2472	27.1046	26.8551	26.7871	26.9191	26.8743	27.2536	27.6541	27.4127	27.0914	27.0554	26.7823
Camkk2	27.1335	27.3997	28.0433	27.9688	27.2133	26.7486	28.0299	27.8811	26.8672	27.1302	27.559	27.7761	27.6929	26.6393	28.2724	28.1691	27.3831	26.4718	28.5357	27.9084	27.6507	26.9266	28.2486	28.0143	24.0521	27.1639	28.1577	28.4257	26.8745	27.6521	28.0303	28.0152	26.8296	27.0442	28.0983	27.8523	27.0763	27.0313	27.2208	27.4747	26.3633	26.214	27.2201	27.41	26.8162	27.0594	27.6996	27.7551	26.4991
Camkv	31.6421	31.7652	31.4141	31.4589	31.638	31.9213	31.4378	31.5122	31.9486	32.0111	31.4277	31.579	31.8354	32.304	31.678	31.1225	31.2999	31.7491	31.7633	30.9743	32.0708	31.8906	31.8959	31.2918	31.1525	31.9981	31.5061	31.7112	31.3843	32.0675	31.6067	31.5356	32.0753	32.156	31.5078	31.5378	32.4776	32.3277	31.7581	31.9021	32.3253	32.448	31.9628	31.9463	32.4704	32.3061	31.7324	31.962	32.28
Camsap1	24.5048	25.0821	24.9761	24.9628	24.542	24.5581	25.1211	24.5814	24.8658	24.5038	24.8313	25.226	24.8306	23.7486	24.73	24.3515	23.3033	24.012	24.8525	25.1655	24.6219	23.4838	24.466	24.9165	24.995	24.8328	24.6062	24.7642	24.3375	23.4392	24.3244	24.9202	24.3859	24.2222	24.9406	24.0384	24.3004	23.4813	23.7633	24.8255	24.2161	22.9214	23.981	24.122	23.09	23.2462	24.3655	22.1692	24.7134
Camsap2	26.201	26.586	26.5939	26.3188	26.5989	26.4062	26.4954	26.4287	26.3006	26.4457	26.5819	26.5603	26.8593	26.3714	26.5464	26.294	26.3164	25.9378	26.486	26.334	27.0444	26.8606	26.7388	26.3707	25.3057	27.1002	26.7112	26.4394	26.3775	26.794	26.984	25.8873	26.0544	27.1271	26.1984	26.2098	26.0271	26.4324	26.482	26.4864	26.5472	26.6842	26.2257	26.8592	26.8826	26.8525	26.8136	26.5371	26.8893
Camsap3	26.4659	26.7737	26.4406	26.7652	25.198	27.2452	26.6355	26.4723	26.0727	26.494	27.009	26.4585	26.8551	26.8528	26.6038	26.8154	28.0013	27.1976	26.7191	26.4671	26.8887	27.3701	27.0276	26.4783	28.0697	26.2047	26.5528	26.5831	26.4059	26.3794	26.04	26.6824	26.5868	25.9322	26.1872	25.3147	26.8358	26.7023	26.5872	26.9677	26.1735	26.4328	26.4581	27.0038	26.6732	26.8317	26.9592	26.4638	26.3369
Cand1	31.5642	31.4138	31.2677	31.3204	31.4113	31.562	31.4009	31.4013	31.3961	31.4614	31.2472	31.3779	30.8871	31.7077	30.774	30.6892	31.5786	31.228	31.014	31.0552	30.9279	31.0203	31.2184	30.5652	31.9673	31.3022	31.3374	31.4583	31.346	30.9455	31.4457	31.411	31.556	31.5352	31.5082	31.3911	31.831	31.7322	31.4851	31.6361	31.6777	31.7632	31.4687	31.6225	31.7228	31.7461	31.4747	31.6703	31.6306
Canx	30.2004	30.1458	30.242	30.1557	30.0235	30.1027	30.1725	30.3293	30.0521	30.02	30.2165	30.1625	30.0817	30.4916	30.4959	30.5229	31.0614	30.6237	30.5891	30.8967	30.0687	30.613	30.5258	30.6678	30.9885	30.1529	30.2653	30.4129	30.7555	30.2618	30.356	30.4868	30.0808	30.0861	30.3095	30.7031	30.4753	30.7118	30.8801	31.0391	30.3286	30.5311	30.92	30.8053	30.5217	30.6414	30.7324	30.8571	30.6228
Cap1	31.8925	32.1777	31.7976	31.9253	32.0551	31.9936	31.8403	31.7715	32.0817	31.8378	31.7346	31.9267	31.9022	31.7281	31.6591	31.7191	31.8168	31.9754	31.519	31.1679	32.0365	31.7557	31.7928	31.4388	32.3777	32.5465	31.8687	31.7272	31.3554	31.9072	31.8739	31.6906	31.8599	32.1629	31.9019	31.66	31.8062	31.8359	31.4463	31.6075	31.8021	31.6273	31.4303	31.365	31.8609	31.4966	31.5254	31.5329	31.4578
Cap2	30.4442	30.3245	30.7014	30.7886	30.2461	30.2912	30.5257	30.7043	30.3588	30.4213	30.6672	30.6444	30.1824	30.3046	30.5021	30.3271	29.4031	30.3398	30.2857	30.6338	30.3286	30.177	30.2839	30.3083	29.6354	30.0207	30.7724	30.8798	30.0548	30.3192	30.6095	30.7508	30.3882	30.1863	30.6116	30.5617	30.5634	30.2596	30.3388	30.2883	30.4325	30.3112	30.4257	30.2878	30.6027	30.4571	30.4843	30.6152	30.3135
Capg	23.865	23.5297	24.3458	22.6829	23.5399	23.3774	24.8488	24.3906	24.6061	24.0679	24.1364	24.1151	22.8396	23.8596	23.4762	23.6462	23.6076	23.4184	23.9162	23.1496	23.8759	23.6151	23.9352	23.0882	24.6692	23.6476	24.5183	23.7756	23.8056	23.8429	24.4719	23.8255	23.0501	24.3393	23.7621	24.2671	24.1363	24.1682	24.2767	23.9782	26.9418	23.981	23.5657	23.5966	23.7936	23.9557	23.6503	23.9587	23.4799
Capn1	25.0053	24.665	23.7597	23.4368	24.6799	24.868	23.9241	23.8923	24.5438	24.5592	23.7804	23.4376	25.7451	25.723	24.7247	24.3369	25.0524	23.8441	25.6306	23.8595	26.4809	24.5094	26.8203	25.0709	24.5339	23.3255	23.6133	24.5933	23.261	24.4719	23.99	25.0564	25.8393	25.4063	24.5626	24.9365	25.7193	25.4113	25.5208	24.0252	25.68	25.1882	23.7224	24.5904	25.5807	25.5669	24.1327	24.6242	25.2737
Capn2	28.3096	27.9116	27.6674	27.9613	28.2231	28.1766	27.7143	27.7975	27.8606	28.1622	27.8463	27.8111	27.9392	27.8448	28.1427	28.5646	28.5398	28.1696	28.3171	27.8543	27.9316	28.4359	28.1065	28.4322	28.3	28.4737	27.6834	27.8302	28.2325	28.7576	27.525	27.914	28.1047	27.7934	27.7742	27.7133	27.9542	27.9963	28.3284	28.123	28.3069	27.9953	28.2077	27.8215	28.1771	27.8387	27.9427	28.1148	28.1889
Capn5	23.9455	23.6994	26.1966	26.7527	26.869	26.5521	23.0673	25.7006	27.0054	27.0653	24.2324	24.1981	27.2049	27.1303	26.042	26.5516	25.9989	27.4735	26.5669	25.9152	28.338	26.1281	26.9524	26.2342	24.2947	27.2806	25.9338	26.4186	26.394	25.8648	26.465	25.8703	26.8477	23.8943	26.663	26.845	27.7208	27.3956	27.1993	27.2353	27.2936	27.4722	26.692	27.4557	27.0045	27.5593	26.5037	26.9957	27.1879
Capns1	27.5417	27.4182	27.2395	27.5089	27.6505	27.4832	27.6942	27.3404	27.8233	27.4188	27.5244	27.2913	27.7578	26.5995	27.8049	27.4499	26.539	26.1591	27.7434	27.3794	27.5289	26.9365	27.5405	27.548	24.1312	27.6913	27.4622	27.4591	27.4022	27.4429	27.3137	27.4775	27.0491	27.5064	26.9376	27.3917	27.3254	27.2762	27.1442	27.4292	26.923	27.4404	26.9702	26.9655	27.0353	27.3203	26.9029	26.9725	27.2915
Caprin1	27.3005	25.9976	26.6965	26.7955	25.9389	24.0503	26.705	26.9144	26.2157	26.5044	26.3809	26.381	27.4703	26.6209	27.5206	27.3637	26.9082	26.9672	27.7732	27.5837	28.0634	27.0979	28.0529	27.077	24.7168	27.0455	27.6479	27.8183	26.931	26.9517	27.0829	27.5545	27.3435	27.0322	26.8756	27.7825	27.0231	26.0634	25.657	26.8011	26.0578	26.2589	26.1213	24.2373	23.438	24.8552	25.1718	25.2851	26.7397
Capza1	25.867	25.7173	25.3509	25.2495	26.1146	25.7736	26.0134	25.5613	26.1756	25.1889	25.6321	25.1639	23.4895	26.7462	24.1844	22.8498	23.2141	24.2322	24.2277	24.2144	23.4637	23.0827	26.8837	23.2303	24.6917	24.0631	26.7152	26.8656	24.3559	23.6342	26.5108	24.8503	26.3705	26.26	26.4814	23.4345	26.8212	26.3857	26.7336	26.676	27.0388	26.6445	26.6392	25.9428	26.1549	26.4024	26.5686	26.4671	26.4122
Capza2	30.9226	30.8993	30.7923	30.9983	30.8875	31.2892	30.6887	30.913	30.8503	31.0189	30.7353	30.9631	30.1692	31.7525	30.3651	30.0766	31.466	30.8913	30.3231	30.795	30.3256	30.4322	30.7255	29.9322	31.4503	30.5387	30.6223	30.8765	30.918	29.4372	30.6308	30.742	30.9633	30.7163	31.0286	30.0184	31.8198	31.5448	31.4383	31.0759	31.6966	31.412	31.3159	31.2287	31.5678	31.6807	31.2794	31.2163	31.839
Capzb	31.4141	31.466	31.0505	31.024	31.6803	31.5427	31.0124	31.0859	31.5532	31.361	31.0169	31.024	31.3139	31.5766	30.7718	30.5008	30.9473	30.7016	30.7901	30.5397	31.1185	30.5808	31.0857	30.6226	30.6938	31.5601	30.8192	31.0917	30.2077	31.2716	31.0001	31.2756	31.5784	30.8529	30.6431	30.744	31.6449	31.4228	30.9259	30.8743	31.5643	31.393	31.1376	30.9723	31.9483	31.5486	30.7517	30.9998	31.2723
Car14	23.7526	23.7415	24.3836	23.7996	23.9882	26.1177	23.5987	23.1937	23.9224	23.7642	24.4937	24.0043	26.7288	25.5327	26.5753	26.559	26.5829	22.2632	26.2596	23.4673	26.861	26.8692	25.9148	26.562	25.1744	26.4148	24.0687	25.6854	24.7132	25.6969	23.1832	25.9917	26.089	26.5424	26.1658	26.1211	24.0968	23.583	24.2251	24.5664	23.6495	23.234	24.1811	23.3499	23.6203	23.2385	23.3583	23.4594	23.3698
Car2	31.9468	32.0175	32.0125	32.0431	31.0409	32.0983	31.9791	31.8992	31.9008	31.951	31.9095	31.94	31.4484	32.1804	31.2381	31.6158	32.3156	31.8343	31.537	31.4631	31.03	31.5333	31.8216	31.0418	31.424	32.1243	31.4688	31.5004	31.241	31.3106	31.7505	31.7671	31.781	31.087	31.7184	31.4367	32.4716	32.2683	31.9718	31.9082	32.3406	32.253	31.7037	31.8994	32.2676	32.5612	31.9366	32.0263	32.1829
Car4	24.1532	24.5771	26.2154	26.1611	24.8076	26.2039	26.0987	23.7608	23.8011	24.2889	24.1365	23.0734	26.215	26.5109	26.2818	25.9401	24.4558	26.1799	26.1061	25.3992	26.5311	25.7652	25.982	25.4251	23.6262	26.4526	26.2278	26.5105	25.509	26.2916	25.9212	26.021	26.4651	26.3202	26.063	26.6393	24.2326	23.6568	24.273	25.9393	26.0456	25.9738	23.9197	26.2563	26.1365	26.1444	23.9689	26.6037	25.4153
Carhsp1	25.0303	23.2396	23.6588	23.9401	24.9898	23.9291	23.6209	23.7352	25.1838	23.7148	24.0357	23.4394	24.2129	24.4238	24.1482	23.7352	23.8323	23.317	24.2892	23.5097	23.341	24.0441	23.9847	23.4028	25.2204	23.9815	23.7813	23.6989	23.622	23.8362	24.3984	23.7609	24.1213	24.1109	23.7681	23.9612	23.7162	23.3165	23.8807	24.8989	23.6475	23.5455	23.5303	24.8492	23.2067	24.4941	23.9702	24.4624	24.5173
Carm1	25.2993	26.2385	25.4201	25.4508	26.104	25.3762	25.9683	25.3906	25.3421	26.2502	25.6935	23.5951	25.1706	24.8512	24.9604	24.8689	23.9326	23.9501	24.497	24.3852	24.7522	24.9525	25.4933	24.3716	24.7669	23.6267	23.5297	25.4034	24.5282	24.9261	24.7886	25.0368	25.456	25.0213	25.3347	24.7603	25.3212	23.4772	25.3304	24.9028	25.1477	22.8627	25.0989	24.9254	25.441	24.7707	25.592	25.6216	25.3732
Carmil2	27.3001	27.3513	26.6742	26.6012	27.7338	27.5205	26.9779	26.7197	27.3978	27.2203	26.4548	26.4905	27.9206	27.6144	27.0596	27.2398	27.1787	27.7338	27.3713	27.5747	28.1313	27.8158	27.2575	27.4545	24.5285	27.5217	26.9844	26.4778	26.2676	27.6766	27.068	26.3156	27.5182	27.9429	26.9857	26.8265	27.1718	27.2978	26.6486	27.1531	26.4168	27.2732	27.0769	27.1595	27.6783	27.1322	26.6907	26.8915	27.1087
Cars	26.6467	26.8437	27.1778	27.049	27.4695	26.1787	26.5801	26.6915	26.7832	26.684	26.9708	27.0109	27.3063	26.4074	27.2727	26.5605	25.7531	26.8493	27.4867	23.3063	27.3283	26.5079	27.1816	26.8315	24.8741	27.4166	27.7928	27.2481	27.2361	27.6795	27.4463	27.3249	26.4633	27.3217	27.1263	27.1876	26.0665	26.2116	26.5501	26.5382	26.5954	26.2468	26.6835	26.7763	26.659	25.9725	26.4467	26.6721	26.2853
Cask	28.9212	29.1039	29.7279	29.5484	28.5349	28.9908	29.3359	29.6887	29.2658	29.1464	29.315	29.504	28.0883	29.1363	28.1282	27.4653	28.1141	28.107	28.8885	27.698	28.0486	28.0566	29.2238	27.9483	28.3416	29.0829	29.1038	29.3689	25.4691	28.3958	29.2485	29.1349	28.8827	28.2217	29.2713	28.8945	28.9924	28.9864	29.283	29.6099	29.1333	29.1207	29.2426	29.3883	29.2095	29.2506	29.538	29.5696	29.2843
Caskin1	29.9971	29.8165	29.799	29.6892	29.8544	29.8431	29.8429	29.7656	29.8013	29.932	29.7447	29.775	29.8127	29.4737	29.9164	29.7435	30.158	30.2944	29.7875	29.7319	30.0092	30.3305	29.7998	29.9077	30.4396	29.9344	29.8159	29.8097	30.3572	30.0564	29.6991	29.6218	29.4931	30.1127	29.8583	29.786	29.53	29.607	29.4236	29.6103	29.5313	29.6189	29.4687	29.6162	29.799	29.7066	29.466	29.7245	29.324
Cast	24.7245	24.3063	23.3378	23.3925	23.6751	22.9204	23.9987	23.6633	24.3232	24.0335	23.675	23.8472	26.2826	23.6366	25.9362	23.428	26.4308	26.0589	24.0585	26.402	25.8572	23.574	25.8335	26.2266	26.9562	24.1676	24.3668	24.053	23.4126	23.598	24.8296	24.254	24.5122	23.6155	23.7546	23.645	24.0079	23.8203	24.2467	23.9882	24.6419	23.5559	23.6556	23.4027	24.1521	23.7273	23.1793	24.2231	24.1096
Cat	27.3702	27.2458	26.9828	27.0797	27.3662	27.2672	27.0402	27.2194	27.2127	27.1625	27.14	27.2026	28.0516	26.9502	27.1728	27.8166	27.4412	27.7947	27.0399	26.6544	27.4102	27.5525	26.9413	27.5925	27.655	27.1694	26.6428	26.5394	27.7441	27.7111	26.3003	26.6074	26.8282	27.336	26.4518	27.0243	26.8054	27.1788	27.4651	27.0786	27.142	26.515	27.3214	26.713	26.1215	26.2265	26.8678	26.7612	26.5789
Cavin1	26.2405	24.963	25.4584	24.7102	23.4477	24.2414	25.9796	24.9094	24.0416	24.8529	24.9144	25.1345	25.7708	25.1327	23.6906	25.6289	24.4612	25.3534	25.5924	24.3276	25.083	26.5554	25.1891	25.6025	23.8741	24.1341	24.7217	25.4085	23.7557	23.9069	24.3522	24.9451	24.7138	23.41	25.234	24.3201	24.6465	24.8224	25.9026	24.8691	24.9508	24.5253	25.4988	25.1058	25.1456	24.9242	25.2023	25.7824	25.0026
Cbarp	24.0707	23.8198	24.5985	24.2693	23.9226	24.0967	24.6126	24.6536	25.3505	24.2554	23.9465	24.6177	24.6363	24.8281	24.4936	23.9485	24.9115	24.0443	24.2354	23.9425	23.7795	24.238	24.3957	24.666	25.6633	23.4135	25.0133	23.9931	24.2827	24.9406	23.2866	24.409	24.1358	24.7334	24.4416	23.1424	23.8864	24.2011	25.7237	25.2699	23.7171	23.6416	24.1238	25.4117	23.2001	23.7143	25.2659	25.3192	25.0021
Cbl	24.0137	23.3575	24.2494	23.9893	23.8697	24.2112	24.1535	24.4703	23.6192	23.6639	23.2756	24.6675	23.4342	23.5323	23.2599	23.6258	23.9023	23.3261	23.0013	24.3146	23.8354	23.368	24.0342	24.4042	24.3551	24.8285	23.9813	24.0074	24.6569	23.4084	23.7561	23.4163	24.0814	24.3849	23.4144	24.1295	24.5702	24.8558	25.0555	24.7016	24.8651	24.7852	25.0712	24.7946	24.7974	24.6646	25.4207	24.9777	23.8306
Cbr1	30.2673	30.2585	30.5516	30.3053	30.1473	30.4145	30.5114	30.664	30.3078	30.3164	30.3332	30.461	30.4652	30.5747	30.7445	29.7831	30.3031	29.6861	30.6025	29.9872	30.2563	29.7598	30.8054	30.0773	29.7271	30.1825	30.0264	30.596	29.9212	30.3085	30.1837	30.5734	30.6397	29.599	30.324	29.9673	30.5079	30.7234	30.829	30.5873	30.4727	30.8024	30.6845	30.6994	30.758	30.794	30.5732	30.7766	30.7
Cbr3	28.4467	28.7157	28.4128	28.3734	28.392	29.4994	28.5405	28.7939	28.9116	28.5283	28.7118	28.6974	28.66	27.6116	28.6314	27.4515	28.0937	29.0641	28.4476	27.7327	28.403	27.4557	28.3008	28.3068	28.1935	28.3736	28.4958	28.61	28.8385	28.6537	28.5421	28.5393	28.8578	28.8908	28.7578	28.8013	27.7557	27.3205	27.532	27.083	27.5716	27.7706	28.1972	27.1034	27.6661	27.0411	27.5356	27.8512	27.8842
Cbr4	26.6113	26.3974	26.1455	26.3065	26.9642	26.6246	26.379	23.8	26.5801	25.3644	26.1835	23.648	26.9633	26.6178	26.4399	26.2559	27.6653	26.9956	26.3414	25.5354	26.9417	26.79	26.1472	26.2243	27.671	27.1144	26.1312	26.4382	27.0359	23.7264	26.2065	26.5551	25.7315	27.0018	26.3413	26.0464	26.8493	26.4442	26.1331	26.1264	26.6043	26.7131	23.9878	26.3087	27.2257	27.2348	26.2604	23.7724	26.9766
Cbs	24.772	24.727	24.2514	24.7822	24.782	24.7083	23.8829	24.2347	24.6863	24.5915	23.865	22.6619	25.0755	25.5501	23.9614	24.1508	24.3231	25.2106	23.8213	24.0895	24.5712	25.3674	24.4811	24.4674	24.4649	24.7765	24.0217	24.6727	23.8325	23.5618	24.1791	24.1439	24.4965	24.3222	25.4098	24.4119	25.7558	25.4293	25.2485	25.1666	26.0417	25.6465	25.2773	24.6524	25.2808	25.2216	24.6795	25.0378	25.3424
Cbx3	27.2114	26.908	27.064	26.8992	27.426	27.4539	27.1033	27.2236	27.2977	26.8329	27.0081	27.0538	27.9806	26.7744	27.7435	27.7238	24.1606	27.3912	27.945	27.6303	27.9674	27.6901	28.019	27.6796	25.3502	27.142	27.4176	27.5317	26.9587	27.8508	27.2771	27.6446	27.2667	27.541	27.2169	27.5923	26.7184	26.4937	26.6488	26.7828	26.265	26.7784	26.5713	26.4099	26.4196	26.2887	26.5525	26.9231	26.7551
Cbx5	24.4018	23.3101	23.4526	24.0757	24.0873	24.6379	24.0076	23.8248	24.2433	24.1509	23.8964	23.234	23.8522	25.9138	26.1941	26.6347	23.0688	24.6744	23.4969	26.9725	23.9246	26.4571	24.0579	26.7252	24.2729	24.2014	24.778	25.3336	24.4916	25.3096	26.2872	25.4205	25.6567	24.918	26.3893	24.589	25.0082	25.5403	25.7324	25.6264	24.47	25.6703	25.4062	24.995	25.2731	23.5552	24.1666	25.2746	23.528
Cc2d1a	23.4691	22.9442	24.4021	24.5046	23.8463	23.7016	24.2954	23.3285	23.9384	25.0411	24.5718	23.6389	23.4684	23.0437	24.1657	23.8533	23.8494	23.6588	23.4808	24.8307	24.3681	24.0963	24.5082	23.9852	24.1038	24.282	24.3283	24.4115	24.1343	24.1166	23.8952	23.6618	24.1881	23.6932	24.5899	24.9831	24.3918	23.4964	24.2545	25.2211	24.839	24.1446	24.8338	24.9212	24.7883	23.9017	25.3505	23.9316	24.8406
Ccar1	25.0302	24.7077	24.7297	25.245	25.1927	25.3496	24.8568	24.7086	25.0822	24.7019	25.2026	24.8091	24.9935	24.972	25.0235	24.4003	25.1506	22.944	25.1408	24.6519	24.9775	25.3606	25.1171	24.7552	24.6203	24.6896	25.9109	26.2068	25.128	25.1258	25.4706	25.3225	24.7582	25.27	25.4651	25.096	23.5799	24.077	25.5601	25.4967	23.908	25.4149	23.7303	25.2431	25.4964	25.0115	25.0776	25.1784	25.0905
Ccar2	27.4086	26.7384	26.772	26.5947	26.7538	26.6941	26.9018	27.2546	26.9267	26.8785	26.6535	26.8797	27.6871	26.8956	28.0106	27.6593	27.3231	27.3062	27.6883	28.18	27.9537	27.1508	27.6017	27.895	26.4627	26.8942	27.5542	27.1901	28.5546	26.9885	27.4617	27.0477	27.3416	27.3557	27.1861	26.9804	27.1359	27.0802	27.1895	27.294	26.8844	27.1442	27.2497	27.1694	27.2048	27.0915	27.3292	27.1721	27.0942
Ccdc124	24.0312	24.4506	23.2037	23.8342	24.7139	23.4613	23.3158	23.2393	24.4728	23.6163	23.396	23.6382	26.4912	23.5858	25.7544	26.8887	26.6637	26.1874	25.9743	26.4907	25.9912	23.4539	25.5848	26.5335	27.2097	23.7951	23.8221	24.0325	24.35	23.3206	23.613	24.0029	25.7693	26.4288	23.6936	26.18	23.9995	25.7768	23.6114	23.5169	24.2787	26.0318	23.3912	24.3789	22.9902	23.9416	24.0288	23.8067	23.8112
Ccdc127	25.3714	24.7748	25.3906	25.5909	24.4654	25.8256	25.5712	25.5019	25.5208	25.4152	25.4558	25.3055	24.5505	23.85	25.0237	25.1086	25.1174	24.9873	25.2866	23.852	24.4028	24.8142	24.7757	23.1576	23.8707	24.2941	23.9089	25.5051	24.2382	24.6538	25.2116	25.4076	25.8014	24.224	24.1177	25.7097	25.4191	25.4254	25.5217	25.4879	25.0631	25.3116	25.6677	25.4946	23.3472	25.0814	25.7588	25.581	25.0489
Ccdc136	27.5457	23.3221	27.9325	28.2559	27.2471	27.8193	28.2625	27.2897	24.1247	27.6714	27.7498	27.9941	23.747	27.8768	27.7792	28.0086	24.6122	23.76	27.5884	23.5099	24.0316	28.1745	27.8218	23.2944	24.8067	27.7266	27.5232	24.2067	23.9627	23.3487	24.3563	26.9289	27.4944	23.618	28.1734	24.8225	27.2482	26.7962	28.7425	28.4032	27.0932	27.3208	28.2623	28.5448	27.8396	27.3616	28.4577	28.4634	27.1714
Ccdc177	27.956	28.1931	27.8732	28.0039	27.9909	27.5313	27.9114	27.762	27.9704	27.8088	27.6026	27.6694	27.44	27.7433	26.954	27.1256	26.7503	25.6219	27.4819	27.6594	27.5269	28.1455	27.4846	27.0412	24.401	27.6054	27.4925	27.2123	26.9979	27.8938	27.6442	27.5461	27.5881	27.7618	27.4041	27.389	27.5228	27.7133	27.5853	27.6206	27.3197	27.6506	28.0417	27.3373	27.7787	27.3977	27.6211	27.8357	27.5956
Ccdc22	25.2713	25.8465	23.6198	23.4841	26.087	24.5633	25.9034	25.914	24.8305	25.502	25.2967	25.5439	24.6812	25.8454	25.8425	23.4851	24.4459	24.0621	25.5366	23.6551	24.6259	23.516	25.2297	24.666	24.2877	25.2449	26.2288	25.7884	25.5403	23.9562	25.4447	24.2857	25.5302	25.1861	25.8277	25.4969	25.8767	25.721	25.8814	25.7592	26.1889	25.5341	25.1678	25.6939	25.392	25.2331	25.2166	25.249	25.6937
Ccdc47	25.4554	25.9797	25.6861	25.4817	25.4	24.1187	25.6424	25.5669	23.4072	25.6528	25.4979	26.1558	23.6157	23.7474	24.451	23.4718	24.5242	23.7939	23.556	23.927	23.5152	24.1171	23.2824	23.6804	24.2512	25.2966	24.6576	25.5141	23.2722	23.4473	24.9392	24.4829	24.2507	24.117	23.9102	24.7394	25.6656	25.8537	25.7899	25.5699	25.7268	25.6686	25.3633	25.6664	25.6159	25.7988	25.8281	25.2504	25.3528
Ccdc51	23.8488	23.4269	24.5078	23.3802	24.0196	24.4718	24.55	23.7204	23.6485	23.737	23.6116	23.9485	23.4401	23.4715	23.4797	23.7761	23.5967	23.8739	23.3975	23.7584	23.5132	24.0598	23.3478	23.0311	24.0668	25.2542	23.2616	24.1118	24.181	23.1131	24.1512	25.0216	23.5156	23.3155	24.1247	24.0528	24.4341	23.4441	24.4068	24.522	24.3545	24.1027	24.077	24.3393	23.3265	23.3545	23.512	23.671	24.8324
Ccdc58	26.6811	26.6544	26.2743	26.3884	26.2945	26.0755	25.8769	26.4864	26.3985	27.0324	26.2196	26.2215	23.1652	26.1131	24.3654	23.7775	24.7712	24.1334	23.4938	23.8261	23.6869	23.8906	23.5684	23.6681	24.4247	26.6188	27.0472	25.7935	24.0008	26.5014	26.5365	26.2979	27.121	27.6904	25.3308	26.6488	25.3355	25.483	25.24	24.2116	25.6131	25.0741	25.1224	25.2832	25.0792	25.0946	25.2514	25.2374	25.6669
Ccdc6	23.6788	23.3499	23.8926	23.986	26.5786	26.685	24.0351	23.1567	26.8173	23.5386	26.396	24.4915	27.5296	26.2246	26.4465	26.5941	27.1509	27.4564	26.6904	27.4592	26.4959	27.0513	27.0021	26.8855	26.9749	27.5457	27.1683	27.1557	26.9393	27.3371	27.1199	26.6557	27.5855	27.3049	27.1029	26.9696	27.5144	27.6367	27.2669	23.8286	27.1777	24.0697	26.1457	25.5994	27.5032	26.7592	23.6518	23.4415	26.8587
Ccdc88a	23.8111	24.0824	23.4765	23.7632	24.0168	24.2551	24.3197	23.1844	24.6905	24.094	24.8671	24.1168	26.9331	23.9993	26.6332	27.2739	27.8252	27.1788	26.4402	27.3839	27.0595	27.1764	26.2956	27.6338	26.8062	24.819	24.9257	23.9686	24.6934	26.5186	24.1744	23.8593	24.5812	27.0322	23.4873	23.7686	26.4476	22.9124	23.0146	24.0597	27.0808	24.1022	23.5538	23.3529	24.4922	24.0494	23.1759	23.4969	23.8182
Ccdc92	26.1498	26.12	26.5844	25.9148	26.2768	26.0178	25.83	26.0685	26.5392	26.2165	25.7014	25.9646	24.9462	26.0601	25.4177	23.3477	23.9434	25.5116	24.2822	24.1631	24.5794	26.8166	23.2302	24.7019	24.5241	25.1688	24.6664	23.876	24.9411	25.3354	23.5292	24.2077	24.1671	23.8078	24.8484	24.7283	23.6293	25.2378	23.4809	23.8138	23.7216	24.0315	23.2044	23.2906	24.9511	27.563	25.0951	24.346	24.8505
Ccdc93	23.8634	22.8836	23.1513	24.584	24.8912	24.1532	23.5215	23.9825	24.2247	23.8073	23.9834	23.6388	25.5367	24.2767	25.6733	25.1047	26.4613	23.587	25.9304	25.0821	25.5227	24.1187	25.0017	25.0889	24.0121	25.3648	25.7227	25.2139	24.0884	25.1098	24.1586	23.3563	23.6032	25.0735	25.4273	24.7866	24.9991	23.1396	24.3937	23.0013	24.8444	22.3818	23.8967	22.7776	23.5145	22.7951	24.1916	23.3323	24.3019
Cck	24.1647	24.6017	23.4365	24.1596	24.4154	25.7464	23.6284	23.655	24.6797	23.8671	23.4067	23.6785	26.1616	25.3927	25.249	25.007	24.2564	23.8056	23.8925	23.8389	23.4191	24.1169	23.766	25.6327	23.7001	27.303	26.7341	25.6522	26.4872	26.4055	26.5705	25.7198	27.1968	26.1787	26.658	26.0098	26.8745	27.3092	26.3771	26.5362	27.0331	26.7327	26.3464	26.3083	24.62	23.9585	25.9054	26.3836	24.2167
Ccny	26.5356	25.8982	26.6434	27.0628	25.9841	25.9121	26.8763	26.2702	24.7344	26.2322	26.3223	26.6987	23.6993	27.2823	23.2455	23.694	23.7741	24.008	23.8076	23.0387	24.0108	24.3475	26.2483	23.2545	24.2279	25.5316	25.3647	26.4035	25.0974	25.3744	23.7651	26.5182	26.3707	25.6295	25.987	25.3125	26.9565	26.8887	27.0098	26.8832	27.011	26.8818	27.1665	27.192	27.0093	26.8977	27.0389	26.8302	26.7815
Ccsap	27.5999	27.8438	27.705	27.6151	27.6668	27.452	27.2132	27.5431	26.769	27.7834	27.562	27.2379	28.1305	27.22	27.8028	28.4701	27.4526	28.367	27.104	28.2151	26.9933	28.0522	27.5721	28.5713	28.6393	27.8335	27.6539	27.541	28.161	28.5181	27.4326	27.4043	27.3686	27.9713	27.4444	27.7543	27.3436	27.309	27.1904	27.0837	26.9533	27.6283	27.268	27.6106	27.8104	27.5731	27.0426	27.258	27.0871
Cct2	30.6218	30.5308	30.5279	30.6608	30.5741	30.3599	30.4433	30.5144	30.5569	30.6843	30.5973	30.6099	30.7395	30.4364	30.5157	30.2228	30.1654	29.8916	30.8126	30.6037	30.5794	29.5909	30.4667	30.5004	29.9018	30.2608	30.2246	30.1404	30.3466	30.5053	30.2808	30.4534	30.302	30.5965	29.87	30.4099	30.5833	30.515	29.7479	30.0762	30.3648	30.2335	29.9926	29.8692	30.4526	30.3284	30.0546	30.02	30.4472
Cct3	30.8206	30.8313	30.5421	30.3185	30.3451	30.7284	30.4672	30.6946	30.7923	30.6766	30.5519	30.7612	30.3587	30.7202	30.2998	30.5754	30.8881	30.3603	30.4375	30.9796	30.7166	30.5725	30.4559	30.511	29.8027	30.7762	30.6429	30.3477	30.4166	30.6559	30.6988	30.529	30.6509	30.6505	30.5267	30.5521	30.8289	30.9246	30.6895	30.7908	31.1307	30.6777	30.6925	30.5223	30.7512	30.6586	30.6678	30.8021	30.9071
Cct4	30.8812	30.9083	30.6826	30.6175	30.6272	30.6405	30.5629	30.5761	30.8455	30.7703	30.6125	30.5805	30.7976	30.3636	30.5371	30.2147	29.5044	29.9598	30.568	29.8861	30.6426	30.1954	30.4764	30.5828	29.7467	30.8364	30.634	30.6615	30.0499	30.8633	30.7255	30.5249	30.6778	30.6015	30.6115	30.5176	30.6921	30.7303	30.3272	30.4705	30.4075	30.514	30.5097	30.3733	30.7418	30.5787	30.2877	30.4553	30.6242
Cct5	30.4645	30.3953	30.3021	30.3678	30.2759	30.4195	30.2727	30.3043	30.5117	30.2798	30.3331	30.3171	29.8631	30.4585	30.3559	29.899	29.6031	30.332	30.2977	29.7632	30.3284	30.2962	30.3351	30.0201	30.3701	30.4439	30.1657	30.2367	29.7606	30.4253	30.3827	30.4749	30.5982	30.5437	30.3545	30.3912	30.7228	30.4923	30.0944	30.2827	30.455	30.3895	30.077	30.1276	30.5229	30.6503	30.2244	30.2198	30.2833
Cct6a	30.0938	29.6843	30.0308	30.1687	30.0865	29.8274	30.0264	29.9831	30.2421	30.1151	30.0207	29.9979	29.8479	29.9889	30.1101	30.3396	29.6766	29.8287	29.9115	30.0833	29.7626	29.9158	30.1811	30.3954	28.76	30.0021	29.8721	29.9346	30.3555	30.0228	30.0172	30.1088	30.0375	30.0873	29.7283	30.2413	30.1271	30.1946	30.1203	30.2629	30.0452	29.9775	30.1456	29.983	30.4036	30.2359	30.1918	30.3002	30.1205
Cct7	29.996	30.3658	30.407	30.3929	30.3048	30.5619	30.0799	30.448	30.3551	30.2707	30.3662	30.3254	30.2327	30.0761	30.2603	30.3802	30.0998	30.5456	30.2117	30.0025	30.262	30.4812	30.2046	29.9961	31.6008	30.4784	30.1977	29.9994	29.924	30.605	30.3355	30.3409	30.3818	30.2073	30.3035	30.3399	30.0599	30.4059	29.932	30.0475	30.0376	30.2312	30.12	30.0772	30.3511	30.1906	29.9287	30.0198	30.1291
Cct8	30.6492	30.9471	30.7112	30.6817	30.7415	30.7555	30.5465	30.6819	30.8238	30.5835	30.6162	30.6631	30.7887	30.7812	30.8471	30.7572	30.1464	30.6226	31.0108	30.1884	30.8153	31.0088	30.833	30.5085	30.8171	30.9078	30.9236	30.8823	30.3393	30.7696	30.9164	30.7056	30.6612	30.9482	30.7931	30.9493	30.9299	30.798	30.7165	30.5954	30.733	30.734	30.7224	30.6374	31.0237	30.9686	30.6526	30.7711	30.887
Ccz1	24.031	23.8641	24.4629	23.4543	24.3026	24.9015	24.0515	23.051	24.7805	24.3299	24.2843	24.1286	23.6284	24.1414	23.7226	23.9428	24.02	23.8034	24.2457	23.7318	24.1885	23.6369	24.2069	23.8864	24.6026	24.5644	24.3667	24.6833	23.7827	23.267	24.398	24.5602	24.2811	23.2409	24.3099	24.0087	24.4697	24.2148	23.7041	24.9492	24.5619	24.3838	24.5234	23.8178	24.3182	24.435	23.5779	24.2291	24.7566
Cd200	28.5614	28.6891	28.8403	28.5854	28.5369	28.2481	29.063	28.6066	28.6077	28.4261	28.7674	28.608	28.5447	28.3461	28.6234	28.624	28.0577	29.0811	28.9507	28.9913	28.1849	29.1897	29.155	29.1498	28.295	28.9901	29.3433	28.9508	28.736	29.5961	28.872	29.0613	28.7109	28.7163	28.6933	29.177	28.9301	28.6549	28.4128	28.8579	28.7503	28.1394	28.9657	28.7742	28.4082	28.8572	28.5153	28.8456	28.3525
Cd34	24.0531	24.1665	23.9091	24.3315	24.4237	24.7439	24.5546	24.7602	24.2012	23.8003	24.4421	24.0905	23.9508	24.6471	23.8633	23.5873	23.408	23.4484	24.0128	23.6037	23.4565	23.5952	23.5471	23.3929	24.7934	23.707	24.0651	23.6706	24.102	23.0012	23.9661	23.5914	23.686	23.7703	25.0419	23.8631	24.3088	24.3953	25.052	25.7131	24.8843	24.6585	25.6348	26.1857	24.0345	24.8209	25.8267	26.487	25.2431
Cd38	24.2189	23.5676	24.3741	23.5329	23.9627	24.2851	24.1417	24.7446	23.0968	24.4057	23.8426	23.6602	23.3488	23.9964	23.5407	24.0985	24.4129	24.0845	24.4567	23.9368	23.8051	23.4035	23.4883	23.7404	25.5894	24.3781	23.8009	24.1563	24.0467	24.0827	23.9734	23.1765	24.5369	23.7984	24.6983	23.8424	24.4663	24.5331	24.32	23.9531	25.3339	24.4286	24.0982	24.4019	23.5347	24.3914	24.0731	23.4923	23.9902
Cd47	27.552	27.4232	28.327	28.1099	27.1679	27.4961	27.7723	27.9695	27.855	27.778	28.2829	28.1671	27.994	28.398	27.2021	27.4648	23.8766	28.2222	28.4833	27.742	27.8595	27.2454	28.8181	27.9332	23.9505	27.8389	27.843	28.3319	27.5018	28.275	27.979	28.3664	28.1322	28.0784	27.9008	27.7382	28.187	28.1936	28.5813	28.7722	28.0476	28.3105	28.8353	28.7433	28.1383	28.0681	28.7203	28.9809	28.5208
Cd81	29.8589	29.3866	29.9346	29.636	29.0855	29.4823	29.4102	29.6289	29.3431	29.8805	29.5135	29.6984	28.0219	30.0326	28.0663	29.1621	30.2611	29.0561	28.7447	28.8844	28.3295	29.1862	29.2853	28.8533	30.1639	28.9391	29.5285	29.6867	29.3229	27.7734	29.744	29.6616	29.6893	28.8493	29.9395	29.0982	30.6582	30.561	30.5937	30.051	30.4822	30.1854	30.0356	30.5035	29.9074	30.5872	30.4602	29.9627	29.7332
Cd82	28.2106	28.2399	28.3028	28.2561	28.3319	28.2527	27.6334	27.7403	27.9648	28.3716	28.1279	27.8571	28.2154	28.2147	27.7102	27.2862	27.6687	28.4939	27.8012	27.6896	27.4161	27.5652	27.7326	27.8257	28.1151	28.7972	28.5461	27.9268	27.731	28.5477	28.21	27.4723	28.314	28.71	28.4875	27.9992	28.2588	27.7799	27.0524	27.1753	27.6225	27.866	27.8701	27.8421	27.1831	27.563	27.7316	26.2228	27.9462
Cd9	27.7162	27.8113	27.3618	26.7748	26.0672	26.6561	27.1759	26.4728	27.9781	27.4956	27.4399	27.5359	28.4788	27.5386	25.0264	26.8347	27.074	26.9424	27.9821	26.5321	27.8843	27.2369	27.92	27.2889	24.9352	27.5705	27.4209	27.2077	27.6562	27.9462	27.1286	27.1879	27.7739	27.7282	27.4293	26.9419	28.276	27.7548	28.0294	27.3345	27.4398	28.1461	27.9407	27.368	27.7272	27.6645	27.5686	27.5811	27.3282
Cdc23	24.1138	23.0363	23.8703	24.7386	23.9307	24.1138	23.9869	22.881	23.796	24.8016	24.5946	23.2519	23.4543	23.8881	23.4214	23.8181	23.4056	23.7123	23.9712	24.0902	23.1681	23.353	23.0547	24.2882	24.4257	23.7106	23.7298	23.7037	23.3694	23.5037	23.9274	24.1821	24.0218	23.6838	24.5255	24.3344	23.4764	23.5184	24.5407	22.6657	23.7015	23.8812	23.9776	24.4305	22.6447	23.9782	23.835	23.9003	24.2545
Cdc37	28.2356	28.3686	28.4199	28.1852	28.2169	27.872	27.8824	28.3318	28.5535	28.3657	28.1308	28.3429	28.2392	28.5074	27.7276	27.3824	27.531	28.0965	28.1386	27.1751	28.0455	27.8445	27.7331	27.8091	24.486	27.9424	27.2071	27.8707	27.0729	28.3613	27.6834	28.0529	27.5291	28.3702	27.5191	27.9809	28.4377	28.2626	28.4298	28.3706	28.2671	28.2982	28.1381	27.9635	28.0437	28.404	28.1658	27.9245	28.3316
Cdc42	27.2918	29.2403	28.8704	28.1514	29.4239	28.6617	28.3809	28.7278	29.4944	27.9257	28.0549	28.7738	29.0039	29.4738	29.1345	30.0324	30.0645	30.4612	28.2094	30.1336	30.3622	29.6269	28.6331	29.591	30.6653	28.0771	28.66	28.5132	30.6375	28.9905	28.6885	29.9023	28.8701	29.7937	29.0492	29.8361	30.2389	30.0273	29.0706	29.5901	29.9663	29.9358	28.7708	29.5385	29.4925	29.5215	29.6596	28.7925	29.7533
Cdc42bpa	25.615	25.8995	25.6748	26.0707	25.5447	24.4579	25.6999	25.9445	25.587	25.8614	23.7844	25.4539	25.1617	25.5871	25.9247	25.2541	26.1165	25.6656	25.3106	25.7827	25.933	24.7649	25.0517	25.4859	24.1948	25.7827	23.365	25.3982	24.3612	24.7413	25.2585	25.0753	25.4151	26.2432	24.1292	23.8954	25.7496	23.701	23.6917	25.226	23.4529	23.9489	24.8488	25.8483	23.9156	25.8645	25.5807	25.4648	25.4905
Cdc42bpb	27.4388	28.0809	28.2604	28.3129	27.3763	27.3561	27.9132	28.0879	28.3208	28.0433	28.191	28.1959	28.8121	27.9418	29.1461	28.0734	27.9691	28.3944	28.4014	29.4561	28.4819	28.5981	28.6767	28.2188	26.8341	28.1592	28.1283	27.7309	27.9042	28.0925	28.0087	28.5242	27.9854	27.5599	28.2089	28.039	28.1829	28.033	28.0908	28.1561	28.3533	28.075	28.24	28.018	27.7048	28.1715	28.5598	28.2726	27.8881
Cdc42ep4	25.6476	25.4955	25.4073	25.7228	25.9623	25.7075	25.0926	25.5864	25.4675	25.7121	25.6278	25.5016	25.0297	25.3285	25.3584	25.438	22.7124	25.0394	25.539	24.6993	25.2299	25.3376	26.0112	25.1296	25.2087	25.754	25.7323	25.6028	24.8946	25.6671	26.1967	25.4017	25.1768	25.5004	25.8702	25.8465	25.429	25.1897	25.991	25.4026	25.0129	25.1501	25.4818	25.6055	25.4432	25.28	24.9616	24.9059	25.3872
Cdc5l	25.7234	25.5318	25.4193	25.2737	25.6837	24.829	25.4515	25.3623	25.2505	25.8862	25.0784	25.7144	25.2065	25.5707	25.2343	25.0747	25.3489	25.245	25.6796	25.2556	25.9349	25.1208	25.6536	25.1521	23.7511	25.1623	25.4863	26.6884	24.1814	24.6896	25.6207	25.3452	25.9028	24.2556	25.6883	24.8783	25.6292	25.0831	26.344	25.1991	25.2758	25.6423	26.4391	26.223	25.7622	25.7875	26.0899	25.7014	25.1957
Cdh10	25.2873	25.6881	25.8541	23.8855	25.0832	25.9739	25.9481	26.1127	25.4038	25.6481	25.9867	26.0687	26.1479	26.0528	26.3588	26.8978	24.4962	26.7264	25.0818	25.5198	26.4659	26.684	25.5822	26.8169	26.471	25.423	26.2349	26.2193	26.29	25.3423	25.9252	26.2291	26.2499	26.2888	25.9563	26.7395	25.6399	25.8233	26.1449	26.07	25.1613	25.7707	26.2444	25.8679	25.3749	25.725	25.6298	26.3489	25.6395
Cdh11	24.605	23.6817	24.5852	23.8637	24.0148	24.1662	23.3241	24.1193	23.1358	23.1716	23.5223	23.6417	23.2301	25.7245	23.2956	23.5557	23.9296	24.0625	22.919	24.1912	23.9379	23.7891	24.6013	24.1635	24.3119	24.0233	23.8985	22.9868	24.2075	24.1476	24.0729	24.6598	23.4097	24.9034	23.8062	23.8938	25.9075	25.7345	25.2429	24.3812	25.5303	25.7261	23.8596	25.1615	23.3908	25.6368	25.1617	24.2314	25.1338
Cdh13	27.7556	27.3122	27.7854	27.7154	27.6328	27.6923	28.0049	27.8309	27.7402	27.4771	27.8502	27.8123	27.6829	27.2402	28.1356	28.1785	24.7421	24.361	28.0317	24.1846	26.9089	23.8011	27.9841	28.4038	25.1576	27.5164	28.3203	28.2805	24.0989	27.1634	28.2714	28.3412	27.7296	27.2512	28.2512	27.5563	26.9662	27.3678	28.3532	28.2287	28.0182	27.261	28.2635	28.5621	27.5394	27.4896	28.4752	28.3874	26.9922
Cdh2	27.7268	27.3058	27.9089	27.606	27.405	28.0388	27.9768	28.0362	27.7533	27.7387	27.9184	27.9929	28.0331	28.8081	27.9037	28.0107	28.257	28.4423	27.3824	26.8122	27.9304	26.8949	28.0771	27.7702	28.4343	27.9205	27.8349	28.1957	27.025	28.2789	28.2578	28.4148	28.4345	28.4101	28.0779	28.0492	28.5256	28.6371	29.1928	28.6678	28.4443	28.4765	28.8842	29.0798	28.4715	28.7048	28.5546	28.2966	28.4373
Cdip1	25.707	26.0253	23.4935	25.4388	26.3571	23.5916	23.5718	25.9505	26.1613	24.0094	25.7625	23.2275	23.8985	25.985	24.3346	25.8545	27.035	25.9275	26.0706	25.712	25.9924	26.3502	26.1	25.8016	25.8226	26.4406	24.885	23.6773	25.7973	26.7613	23.9	25.7673	23.6487	26.6254	24.4152	26.111	26.1173	26.0772	26.1133	23.0875	24.0874	26.2706	23.8084	24.2546	26.0987	26.1904	26.1968	25.9602	25.8791
Cdipt	24.1837	28.0137	28.081	28.9651	28.0271	28.0369	27.9647	28.2773	24.3352	27.8431	28.2096	28.1754	26.0423	27.4315	27.4905	26.5276	24.3943	23.6287	23.3377	24.1567	26.9158	25.9104	27.8946	27.0933	27.5289	27.8102	28.1737	27.7251	25.9786	27.7736	27.8956	27.5789	27.8133	27.7551	27.7545	27.3498	27.6913	27.8437	27.0152	27.5999	27.951	27.9737	27.5338	27.3583	27.7637	27.471	27.5982	27.5428	27.5842
Cdk11b	24.2232	23.9672	24.1766	23.3389	24.106	23.47	24.7809	23.3392	24.1552	23.9046	24.5803	23.9925	23.8638	23.5228	23.031	23.8037	24.1529	24.0476	23.6828	24.7648	22.7816	23.9605	23.8989	24.4457	24.3084	23.9719	23.6176	24.2009	23.4753	23.7331	23.9845	24.5691	24.9447	23.9508	23.4595	23.6531	23.431	23.5283	23.5878	23.7095	24.4011	24.0275	24.0017	23.25	23.6724	23.8994	23.9037	23.6625	24.3498
Cdk14	27.1303	26.6572	27.2232	27.2763	26.6186	26.5933	26.9243	23.961	26.1488	26.5664	26.7138	23.2849	23.0386	27.2142	22.9154	23.4495	24.0905	26.3117	25.4808	24.4209	25.3537	24.0226	25.8117	25.6705	24.7829	25.283	24.1646	24.5471	24.3278	25.9944	24.2237	23.9709	25.6985	26.2362	24.118	25.6573	26.0883	23.6562	24.0804	26.3462	22.5514	23.8065	26.0576	24.2521	23.6154	25.672	25.9381	23.766	26.6073
Cdk16	25.1512	23.7702	25.1467	25.655	24.5073	24.4905	25.5984	25.6346	25.0604	24.7978	25.8596	25.9371	24.9763	23.842	25.3228	24.636	24.1988	24.5794	24.9198	24.6788	24.31	23.2618	25.5445	24.8878	24.9669	24.6885	25.3679	25.5774	24.0283	24.8991	25.1291	25.5198	24.8547	24.0181	25.3154	23.6083	24.0315	23.5863	23.6429	23.5387	24.1347	23.9467	25.3056	25.2672	23.6771	24.885	23.5888	25.7595	23.3431
Cdk17	23.8386	24.1248	24.4148	23.4485	24.4595	24.3768	24.1881	24.042	24.4938	23.9423	23.6971	24.1129	23.883	24.6351	23.5504	23.894	24.0412	24.0625	24.2107	23.6285	23.4415	23.1949	24.0641	23.5392	24.5579	24.0973	23.9632	24.3475	23.745	24.0166	23.8726	23.9094	23.8345	23.6448	24.1019	24.1017	24.3182	24.5217	23.5726	24.4028	24.4796	23.5134	23.7356	24.0934	24.0366	24.0057	25.5546	23.9029	25.0551
Cdk18	24.8787	24.0981	23.9039	24.2571	24.3073	23.432	24.0625	24.3231	24.4779	23.8166	24.1653	24.4165	23.7357	24.0696	23.5344	24.0618	23.899	23.0778	23.6466	23.3459	23.5988	24.6563	23.0789	23.9901	24.6041	24.7432	24.2868	23.7692	24.6219	23.1493	23.2501	23.8574	23.9717	23.5876	24.5861	23.6931	24.1158	24.3015	25.0018	24.8137	23.7183	24.2235	24.813	24.7984	23.9617	24.7479	24.8478	24.2707	24.2546
Cdk5	28.7155	28.9756	29.2885	29.2595	28.9986	29.003	29.2399	29.4625	28.9964	29.1404	29.2289	29.4169	29.1853	29.3416	29.1251	28.9445	27.0368	28.7132	29.2049	28.284	29.077	28.8799	29.0553	29.0747	27.2848	28.6491	28.9337	29.2949	28.2408	28.7446	29.1551	28.9481	29.0274	28.9589	28.9449	28.538	29.0932	29.0393	29.3972	29.2512	29.0023	29.1825	29.3055	29.3039	29.2821	29.3938	29.5055	29.4588	29.1402
Cdkl5	25.6414	25.6416	26.0361	26.4333	25.9338	24.9093	26.3337	26.2124	25.0576	25.4167	25.9688	26.004	26.3304	26.9513	26.83	26.1166	26.3403	26.0033	26.6787	26.6844	26.7959	26.3842	26.7032	27.2938	26.0326	26.4137	27.1014	27.0408	26.9242	26.749	27.5867	27.0138	27.0661	27.044	27.2041	27.5647	27.0142	26.5139	26.983	26.3716	26.9053	26.7232	27.1084	26.7079	26.0181	26.3545	26.8119	27.083	26.5843
Cdkn2aip	24.1721	24.6186	23.5652	23.1394	24.9531	24.3082	23.7103	23.4949	24.5723	23.8289	24.3463	24.6168	25.1088	24.1726	25.0429	25.5458	26.0297	25.3581	24.7884	25.0261	24.851	25.1256	24.647	25.5271	26.0021	24.9451	24.9197	24.1084	24.7332	23.9523	24.6084	24.3614	24.5533	25.2065	24.863	25.1492	24.5105	23.2032	23.7767	24.2056	23.4053	24.1665	23.0896	24.0906	23.6605	24.7141	23.4042	24.4126	22.8853
Cds1	24.3297	24.6505	24.1119	24.3491	23.867	23.8676	23.184	24.2941	23.2096	24.1183	23.2972	24.8383	24.2304	24.5264	24.6831	24.3079	23.9048	24.1162	24.1536	24.3554	24.4647	23.9304	24.3076	24.3262	24.599	23.9237	24.2538	24.6467	23.6747	23.546	24.8552	24.0418	22.7496	23.5981	23.7659	24.3949	25.2162	24.2609	24.1936	24.5213	24.3463	24.6325	24.0894	25.0086	23.8296	24.5854	24.8051	24.116	24.8899
Cds2	27.8781	28.1553	28.0448	28.2092	28.5843	28.4567	28.143	28.2689	28.3898	27.8197	28.0781	28.2042	27.1146	28.6057	27.5348	25.9118	28.218	27.4584	27.0652	27.1322	26.1466	27.6413	27.9913	26.0743	28.9446	28.0308	28.2816	27.9193	28.2469	28.0457	28.408	28.075	27.8493	28.7789	28.2252	28.0868	28.8758	29.1178	28.501	29.1057	28.8833	29.0149	28.4738	29.1215	28.7117	28.9571	28.9263	28.4313	28.7889
Cdv3	27.2613	27.2105	27.3353	27.3013	26.9707	27.1657	27.2937	27.0467	27.1565	27.2168	27.4679	26.9307	26.3958	27.0923	26.856	27.3738	25.3964	24.0205	26.9568	26.0446	26.5031	26.3357	27.1367	27.4494	25.4926	27.1018	27.2678	27.3773	25.5372	26.6622	27.1537	26.8541	27.0359	26.4844	27.0027	26.9499	25.8104	26.1288	26.4665	27.1008	25.9252	25.9616	26.2117	26.9784	26.2962	25.9108	23.6657	26.9244	26.0966
Celf1	25.9785	25.7844	25.2246	25.9716	25.3245	25.8012	25.5522	25.2502	26.1833	26.131	26.3135	26.0621	23.9645	25.1556	25.5632	23.9942	23.8313	26.4948	26.3691	23.5807	26.1049	25.024	23.3883	23.747	24.6302	26.2292	26.5852	25.9033	24.7558	25.7581	26.1231	24.7807	26.4593	25.3284	26.2324	25.4481	25.0826	25.5777	24.8592	24.5052	24.8578	25.4546	25.2246	22.8077	25.8399	25.5863	24.7314	23.6402	25.1697
Celf2	27.9171	28.0891	28.1655	28.1766	28.2644	27.876	28.0684	28.1802	28.0663	28.2813	28.0962	28.0984	27.8188	27.919	28.278	27.1608	23.6114	27.2127	28.6192	26.6363	28.1895	25.9219	28.1998	27.4761	24.6178	27.6493	27.876	28.3226	26.5879	27.6894	28.2615	28.3264	28.2811	27.9376	28.1978	28.1286	27.7564	28.4027	27.6095	27.6112	28.2085	28.1421	28.0791	27.975	28.1455	28.2519	27.8324	27.6168	28.2
Celf4	24.3392	23.6557	23.6806	24.5125	23.4312	24.0363	23.3855	24.2324	24.3118	24.4235	24.7973	23.5981	22.9841	24.8022	23.3953	23.6707	23.3574	23.9679	23.007	23.9781	23.5133	23.6784	23.7451	23.3853	24.8978	22.8942	24.4924	23.547	23.6776	23.7509	23.8514	24.8927	23.138	23.6262	24.2252	24.3006	24.4075	24.789	24.092	25.1862	24.5902	24.699	25.071	25.3312	24.5776	24.2688	24.9476	24.7227	25.1193
Cend1	30.4068	30.6749	31.1471	31.1929	31.7516	31.2473	30.9555	30.8789	30.691	30.7826	30.7588	31.0275	31.3294	30.4216	30.6835	32.249	32.7937	32.2417	30.9304	31.8008	30.4366	32.1701	31.0765	31.7122	33.4493	31.2731	31.5942	31.274	33.2033	30.2776	31.4004	31.6244	31.8594	31.8603	31.7133	31.9168	30.7841	30.8956	30.6596	30.8151	30.4272	30.8751	30.1122	31.2088	31.2889	31.1552	30.6098	30.5957	30.473
Cenpv	28.6625	28.3017	28.3275	28.1942	28.6363	28.5514	28.4967	28.3761	28.3927	28.4148	28.3211	28.4493	28.6807	28.4114	27.7218	27.7079	28.7838	28.5911	27.8462	28.6644	28.3813	28.9506	28.2974	28.0721	29.9678	27.7215	28.5277	28.2873	29.7568	28.1081	28.4406	28.2257	27.8404	28.1826	28.5735	28.0675	28.6088	28.4843	28.5615	28.9454	28.8472	28.7432	28.9276	28.9696	28.8243	28.6491	28.7296	28.7149	28.3389
Cep170	27.0715	27.9202	27.4068	27.294	27.6489	27.3351	27.281	27.2465	27.1528	27.5626	27.5354	27.5436	27.6736	27.1246	27.5836	27.6489	26.7259	27.7154	27.3959	26.98	27.6522	27.502	27.2493	27.832	29.0613	27.4664	27.3397	26.969	26.8673	27.4482	27.3763	27.1913	26.8804	27.3521	27.4138	27.2431	26.9091	26.9317	26.8376	26.5597	26.0588	26.8409	27.086	26.6712	27.2321	26.645	26.7006	26.9193	26.5878
Cep170b	27.2222	27.2857	27.6995	27.2904	27.7958	27.2187	27.7975	27.8398	27.5746	27.3815	27.5834	27.6708	28.0088	27.8748	28.2706	28.2103	28.6874	27.9092	28.1071	27.6733	27.9577	28.2023	27.9093	28.2896	28.083	27.4168	27.8665	28.0993	27.7972	28.7521	27.5892	27.67	27.3985	28.095	27.6302	27.7994	27.0161	27.4722	27.4156	27.5482	27.2202	27.2593	27.6398	27.2702	27.3577	27.1877	27.5072	27.6083	27.0115
Cept1	23.7949	23.7224	24.3695	23.7684	24.9456	23.8892	23.5708	23.6307	23.6814	23.6009	23.6535	23.8422	23.9812	23.9656	23.9247	23.8025	23.7036	23.7896	23.0296	24.8881	23.5575	23.6793	22.8205	23.5432	24.8319	23.8186	23.8637	23.5251	24.4556	23.2249	23.1976	24.4798	24.4306	23.8525	23.9615	23.7359	23.8773	24.0939	24.2899	24.2358	23.9228	23.9053	24.0422	24.0429	23.3554	24.0009	24.3232	23.4293	23.9833
Ces1c	23.6493	24.8827	24.3628	22.2291	23.366	24.4759	24.105	23.1659	23.3183	24.2235	25.4065	23.9471	23.1577	24.4256	23.366	23.0627	23.7049	23.8366	23.6115	23.9711	23.9909	23.4534	23.5848	22.699	24.8568	24.7821	24.0246	23.6658	23.8546	23.7014	24.1012	23.8462	24.7973	24.0096	24.1768	24.7022	25.091	24.1252	24.5435	23.6754	26.101	24.1057	26.1163	24.1132	23.734	24.2943	24.9034	24.8506	26.7936
Cetn2	26.1033	23.6355	27.3296	26.0272	26.2337	25.6905	26.0097	26.4928	25.9667	25.969	26.3547	26.8123	25.4103	25.5225	25.983	26.1779	23.5997	23.7178	26.6131	23.0433	25.9499	23.5646	25.2488	24.7801	24.8319	26.5856	26.6519	25.8928	23.0592	25.7567	25.889	24.0567	24.637	25.309	27.3703	25.927	24.7534	25.896	25.5959	26.8153	25.8743	25.5668	25.2748	23.9394	25.5028	24.5933	25.6672	24.0411	25.8356
Cfap36	24.026	23.0866	23.8246	23.1755	24.1118	23.6965	23.9297	23.7084	24.3857	23.8143	23.8747	23.8491	23.7962	24.1955	23.8407	24.1986	23.878	24.2431	24.2648	23.9689	24.186	24.2859	23.9676	24.3676	24.1152	24.3592	24.4457	24.3303	23.718	23.4921	23.6669	24.2446	23.9636	23.6908	24.1897	24.7183	23.7945	24.14	23.7041	23.1439	24.1348	22.5744	23.9003	24.0123	23.5504	24.2192	24.3958	22.5279	24.6261
Cfh	25.2346	23.7738	23.959	25.1789	24.9675	23.7814	23.3297	23.6859	24.8943	24.1026	25.5248	24.0978	24.0236	23.9793	23.3454	23.7367	23.7183	24.4213	22.9272	24.4118	24.0118	23.5635	23.1948	23.8802	24.9943	24.1402	24.17	24.1272	24.3493	23.6481	23.7447	24.5592	23.9279	23.0027	23.5196	24.6246	24.5893	23.1125	24.9888	24.1739	25.2501	24.2599	24.2694	23.3285	23.4003	23.4987	23.2808	23.3576	25.3599
Cfl1	32.8479	32.9334	33.3018	33.2458	32.8175	33.1067	33.1315	33.1065	33.029	32.977	32.9545	33.0928	32.4254	33.2568	32.2353	32.0018	32.6315	32.0645	32.7312	31.3146	32.5457	32.517	32.9771	31.8498	33.5569	33.2325	32.1264	32.8761	31.3625	31.9913	32.5388	33.1266	33.0901	32.7261	32.4609	32.4087	33.0028	33.1821	33.4638	33.4809	33.3467	32.8791	33.4156	33.4502	33.2527	33.2816	33.3279	33.1512	33.7261
Cfl2	28.6652	28.3066	28.8176	28.5011	27.5513	29.1667	28.947	28.8409	28.1911	28.1838	28.3077	28.7801	28.9803	29.2278	28.7983	29.0518	28.797	29.0351	28.4219	29.0465	28.5702	29.2452	28.3461	28.0548	29.1269	27.5308	28.218	27.3958	29.9234	29.7007	28.3324	27.9643	28.0365	29.0196	27.8601	28.8564	29.6059	29.6281	29.106	29.1656	29.0971	29.369	28.8037	29.1097	28.9675	28.8672	29.3399	28.8347	28.93
Chat	24.3041	23.27	23.9088	23.7536	24.4827	24.804	24.5544	23.9546	24.3426	23.4041	23.8606	23.616	23.853	23.9274	24.1602	24.0965	24.1914	24.8672	23.7659	23.896	23.5662	24.1753	22.6333	24.1881	25.1473	23.2934	23.6494	23.5828	24.4099	24.1121	23.7041	23.1809	24.1326	23.4668	23.7908	23.5691	23.3586	23.4446	23.9617	24.4412	23.2185	23.7396	22.9772	24.4466	23.9091	24.0702	24.153	24.4027	23.7207
Chchd2	26.758	26.3284	26.5079	26.6299	24.2625	25.9257	27.0887	27.0635	26.1878	26.6181	26.9286	26.5319	26.2805	26.247	26.693	25.6035	24.4775	26.0358	26.796	24.6668	26.291	25.2941	26.7361	26.0555	23.9848	26.1506	26.102	25.7433	26.535	26.5067	26.204	25.9827	25.8874	26.3794	26.3875	26.3251	25.7843	26.3061	26.0578	25.9924	26.2079	26.5405	26.1682	25.9499	26.8762	26.2063	26.0197	25.8671	26.1007
Chchd3	28.9567	28.9837	29.2416	28.8761	29.0992	28.9533	29.3597	29.2248	29.1159	29.3659	29.244	29.049	29.2638	28.6933	29.4389	28.7067	26.212	28.529	29.7993	29.0649	29.5163	28.9046	29.5273	29.2875	24.6002	29.2374	29.2984	29.2737	28.2782	29.0449	28.9634	28.9793	29.2678	28.9089	28.9724	28.876	28.7394	28.7043	28.6187	28.86	28.3955	28.9031	28.9299	28.7699	29.0451	28.6341	28.5913	28.9817	28.6864
Chchd6	29.4393	29.4014	29.5292	29.5606	29.5377	29.5396	29.5707	29.5649	29.3904	29.331	29.5876	29.2642	29.4454	29.4182	30.137	29.9746	30.1829	28.3602	29.7745	29.3356	29.84	29.4576	29.5113	29.8055	30.0687	29.6227	29.6367	29.5104	30.1014	28.6016	29.8535	29.5871	29.7703	29.8361	29.5949	30.2501	28.9275	28.9884	29.2773	29.1294	29.3798	29.1571	29.0954	29.2385	29.6357	28.8233	29.0567	29.3162	29.5373
Cherp	23.4978	27.1936	27.4018	27.5162	27.0035	24.8501	28.0889	27.347	24.0264	28.6722	23.1091	27.4191	23.7938	23.7718	23.9461	24.5517	23.9246	23.9527	23.4445	23.685	23.7792	24.7299	23.4771	23.7975	24.2807	23.667	23.6528	28.1292	24.1755	24.0513	23.6507	23.5704	23.9568	23.5221	24.0367	24.3456	27.3068	23.5319	23.0425	23.092	24.6897	23.6875	25.8044	23.9116	23.4762	23.3419	23.2685	23.8697	24.5538
Chgb	23.9397	24.7715	24.209	23.5925	26.475	24.7049	23.8653	24.4209	24.0022	23.679	23.3605	23.5208	26.564	23.657	25.6281	25.5596	27.2886	24.1548	26.4318	25.6191	26.4658	25.7157	25.2755	25.757	28.2116	26.689	23.1978	23.7687	25.119	25.6982	23.9671	24.7149	25.8336	25.7757	23.3894	25.6004	24.1702	23.7518	23.7615	24.2018	24.4067	23.8513	23.4278	24.4784	23.9377	24.0314	23.8638	23.2787	26.2303
Chid1	24.7517	24.1059	23.617	25.3771	25.3544	25.3809	24.1851	23.8089	25.3015	25.164	24.8351	24.1104	24.5289	25.2362	24.8249	25.8629	24.367	25.4301	25.7117	23.9286	25.1615	25.6301	25.3816	24.391	24.7574	23.7657	26.3156	25.4135	26.3244	24.2992	25.5167	25.7952	25.6341	25.4426	25.9338	25.0176	23.237	25.7826	26.1273	24.8439	26.5121	26.1095	26.0193	26.7278	26.0684	26.1903	26.0603	26.0386	26.0989
Chkb	23.6597	24.4822	24.6053	23.7486	24.7664	24.5349	24.6103	24.6581	24.6703	24.475	24.6076	24.5604	24.2943	24.8979	24.2884	24.2853	23.5936	23.8412	23.935	24.2168	23.4363	23.9739	24.0673	24.545	24.0616	23.7432	23.3208	24.7834	23.651	23.5675	22.8518	24.5533	24.924	23.3778	24.0742	24.8221	24.7102	24.0798	25.5741	24.9194	24.7995	24.7049	25.399	24.8759	24.749	24.68	25.3006	23.5532	22.8163
Chl1	28.0934	28.189	27.925	27.9391	27.2752	28.5542	28.1325	27.9475	28.079	28.462	27.946	28.05	27.5712	28.1616	27.7122	27.3214	28.7966	27.909	27.4318	28.718	27.6686	27.8306	28.1859	28.4477	25.1802	28.3599	27.4564	27.8353	27.8176	25.3094	27.3608	27.5629	28.3176	25.7767	27.6444	27.7445	28.3308	28.6008	28.414	28.1684	28.9536	28.3943	28.0185	28.2426	28.2156	28.1451	28.1961	27.6047	28.3035
Chm	26.6443	26.7882	26.7427	25.7059	26.4739	26.9559	26.5603	26.3044	26.6811	26.2984	26.4691	26.8321	26.5138	26.7075	26.112	26.4718	24.2619	27.8779	27.0119	26.6556	27.2626	26.1989	26.8639	26.1609	23.6315	23.5459	24.5609	25.2507	25.485	25.8753	23.6681	26.5338	25.8394	25.7109	23.6494	26.7382	26.3946	26.5636	26.2959	25.8808	26.6667	26.4562	26.2854	26.4435	26.4214	26.5215	26.0594	26.7054	26.0867
Chmp1a	25.85	26.4167	26.2499	26.1385	25.8729	23.9489	25.8055	26.4494	26.4128	25.8597	26.38	26.3473	22.8229	25.2115	25.4698	24.2602	24.0008	24.5736	25.862	23.6306	23.0005	26.0045	25.9957	24.3153	24.8866	26.3791	26.5253	26.6271	25.6806	26.1122	26.1281	25.3431	25.7391	26.5405	26.4865	25.5476	26.5059	26.3507	26.2899	25.9783	25.3644	26.5915	24.6118	26.3185	24.7439	25.582	25.8501	25.2215	23.6645
Chmp2a	25.2734	26.14	26.2908	25.517	23.7268	24.616	25.8353	25.7041	24.5893	25.1887	25.9562	26.4426	24.0571	25.1099	26.4381	23.4393	23.9792	24.7242	24.1697	25.1453	26.4551	24.5683	24.2125	23.6428	24.5861	23.3694	23.9574	23.8886	23.3021	25.1813	24.5454	24.5374	24.4971	23.9882	24.1543	24.6155	24.4398	24.8787	25.0961	25.7204	24.5862	24.0965	25.821	25.4722	24.9256	24.915	25.5519	25.5354	25.5651
Chmp3	25.8028	25.6306	25.7874	26.2825	25.5711	25.2817	25.3723	26.2784	25.8346	25.2218	25.6127	25.5563	24.0801	25.168	23.7289	23.502	24.0852	23.6553	23.8187	24.0064	23.8392	25.1255	23.3652	23.831	24.3543	23.9618	25.8321	24.6174	24.2851	23.068	24.1467	23.5914	23.7633	23.8392	25.7138	24.6108	25.42	25.9299	25.4938	25.793	24.9597	25.6348	25.6678	25.2961	26.2425	25.6495	25.226	23.9901	25.4883
Chmp4b	28.4145	29.0189	28.8915	29.0911	28.9557	28.6255	28.8869	28.9614	28.4858	28.6594	28.3898	29.1788	28.9108	28.2583	29.1455	29.4299	29.1424	29.3236	29.0809	29.2892	29.2922	28.888	28.6967	29.6645	29.5009	29.2921	29.2419	28.4851	29.0128	28.7271	29.2286	28.5749	28.2844	28.9772	28.7906	28.7634	28.4817	28.4508	28.3681	28.547	28.8215	28.308	28.5549	28.5835	28.4444	27.7847	28.3366	28.4295	28.3579
Chmp5	26.2521	26.2509	26.2012	27.1931	27.1343	26.8504	26.6657	26.3527	25.3873	26.4571	26.458	26.4878	23.7986	26.7378	25.914	26.9179	26.723	26.3399	26.4818	25.3683	26.8233	25.9411	26.4436	25.9409	27.167	26.483	26.1432	26.8145	26.5408	27.4494	26.0577	26.6802	26.6925	26.684	26.0337	26.9232	26.1643	25.6101	26.1075	26.3973	26.4688	26.0852	26.0149	26.1471	25.6917	26.8091	26.126	25.4363	26.2192
Chmp6	23.6621	26.3998	26.2678	26.3837	26.5555	26.0323	26.2215	24.1035	26.5146	26.4082	26.3089	26.4441	26.2189	25.6667	26.6627	25.5452	24.1922	23.5129	26.8854	24.4374	26.3699	23.5297	26.5511	25.8248	25.3077	26.3976	26.5723	25.8791	23.8901	26.7735	26.3033	26.5951	25.8108	26.5105	24.001	24.2697	26.0115	25.4423	25.8005	25.8725	25.752	26.1195	26.0427	26.0751	26.1358	26.0975	25.4412	25.9225	25.6767
Chn1	26.1633	25.6365	25.2906	25.4819	24.7074	25.5412	25.141	25.2777	25.2958	25.3221	25.5703	24.9728	23.7487	25.8496	23.1977	24.8547	26.4664	23.6222	25.2068	24.0736	23.7892	23.9585	24.1221	25.0528	24.7937	25.1681	24.4463	24.6048	24.3399	23.9444	25.0151	24.7188	25.2242	23.67	25.2409	23.7823	25.638	25.6219	26.0753	25.5095	24.9995	25.8447	24.9064	23.6435	24.4825	25.2964	25.3937	24.1739	25.3992
Chordc1	28.0821	26.9561	28.3126	27.6374	28.1356	28.1905	27.1557	27.5173	28.017	26.9487	27.4112	26.8507	28.0399	27.8037	28.0819	28.5176	28.5537	27.9317	27.8144	28.1933	27.9347	27.5482	27.9739	27.9314	29.2645	27.8317	28.8803	28.4218	29.6534	27.7547	28.6236	28.6005	28.3876	28.5071	28.2832	28.7278	28.0967	28.1047	28.0175	27.8365	27.8774	27.5883	27.9828	27.8369	27.5894	27.7764	27.6009	27.4713	27.99
Chp1	27.2883	26.4979	27.2188	27.0287	26.6828	27.4788	26.9517	26.9772	26.9143	26.8922	26.8868	27.0964	25.1866	26.6776	26.1521	26.996	26.6864	26.9784	26.0822	25.1687	23.4693	25.5862	26.438	26.5855	23.7703	26.3629	26.8975	27.1319	27.1779	24.1806	26.9794	27.5555	26.9546	25.0575	26.7934	26.9326	26.5244	26.4961	26.5487	26.6859	26.8851	26.0833	26.8419	27.0307	26.4825	26.6382	27.1801	26.8119	26.5189
Chrm1	25.8513	25.808	23.2116	25.6703	26.2116	25.6574	24.3303	25.7103	26.2554	24.2109	24.1391	26.0169	25.8727	26.0398	25.9977	26.7369	23.7424	23.4673	25.3179	24.2221	25.4373	23.2276	24.6341	23.3828	26.7037	23.699	26.6187	24.4549	23.9755	27.0618	26.5189	24.6688	23.94	26.9497	26.0543	26.7012	25.5194	26.1427	25.7602	25.2927	25.0379	26.1028	23.1769	25.4237	26.4175	25.5271	25.4148	25.3888	25.9919
Chtop	25.8828	26.4293	26.2807	25.7262	24.0815	24.308	26.0851	26.2078	25.6686	26.2952	26.0829	26.1801	23.5386	25.8592	23.2871	24.5884	24.4251	23.919	23.2859	23.6332	24.0226	22.8047	24.0156	23.8579	24.3994	23.7282	25.4638	23.499	23.6065	23.9162	23.9437	25.4708	23.8884	25.2561	25.059	24.675	26.1781	25.9969	26.3389	26.3393	26.6756	25.7121	25.9278	26.4339	25.7994	26.26	25.869	23.255	25.9737
Ciapin1	24.5641	26.2186	26.4175	25.6779	26.358	26.8509	23.9028	23.4528	26.4318	26.6538	26.0203	26.0503	27.2597	27.0948	26.4883	26.8654	27.884	27.2124	27.0164	26.7668	27.1852	26.0723	26.2723	26.8649	25.0576	27.2777	26.367	26.6579	27.4069	24.7448	26.5458	26.7711	26.6951	26.4695	26.4256	26.9829	24.2233	24.6274	24.0338	23.3011	24.3789	23.8105	22.9123	23.5766	23.5114	24.1483	23.9106	24.1083	24.2129
Cirbp	24.9393	25.1564	23.5726	25.2416	23.7684	25.2916	24.3322	25.346	24.3006	25.0694	25.3763	24.5014	25.4976	25.2125	24.0143	25.0768	23.6851	23.7777	26.0184	23.8982	25.2063	23.1012	25.4943	25.5081	25.1666	23.9736	23.8771	24.6677	23.6531	23.4735	24.1169	23.7949	22.8615	25.8536	23.6321	24.7309	25.3315	25.419	25.7675	25.6841	25.39	25.3365	25.5475	25.8246	25.5169	25.4347	25.6085	25.6174	25.6509
Cisd1	30.3294	30.1315	30.4222	30.5202	30.0781	30.3628	30.3485	30.6028	30.3679	30.5023	30.1856	30.5665	30.2983	30.4742	30.276	29.6213	26.9982	28.2942	30.4886	29.2775	29.8591	28.5809	30.5424	30.1037	26.7446	30.5165	29.9522	30.4055	27.6689	30.2937	30.0044	31.0206	30.7064	30.2517	30.4787	30.2073	30.8011	30.6279	29.8736	30.7738	30.3464	30.8222	30.6059	30.3489	30.8406	30.8504	30.431	30.489	30.9293
Cisd2	24.8962	25.0166	25.4214	25.3177	24.4191	23.7005	26.1876	25.4431	24.9109	24.7338	25.3068	25.3468	25.8302	25.5101	25.8573	25.3521	24.9929	25.8869	25.7442	25.3899	24.2952	23.979	25.5516	26.0478	23.5556	23.5845	24.3822	26.2604	23.2781	23.079	24.2475	26.2103	25.7808	25.829	22.9158	24.9484	25.93	25.8882	26.3732	25.7914	26.3389	25.9374	26.4793	26.6412	25.7332	25.7594	26.5201	26.2409	25.5114
Cit	24.9698	25.679	27.6993	27.3916	26.8053	26.3992	27.6494	28.3099	25.0574	26.3857	27.895	27.6477	25.6146	25.1964	28.2731	28.8665	25.7996	25.9729	28.6508	26.4738	24.9139	25.467	27.7851	28.7263	25.5269	25.8073	28.0306	27.5888	24.5631	25.598	27.2701	27.8129	25.0564	25.0677	27.5757	27.0729	25.6138	24.6579	26.2329	27.1421	26.1778	24.8217	27.2499	27.6599	26.0597	26.0322	27.2484	27.2612	26.1742
Ckap4	27.9994	28.4524	27.639	27.8826	28.1454	27.9266	27.6772	27.3595	28.311	28.0896	28.0898	28.2529	27.8632	27.839	27.4397	28.1703	27.3611	27.8023	27.331	27.441	27.63	28.4973	27.504	26.7609	28.2105	27.9506	28.2129	28.2179	28.4924	27.7844	27.7966	27.9276	28.3765	28.181	27.9914	27.9615	27.5215	27.5969	27.9219	27.5929	27.9639	27.5079	27.9921	27.6198	27.7789	28.2332	27.4387	27.5287	27.4511
Ckap5	28.9134	28.9523	29.0098	28.7706	28.7579	28.6549	28.5808	28.5911	28.7616	28.8161	28.8451	28.7741	28.7705	28.7258	28.5946	29.0635	29.0826	29.3835	28.6268	29.2452	28.4991	29.1976	28.6562	29.0126	29.1585	28.7278	28.9746	28.945	28.9074	28.9646	28.9081	28.9801	29.0906	28.7565	28.8684	29.1695	28.9052	28.9637	29.1569	28.8314	28.6391	28.942	28.9497	29.1097	28.7507	28.8499	29.0391	28.8954	28.9456
Ckb	34.0856	34.0485	34.9139	35.0073	33.5231	34.3606	34.8244	34.7815	34.0764	34.4147	34.8201	34.8593	33.2874	34.488	33.9886	33.8426	33.2899	32.9632	33.5223	32.9473	33.1985	33.0796	34.3794	33.3461	33.4911	33.813	33.6984	34.7991	33.0977	32.5536	34.0888	34.8428	34.1332	32.8334	34.3031	33.6981	34.5315	34.5318	34.8912	35.0957	34.8648	34.4155	34.9743	34.887	34.4159	34.7409	35.1711	34.8749	34.6076
Ckm	23.818	23.3218	24.0877	24.2235	23.9144	22.7268	23.624	23.6553	24.3375	24.1778	22.8776	23.7719	24.1634	27.3754	23.5276	23.5832	23.7166	22.8	23.8339	23.9943	24.2804	23.1498	23.3723	23.6985	23.9147	23.3704	24.4676	23.9103	23.3464	23.077	23.8593	23.9913	24.2312	24.0953	23.3251	24.4524	27.194	26.7604	24.9362	27.8681	25.9173	26.9286	24.573	26.3411	23.5341	27.482	27.1733	24.7102	26.9456
Ckmt1	32.5525	32.135	32.3499	32.4225	32.5091	32.2202	32.5742	32.4316	32.5301	32.7232	32.4071	32.4872	32.1094	32.4089	31.5207	32.2698	32.5623	32.2476	32.1633	32.2416	32.0802	32.316	32.5262	32.2918	32.2725	32.0729	31.9907	32.1759	32.3082	32.0552	32.2873	32.0172	32.3575	32.5194	32.5453	31.9555	32.4872	32.5612	32.4224	32.6153	32.6837	32.4115	32.4044	32.6047	32.4032	32.7478	32.6871	32.6617	32.4731
Clasp1	27.5153	27.8595	27.444	27.5949	26.7264	27.8469	27.9166	27.8269	27.2938	26.4731	27.1418	27.6501	27.6221	27.5406	27.4304	27.9133	27.9161	27.5199	27.7144	27.9962	27.6538	27.6118	27.2709	28.0675	27.2942	27.9098	27.8592	27.7061	28.0486	27.4674	27.5905	27.429	27.0452	28.0572	27.4667	27.868	27.5967	27.2781	27.2345	27.4233	27.3477	27.2928	27.7402	27.4743	27.4927	27.3011	27.4458	27.7639	27.3637
Clasp2	29.77	29.7029	29.575	29.604	29.9365	29.5998	29.6472	29.5882	29.8152	29.7816	29.5169	29.5543	30.2762	29.6248	30.1823	30.3441	30.2828	30.3004	30.0218	30.3616	30.2709	30.6688	29.7	30.3061	30.2706	29.9157	29.9943	29.8107	30.4596	30.3951	29.8415	29.6757	29.7321	30.054	29.6894	29.7804	29.8373	29.7311	29.5978	29.5832	29.3089	29.5095	29.6413	29.6872	29.4539	29.7847	29.5882	29.5745	29.5144
Clcn3	25.7493	26.7091	24.4167	25.9754	25.657	25.4872	25.8269	25.8071	26.1025	25.9924	26.1298	26.0453	23.5582	26.0625	23.7862	24.1064	24.5589	24.2148	25.1863	23.7801	24.9163	23.6815	25.8133	23.7938	25.8419	25.9795	24.2689	23.8663	25.4184	25.7987	23.5768	23.4943	26.5144	25.3553	25.6057	25.1701	26.3189	25.976	25.9819	26.1757	26.1664	26.078	25.9867	25.8961	26.6561	26.2269	26.0495	26.1529	26.6074
Clcn4	23.8852	23.8745	23.5297	23.8711	23.8794	24.31	25.0567	23.6922	24.4931	23.9255	23.7236	23.692	24.3658	24.7304	23.0683	23.8475	23.0564	24.8522	23.4016	24.2048	24.4807	23.869	23.8441	23.5064	24.9045	23.3377	24.3961	23.8517	24.147	24.249	23.9719	23.6424	23.8881	24.2954	24.5153	23.2447	23.5862	23.8759	23.6295	24.1132	23.6695	23.7056	24.4441	24.0235	23.5283	24.1173	23.6117	23.6995	23.0537
Clcn6	25.0149	24.0756	25.1895	22.7996	23.6668	23.6433	24.8897	24.4002	23.2763	24.0331	24.2276	25.0889	24.9854	24.1661	24.6377	24.8554	25.0807	24.0472	24.704	24.8576	24.7246	24.362	24.4698	25.0441	24.1672	23.0157	23.0658	24.0882	24.1889	24.1777	25.1121	23.9739	23.2115	24.1387	24.2993	23.8602	23.5548	23.2586	24.0514	23.4967	24.1613	23.9531	23.7365	23.97	24.1758	23.858	23.517	23.7239	24.2049
Cldn10	24.579	24.2687	23.7725	23.5264	23.9043	24.497	23.1402	23.9403	24.8133	24.0704	23.6982	24.0895	26.401	23.4846	25.8414	25.6444	26.2537	26.4195	25.4052	25.9547	26.1506	26.4094	25.4622	25.6576	24.4277	23.8815	25.0247	24.0026	24.1316	23.6919	23.6535	24.8462	23.3907	23.3334	24.012	24.0224	24.4768	22.9345	23.4343	23.8328	24.507	24.4344	23.4273	23.6298	23.8341	24.5603	24.1039	24.6538	24.2248
Cldn11	32.25	32.5598	32.6846	32.212	32.5776	32.4776	32.0996	32.0154	32.0993	32.2418	31.546	31.4675	32.3741	32.3705	29.3681	32.2885	31.8029	32.1062	30.9327	32.0179	29.6239	31.9109	31.3018	31.9573	32.3028	33.5929	28.4393	31.5661	32.326	31.9499	31.6036	31.9632	31.7461	33.0213	32.0467	32.0203	32.4265	31.9128	31.9689	32.1695	32.1635	31.6621	31.2211	32.1316	31.7064	32.0454	31.8196	31.8735	31.869
Cldn12	22.863	23.8368	24.7845	24.7328	23.7292	23.8838	24.4235	23.5565	24.0239	23.8865	23.578	24.2848	23.727	24.1821	22.8423	24.0452	24.3771	23.7428	24.1986	24.1921	23.8122	23.7869	23.6419	23.7218	24.0994	23.5635	23.414	25.1524	23.4419	23.8007	23.4917	24.6424	23.9623	23.3503	23.8742	24.601	24.1731	24.0124	23.5145	23.9874	24.2737	23.7923	23.1558	24.2445	23.769	23.8983	23.8255	23.2553	23.6616
Clec16a	24.3297	23.1069	23.5738	23.6314	23.6566	24.1041	24.0675	22.9682	23.9495	23.8947	23.6945	23.7191	24.3693	23.8128	23.5331	23.5664	23.5584	23.7594	23.6522	24.1924	25.8157	23.742	23.5306	23.5902	24.8326	24.7493	23.6242	24.3304	24.3423	23.2364	23.8978	24.9854	24.025	23.932	24.0807	24.4053	23.9299	23.7678	23.8386	23.9783	23.8449	25.6627	25.7002	23.7542	23.7868	24.4079	25.9129	23.1356	23.8857
Clec2l	24.7507	25.6098	24.2234	25.6776	24.715	24.2928	24.5293	24.1801	25.2328	24.3745	25.4409	24.9961	24.0809	25.0622	25.1282	24.2374	23.6998	24.0184	24.4165	23.9059	23.0516	23.0794	25.7186	23.6748	24.6062	24.592	24.155	23.9116	24.685	24.0233	23.6329	25.5304	25.5607	24.8722	23.9815	24.1858	25.5111	25.3776	25.6264	25.6688	25.5677	25.0274	25.0612	25.7336	25.462	25.5352	25.7056	25.6437	25.4665
Clic1	23.5741	24.5067	23.7802	23.6621	24.7238	24.7821	24.2548	23.3115	24.6492	24.0927	25.2055	24.0085	25.3379	25.2999	25.08	25.0139	25.0888	23.3408	25.5139	25.4061	25.9587	25.5132	25.7652	25.1681	24.4836	25.3538	24.0281	25.1122	24.1393	25.7243	24.8214	24.8504	25.7452	25.2007	25.0862	24.9868	25.1043	25.1504	25.9261	23.2189	26.8733	25.7104	26.1931	25.9118	25.3075	24.3993	26.0306	25.234	25.691
Clic4	29.4529	29.2442	28.8372	28.9721	29.1726	29.5452	28.9029	29.1475	28.8912	29.0515	28.7601	28.828	28.1941	28.6949	28.9081	29.1271	28.3641	29.0302	28.6976	28.6849	28.9936	28.8108	28.7999	28.783	28.7649	29.3909	28.9088	28.47	29.3298	29.2327	29.0058	28.9253	28.7485	29.2041	28.7553	28.8287	28.9991	28.8282	28.4785	28.2316	28.7955	28.3797	28.21	28.5519	28.647	28.8784	28.4146	28.0474	28.5864
Clint1	27.3977	27.4157	27.4587	27.1965	27.3033	27.5111	27.5231	27.5505	27.3598	27.3065	27.6654	27.5068	27.9645	26.9681	28.0152	27.8894	27.4779	27.9302	27.7827	27.9633	28.1302	27.6865	27.6921	28.1877	25.5219	27.1997	27.1951	27.0489	26.7432	27.7875	27.0191	27.2869	27.3513	27.0729	27.1215	27.2301	27.1347	27.0128	27.102	26.9994	26.9268	26.81	27.0689	26.8017	26.9743	26.9229	26.9694	27.0646	27.0855
Clip1	28.0847	27.9772	28.1259	28.1187	28.1331	27.9019	27.9359	28.3821	28.1068	28.122	27.5237	27.9455	29.061	27.9028	28.8644	29.3333	29.4951	29.6396	29.0027	29.4878	29.2123	29.6324	28.8201	29.4111	29.9994	28.6627	28.7752	28.561	29.1758	29.2009	28.5653	28.3259	28.5346	28.8787	28.4398	28.5695	27.651	27.809	27.6537	27.8625	27.3733	27.5901	28.2236	27.9965	27.0481	27.6851	27.7377	27.9183	27.7721
Clip2	30.459	30.5896	30.7303	30.6786	30.7289	30.5212	30.6747	30.6107	30.4924	30.8007	30.7253	30.7203	30.8433	30.3644	30.8204	31.2687	31.459	31.0186	30.6719	31.5273	30.4181	31.1166	30.4812	31.0874	31.7798	30.6102	30.6988	30.5431	31.4029	30.9983	30.7432	30.6722	30.6366	30.9102	30.844	30.6249	30.0687	29.8489	30.4483	30.4713	29.4951	30.0226	30.5596	30.3776	30.0002	30.0844	30.2422	30.3362	30.0049
Clmn	25.6162	25.3425	25.0237	24.7866	25.4956	25.8477	24.8028	25.0818	25.4574	25.0941	25.4897	24.1581	25.8023	25.5684	25.2729	25.0248	23.7443	23.2828	25.1784	24.0075	25.8174	25.2089	25.4348	24.497	24.0863	25.5429	24.5488	25.2472	24.3167	24.4843	24.0672	24.569	25.2527	25.5747	23.5572	25.685	25.889	26.0298	25.6892	25.7461	25.615	26.0155	25.5948	25.099	25.9585	25.7482	25.3435	24.8666	26.0861
Clpb	25.5922	25.6123	23.408	24.197	25.7918	23.6819	23.9171	23.8076	23.7111	24.1691	25.1591	25.6534	25.4537	25.2403	25.6799	25.6417	24.3684	26.3251	23.0275	23.3273	25.4029	25.5107	25.2758	25.473	24.7969	23.8483	23.6592	25.6784	24.3039	23.7445	24.2758	26.2793	23.2077	24.2656	23.3445	26.1321	25.4505	25.0786	24.8811	25.4968	25.0768	25.0234	23.7351	25.2691	25.2232	25.1754	25.2661	25.2757	23.7114
Clpp	27.4609	27.2056	27.424	27.3582	26.9704	27.2449	27.8772	27.645	27.4226	28.0105	27.1099	27.7972	26.8977	27.3653	27.0638	27.5137	26.6093	27.5841	27.2806	26.3438	26.9616	27.0961	27.6581	27.4293	27.6715	27.6132	27.3139	27.4607	26.0775	27.0049	27.1975	27.7403	27.6939	27.0942	27.2892	26.9423	27.9205	27.8549	27.323	27.6613	27.8134	27.6498	27.5379	27.42	27.5606	27.6075	27.3554	27.2193	27.4747
Clptm1	27.1809	26.9283	27.5228	27.2961	27.1592	27.2514	27.1023	26.9181	27.0485	26.4019	27.4765	27.0843	27.2483	27.2089	27.4315	27.4023	27.5087	27.9421	27.3498	27.4511	27.0993	27.6857	27.1257	27.1696	27.7666	27.4884	27.5264	27.3815	28.1004	26.7593	27.3784	27.4641	27.3622	27.9703	27.3564	27.81	26.9408	27.223	27.6563	27.9103	26.9432	27.3338	27.3537	27.3	26.8529	27.5238	27.6896	27.5722	26.9646
Clstn1	26.7709	27.3493	27.1053	26.9474	24.0658	26.5406	27.6609	27.4137	23.5881	26.4281	26.782	26.4277	27.4743	26.1957	26.919	27.2497	27.076	27.7614	27.3626	27.5025	26.6974	27.1263	26.8669	27.3807	25.0627	26.7942	27.0215	27.0924	26.7159	27.2004	26.9793	26.2352	25.9989	26.4902	26.7193	27.1804	26.0394	25.1429	26.2688	26.0802	25.8845	26.1998	25.9918	26.347	26.6154	25.8994	26.503	26.3688	25.5103
Clta	31.9263	31.8108	31.9543	31.793	32.2609	32.2827	31.8966	31.9231	31.748	31.886	32.1382	32.0072	32.2828	31.4439	32.3935	32.7077	33.0253	32.7304	32.2255	32.8941	32.2301	32.2724	32.2285	32.8432	33.1182	32.4297	31.6986	31.6572	32.7806	32.8657	32.0344	31.6199	31.6802	32.3714	31.907	32.0127	30.6946	31.3593	31.0091	31.4012	31.1616	31.3755	31.0114	31.2413	31.5519	31.1568	31.1874	31.4549	30.9123
Cltb	31.7645	31.5265	31.7793	31.753	31.8434	31.4708	31.6191	31.6276	31.4483	31.6609	31.7227	31.631	32.0795	31.3444	32.348	32.5374	32.3782	32.4682	32.0881	32.5538	31.956	32.662	32.1139	32.5289	32.2528	32.1375	31.9887	31.6057	32.3175	32.1264	31.8675	31.6303	31.4725	31.7243	31.946	32.1058	30.7085	30.7117	30.9381	31.2489	30.7709	30.6817	30.9006	30.9601	31.0359	30.796	30.9716	30.8703	30.8876
Cltc	34.6246	34.6899	35.2884	35.1156	34.5422	35.0242	35.1149	35.1014	34.7314	34.9578	35.1194	35.3312	34.2071	35.4613	34.4645	34.8186	34.9644	34.451	34.545	34.6277	34.3881	34.6921	34.9746	34.5071	34.0885	34.5325	34.4923	34.7138	34.5114	34.3599	34.7323	34.8162	34.8716	34.4475	34.7174	34.585	35.5081	35.563	35.3259	35.4915	35.4296	35.5153	35.4289	35.41	35.4066	35.5368	35.5553	35.4816	35.5057
Clu	28.7053	28.6734	28.2056	28.8691	28.8342	28.8671	28.4183	28.6352	29.0289	28.9818	28.8187	28.8147	29.124	28.4948	29.054	29.4378	29.6319	29.8163	28.6575	29.3012	28.7339	29.8358	28.8137	29.2443	30.2979	28.7973	28.5971	29.1041	29.1281	28.6414	28.5722	28.8608	28.9865	28.7069	28.1722	28.9275	28.5357	28.4839	28.7638	28.1751	29.1413	28.4719	28.5903	28.3529	28.4591	27.8385	27.9704	27.8868	28.8559
Cluh	24.5771	25.2739	24.6748	25.5306	24.9074	25.2929	25.5094	25.4106	25.2022	25.3775	25.2398	25.4151	24.7943	25.5691	24.7859	25.087	23.7481	23.6319	23.4523	23.5592	25.3412	24.7309	24.8898	23.1697	24.5952	23.9152	24.847	24.5291	25.2101	23.6911	23.5609	24.7857	24.6109	23.8715	24.6635	24.6525	24.9133	25.3212	25.4001	24.1372	25.2788	25.4413	25.6558	23.9475	24.8722	25.0586	25.1883	25.6993	25.6794
Clvs1	26.3553	26.7313	26.6442	26.326	26.1346	26.4868	26.6265	26.2817	26.0148	26.3734	26.1902	26.7298	26.1851	27.3693	26.2816	27.1743	26.272	23.9932	26.2979	26.9653	26.2004	26.4917	25.5617	25.1356	24.3682	25.7951	26.3471	26.5632	24.7804	26.1571	26.5361	26.2575	27.1499	25.2991	25.4893	26.8804	27.3043	26.9346	26.8263	26.9211	27.4281	27.1355	27.2781	27.0988	26.7271	27.0859	27.3282	27.0716	26.943
Clvs2	23.9093	25.254	25.3057	25.2331	23.6012	25.2924	25.2582	25.3643	24.9642	25.9205	25.6191	25.3801	24.6242	25.5805	23.8162	24.0021	22.8814	24.0297	23.885	23.5289	24.014	22.7944	23.5238	24.0556	23.5413	25.2579	25.0909	23.9364	23.8936	24.3071	24.4072	24.9625	26.5198	24.0182	25.0708	23.7903	25.7116	25.1966	25.1676	25.3245	25.5315	25.3445	25.3723	25.2405	25.9861	25.2438	25.0748	25.3742	25.3887
Clybl	27.182	26.935	26.4899	26.9132	27.0008	27.096	26.966	27.1473	26.9914	27.2823	26.8936	26.6831	27.8756	27.4825	27.2333	27.2981	27.6243	27.3766	27.4045	27.5614	27.7271	27.526	27.2245	27.5857	28.6385	27.1895	26.9568	26.9789	27.13	27.091	27.0344	26.8854	27.4869	27.332	27.1983	27.3856	27.4203	26.817	26.8125	26.5913	25.9882	26.7518	26.7012	26.4488	27.1196	26.6688	26.2932	26.5042	27.0346
Cmas	27.2877	27.6657	27.462	27.642	27.9431	27.1187	27.4295	27.554	27.8579	27.6762	27.5388	27.5818	27.7924	26.9611	27.8776	28.0336	25.8753	27.8798	28.1774	28.4278	27.5751	28.0172	27.8617	28.3548	27.0051	27.5665	27.7011	27.7124	27.9432	28.0752	27.7142	27.6395	27.7166	27.5258	27.8163	27.5582	27.5012	27.0975	27.8493	26.8831	27.1799	27.262	27.8941	27.369	27.2738	27.6607	27.4629	27.5077	26.8324
Cmbl	23.4919	25.8677	23.9766	23.9775	25.4948	24.0439	23.5659	25.4966	25.2201	25.4537	24.3326	24.4721	25.6162	25.383	25.1437	26.08	25.0585	26.2619	25.3746	25.5437	25.551	26.2293	25.5085	24.9656	24.6037	25.6665	25.914	25.6033	24.1972	23.8714	23.6598	25.0592	25.5152	26.6569	25.7509	25.2694	24.0848	24.7467	25.6002	24.4472	24.3899	25.4275	25.9439	25.436	23.2293	25.0469	25.3034	23.1789	24.2028
Cmip	24.2815	23.7486	24.3606	23.4411	24.2249	23.839	23.9426	23.7018	24.0076	23.4815	24.0412	24.9486	24.0186	23.3654	23.5559	23.3999	23.924	24.0252	24.417	23.6852	24.2599	23.3989	23.0492	23.8509	24.9894	23.8415	24.4333	24.1524	23.077	24.1011	24.1321	24.1334	24.2923	23.9569	24.9378	23.7724	22.8623	24.1774	24.4287	24.3398	24.3169	23.478	23.9483	24.4301	22.6749	24.5475	24.9232	23.396	24.3413
Cmpk1	29.092	29.0509	29.4667	28.4302	29.264	28.9494	29.0317	28.939	29.1029	28.9299	29.2461	29.239	29.3297	28.7903	29.3063	29.3921	29.2422	28.0084	29.3995	28.7197	29.4238	28.7706	29.2398	29.6475	29.7535	29.4511	29.4779	29.321	29.4872	28.5429	29.383	29.303	29.0307	28.9881	29.3865	29.6977	28.4167	28.7181	28.9411	29.178	28.4532	28.666	29.098	29.1308	28.9756	28.7379	28.8988	29.146	28.7586
Cmpk2	27.148	27.2579	27.141	26.9632	27.3081	27.2347	27.3417	26.9851	27.284	27.2345	27.0136	26.9519	26.8375	26.896	26.813	26.0291	26.5692	26.6101	26.9439	26.3982	26.7928	26.2809	27.2479	26.7128	23.9058	26.9392	27.3424	27.2376	25.2734	26.6846	26.9701	27.0007	27.3717	27.0746	27.075	27.0727	27.3515	27.0398	26.9292	26.9382	27.2986	26.8779	26.9733	26.9396	26.8845	27.1376	27.0491	26.9522	26.7325
Cmtm4	23.7528	23.7932	22.8381	23.6258	24.1714	27.2251	23.5355	23.8856	24.3506	24.1356	27.6905	23.4758	27.4091	23.6167	28.2615	28.3112	27.7367	27.3447	24.1725	28.0535	27.6316	27.3184	27.2493	22.8741	28.1525	27.9599	26.101	26.9968	27.8461	24.2403	27.5439	27.051	26.8695	27.3387	27.0499	27.7499	23.6649	23.3154	23.3949	23.9976	23.7788	24.5058	24.2162	24.0111	22.7983	23.6003	23.1495	23.2778	23.6051
Cmtm5	23.6786	24.3379	24.6394	23.1781	24.3144	24.1594	23.9625	23.9199	23.6001	23.6292	24.124	23.6616	23.5723	26.9228	24.3324	23.5001	24.6953	24.0468	24.0976	23.6898	23.5316	23.1616	23.6566	24.3013	23.8612	23.2024	24.1752	23.7302	25.0138	24.5339	23.9948	23.6246	24.174	24.3796	23.4336	23.8943	26.5581	23.6081	23.8416	23.5702	23.5033	26.3541	24.3953	26.0738	26.4683	23.7426	26.2096	26.5213	24.1159
Cmtr1	24.1648	23.55	25.9742	24.4523	24.836	24.606	25.7619	24.1991	23.9803	24.092	25.9117	23.4496	26.4089	24.5555	26.0599	25.8364	26.0606	26.0108	25.9636	25.3289	25.8823	25.9481	27.0459	26.0685	25.2458	26.0882	25.8575	26.329	25.6654	26.3438	24.112	25.4694	26.83	25.9602	23.2266	26.2342	23.4185	24.7729	26.8563	26.1599	24.0789	25.6569	26.6798	26.5903	26.6412	25.3508	26.4548	24.9117	26.579
Cnbp	27.9057	27.8774	27.7381	27.7634	28.0836	27.8662	27.9286	27.3416	27.7327	27.9374	27.7854	27.6644	28.1226	26.8206	27.9194	28.5065	29.0151	27.5833	27.2611	28.2601	27.6349	26.9738	27.6771	27.8788	26.5809	27.8131	28.0843	28.0561	27.2276	27.5164	28.076	27.8372	28.0082	28.4195	28.385	28.0451	26.544	27.3182	27.5895	27.6348	27.1531	27.5244	26.7978	27.4535	27.1842	27.1552	27.039	27.0228	27.2085
Cndp2	29.5896	29.5364	29.4102	29.5968	29.9539	29.6953	29.6417	29.6089	29.8375	29.3515	29.5755	29.4813	29.2197	29.5214	29.3801	27.6063	29.1204	28.8901	29.458	29.0492	29.7881	28.9941	29.4061	29.624	29.2513	29.5946	29.5613	29.6339	28.9009	29.493	29.5413	29.5949	29.7784	29.777	29.5321	29.9492	29.4152	29.6788	29.4447	29.4461	29.6131	29.6962	29.4649	29.5583	29.8113	29.6051	29.4292	29.3513	29.6701
Cnih2	27.2885	27.596	26.507	26.8482	27.8031	27.1409	26.973	26.6157	27.8097	26.7164	26.0766	26.7382	27.9337	23.2278	22.7054	23.7002	24.4752	28.035	26.2046	23.4786	28.1997	26.9475	25.9668	23.5233	24.5985	28.0122	23.7122	24.7939	22.9722	27.3959	24.0751	24.1816	23.6426	28.6548	24.5897	24.4164	23.6837	27.0364	23.5975	23.903	26.5475	26.8832	23.0554	23.7152	23.3607	23.5288	23.7451	25.6569	26.4162
Cnksr2	28.9681	28.9431	28.2933	28.5198	29.0013	29.0782	28.759	28.5426	29.1659	29.0843	28.5554	28.4765	28.9466	28.8714	28.5272	28.646	28.9342	29.1547	28.6498	28.3051	29.2518	29.078	28.2692	28.2706	27.8339	28.7183	28.2457	28.389	29.4896	28.96	28.4642	27.989	28.7104	28.814	28.2575	28.1897	29.3045	28.9526	28.4895	28.3925	28.7691	29.0631	28.5867	28.7977	29.2511	28.9388	28.5893	28.557	28.9815
Cnn3	26.8685	26.4731	25.9886	25.6961	27.1482	26.5528	25.5314	26.4017	26.614	26.5601	26.7861	26.4581	27.9959	26.3066	26.674	27.5327	27.4823	27.619	27.0255	23.4011	28.4264	27.5448	27.2566	27.1481	25.9149	26.9844	26.1543	27.0756	26.8601	27.9683	26.5429	26.248	27.7749	26.0993	26.4985	26.4354	26.9848	26.6206	25.7781	25.9479	27.4702	26.2942	26.236	25.6271	25.3182	26.2154	25.6117	25.2495	27.8087
Cnnm2	24.1001	23.9347	24.3525	23.6181	23.9896	24.545	23.7863	24.2703	24.7263	24.6349	23.5904	23.8466	24.8819	23.829	23.8355	24.2477	23.6005	23.5097	23.5566	23.9864	23.6795	23.819	23.6874	24.2935	24.6742	23.8026	23.9851	23.957	23.6611	23.8235	24.5945	24.0012	23.7951	23.4515	23.7833	24.5783	24.1056	24.6894	23.3897	24.3566	24.0456	23.1922	24.2163	24.3416	24.5148	24.3954	23.5505	24.527	24.4728
Cnot1	25.8994	25.7264	25.818	26.2503	25.79	25.2061	26.2999	25.9897	25.3339	26.3875	24.4199	26.2278	25.5575	26.1743	25.7424	25.3201	25.0905	26.0762	25.5493	26.5115	26.022	25.9267	25.7296	22.996	24.7332	25.5554	25.5083	26.2435	26.0305	25.1097	26.0959	25.1976	25.7843	25.0907	25.7341	25.7578	26.248	25.9693	26.4184	26.149	26.414	26.0167	26.2384	26.2202	25.6199	26.2522	26.6451	25.8282	26.078
Cnot3	23.7445	23.3737	23.5806	23.8073	24.0029	23.9792	23.739	23.7682	24.1401	24.2079	23.5861	23.8283	23.777	23.5629	24.164	24.2202	23.6426	23.6732	24.6262	24.4476	22.4112	23.9463	23.3048	23.1159	24.5658	24.0936	24.1056	24.4553	24.6966	24.107	24.3651	23.3572	23.2329	23.7561	23.9578	23.632	22.7103	24.3441	24.1867	24.0727	22.6864	23.1183	23.5882	24.2841	23.6145	24.9085	23.3633	24.9678	24.1345
Cnp	34.5369	34.8737	34.6995	34.6811	34.586	34.8599	34.5913	34.566	34.4857	34.6567	34.4578	34.4672	34.7242	34.7679	34.6332	34.6916	34.5133	34.7282	34.6244	34.5508	34.8342	34.5632	34.5012	34.1894	33.6297	34.8297	34.0266	34.242	33.6454	34.267	34.1963	34.4396	34.3534	34.6694	34.1924	34.0193	35.1316	35.0136	34.5723	34.5506	34.3673	34.5579	34.4704	34.538	34.8299	34.8665	34.4856	34.5856	34.1518
Cnpy2	25.7165	25.9707	23.9393	27.6245	25.9904	26.3667	26.0061	24.2741	25.6005	27.7895	26.0754	25.811	26.3751	26.8944	25.8253	26.2351	26.0031	26.2303	26.8229	27.0453	26.2802	25.725	25.7667	25.6193	26.453	26.5442	26.4895	26.5049	27.1676	27.4231	26.3592	24.2122	25.5092	27.14	26.2978	26.0037	25.9868	26.1234	26.2405	26.1269	26.357	25.9391	25.8551	25.9882	25.9372	25.2122	25.9752	25.7475	26.0457
Cnr1	28.7757	28.4356	28.2625	27.8842	28.7825	28.4582	28.0603	28.3594	28.3891	28.5803	27.889	28.298	28.1334	27.8372	28.0944	28.1784	28.3063	28.6923	27.7753	27.7166	28.225	28.9985	28.0358	28.1212	24.5946	28.5741	28.164	28.1415	29.5719	28.66	28.3346	28.6077	28.8523	29.372	28.12	28.7656	27.7758	28.2648	27.5733	27.7943	27.5995	27.8961	27.4552	27.4474	27.8962	28.1724	27.6611	26.8712	28.6486
Cnrip1	30.9537	30.4136	30.0016	30.2705	30.7485	30.3073	30.2079	30.3669	30.5188	30.6816	30.3695	30.3748	30.4845	30.3559	30.4845	30.3373	29.7679	30.0128	30.4693	29.6393	30.5041	29.5557	30.4583	29.9567	24.6862	30.7441	30.7102	30.2968	28.7698	30.7027	30.6193	30.2531	30.4471	30.9965	30.4979	30.514	30.4528	30.3065	29.7133	29.8583	30.3364	30.3573	30.0045	29.8067	29.9334	30.072	29.9097	30.0519	30.2074
Cntfr	27.3534	27.4274	27.8358	27.5793	26.5872	26.5198	28.0511	27.6123	26.8408	27.1858	27.355	27.2965	26.953	27.325	26.5501	25.9259	24.9356	25.7933	27.6119	25.9974	26.3495	25.9637	27.2083	26.6395	24.7047	27.4488	27.371	27.917	23.3911	27.2486	27.6897	28.0739	27.6456	27.0484	27.8459	27.3902	26.598	26.8055	27.0493	27.3542	26.5548	26.959	27.2606	27.5472	26.965	27.15	27.1477	26.8491	27.2565
Cntn1	33.0237	32.9858	33.0539	32.9907	32.9632	33.1161	33.151	33.0561	33.0107	33.0871	32.9028	33.0964	32.9248	32.9603	32.956	32.8648	33.1093	33.0662	32.8938	33.4182	32.8926	32.7897	33.0823	32.7255	33.0326	33.0408	32.9804	33.0167	33.2312	32.7182	33.0045	33.121	33.054	32.9871	33.0262	32.9278	32.9093	32.9035	32.6957	32.9155	32.8095	32.9548	32.8924	32.8662	33.1007	33.0478	32.954	32.9475	32.8846
Cntn2	27.451	27.8993	28.0687	28.1535	27.529	27.4826	28.7227	28.0721	27.0776	27.6747	27.8728	27.9591	27.6994	27.2284	28.5816	28.2476	28.0511	28.1223	28.3149	28.4176	27.8128	26.764	27.9344	28.1106	27.7617	27.6766	28.0537	27.927	27.828	27.8224	28.0054	27.6387	27.256	27.5282	28.1905	28.0991	26.9328	26.7719	27.1995	27.3205	25.9218	26.9728	27.5186	27.5395	27.0384	27.228	27.6034	27.8724	26.8807
Cntn4	23.4159	25.0344	25.0004	24.5931	24.3353	24.4595	24.7028	24.7491	24.7851	24.3138	25.0343	24.8443	23.6452	24.429	25.1779	24.0428	24.1088	23.4554	25.0951	24.2044	23.4638	23.6369	25.1748	24.1615	24.1686	24.2266	24.8316	25.4299	24.0838	24.5447	25.0662	24.5747	23.7592	23.6344	24.5955	25.2181	23.3116	23.1528	24.8825	24.0638	23.6726	23.7536	25.0954	25.4264	24.6831	23.7877	25.4167	25.1911	23.7283
Cntnap1	30.3929	30.7885	30.1591	30.0496	30.1455	30.4404	30.2374	30.13	30.4655	30.6239	30.0804	30.2402	29.6359	30.6575	29.6667	28.6057	28.7408	28.8876	29.4295	28.3235	29.9861	29.3895	29.643	28.9546	28.181	30.2408	29.8406	29.8619	29.5589	29.6423	29.8179	29.9377	30.3018	30.3676	29.7699	29.7094	30.6887	30.4978	29.973	30.15	30.3466	30.4434	30.0145	29.9717	30.4779	30.5531	30.1752	30.2462	30.5597
Cntnap2	28.4115	28.467	28.7329	28.6764	28.4846	28.4998	28.5576	28.8055	28.2949	28.6171	28.4569	28.6838	28.5048	28.3462	28.7952	28.3437	28.721	28.255	28.7566	28.0648	28.5579	28.3549	28.7266	28.5473	27.2657	28.6853	28.1813	28.4625	27.9306	28.2319	28.4575	28.6888	28.17	28.152	28.584	28.2752	28.1029	28.1292	28.3017	28.619	27.861	28.1623	28.5245	28.5449	28.5123	28.3181	28.6826	28.8543	28.1394
Coa3	24.0796	25.9262	23.9929	26.012	24.1979	25.4166	24.4551	22.8574	25.8037	22.7851	25.65	23.5373	23.596	23.4825	25.2088	23.8586	23.8653	23.5259	25.1702	24.4695	24.5527	23.9432	23.9908	22.9129	24.0248	25.3648	26.0065	25.966	24.6112	24.6993	26.0094	25.604	23.8451	25.3867	25.6162	25.3574	24.8876	25.0448	25.56	25.7781	25.3121	25.2237	25.7542	24.3845	25.2156	25.375	25.2488	26.0267	25.1094
Coasy	26.5014	26.1752	26.0048	25.822	26.0751	26.7292	26.0368	25.6018	26.002	26.0543	25.9272	26.2333	26.361	27.237	25.9475	26.219	25.679	26.4329	26.2682	25.8634	26.2855	26.213	26.692	26.073	26.2543	26.6885	25.2888	26.2088	24.8591	23.9296	26.1436	26.3248	26.944	26.2793	25.0923	26.7273	26.8182	26.5611	26.4749	26.4082	26.5114	26.8622	26.2357	26.2815	26.4212	26.8744	26.6033	26.0171	25.8537
Commd10	24.151	23.7894	23.6936	24.0915	23.6026	24.6475	23.2802	23.7743	23.8943	24.1007	23.7773	24.1186	24.0828	24.6478	23.1629	23.8005	24.5266	23.3909	23.8017	24.1753	23.5297	23.7935	23.9033	23.5913	24.5891	23.9107	24.2375	24.3382	23.9265	23.8436	23.5686	23.6656	23.7009	23.0099	23.7334	23.7669	24.4842	24.1674	23.2837	23.4287	24.6236	23.9529	23.5789	23.9636	23.6393	24.0279	23.4589	23.2625	24.5637
Commd2	24.4895	23.7907	24.1437	23.9675	23.8173	24.0089	23.8743	22.9529	24.2195	23.8195	24.0545	23.3537	23.6901	24.5813	23.9748	23.8626	23.7686	23.6934	23.6136	24.222	23.8355	23.8614	23.9492	23.726	23.9509	23.9479	23.8201	23.8018	24.0863	23.6709	24.2142	24.1003	23.373	23.8958	23.5903	24.5155	23.7816	24.192	23.8095	23.6954	24.4426	24.5827	23.4883	23.7764	24.1691	24.3249	23.9969	23.8498	24.72
Commd3	23.5872	24.2112	23.2495	23.7223	24.4265	24.3006	24.7561	23.5096	24.5053	24.24	23.7259	23.7461	23.1518	23.1436	24.3266	23.9861	24.5016	23.0073	23.5401	24.3575	23.8097	24.2703	23.8046	24.0124	24.8505	23.9066	23.9612	24.4666	23.1354	23.597	24.5556	23.2947	24.6962	24.2385	23.9822	24.5168	23.5041	24.1866	23.471	24.2369	23.9921	23.5747	24.1891	24.2581	23.3409	24.2278	24.7259	23.4845	23.8215
Commd6	24.9679	24.93	24.9828	24.9874	24.6093	24.223	24.8804	25.0416	24.6785	25.0056	24.868	23.7754	24.5957	24.3684	23.9597	23.6827	23.4404	23.4403	23.1712	23.1423	22.9643	22.9429	24.0057	23.7615	24.7884	24.8793	25.0029	23.2861	23.1294	25.1677	23.9658	23.6151	25.1945	23.5705	24.7111	24.1037	24.3407	23.7733	23.2436	23.6003	22.9677	24.0038	24.0868	24.119	24.623	23.7612	24.2923	24.5757	23.7758
Commd9	24.2846	24.2312	24.5105	23.4548	24.4821	24.1105	23.0027	24.3843	24.8009	25.1121	24.7297	24.4251	23.872	24.5971	23.5783	22.9167	24.0601	23.9635	23.2658	23.835	23.593	24.4536	23.667	23.4472	24.6047	23.5616	23.7688	23.7783	24.4148	23.5034	23.2862	24.3991	23.9032	23.7525	24.0019	24.6207	24.4663	23.697	24.273	23.667	25.1075	23.4347	23.4882	23.7114	22.8368	23.2302	24.0047	23.7153	24.0944
Comt	23.4625	24.8648	23.445	23.8508	24.0008	23.9081	23.5045	23.1779	24.2618	24.1733	24.0281	25.0947	25.7843	23.7919	25.983	25.4349	25.2951	24.7736	25.7247	26.3439	25.5005	25.0159	25.491	26.1949	24.8078	24.3916	23.3628	25.4391	24.0207	24.0865	24.7793	23.4617	24.1594	23.7863	24.9841	24.9576	25.6292	26.1189	24.7529	25.8569	25.5028	26.3546	24.3575	26.4989	23.0664	25.3969	26.359	25.0806	25.5558
Comtd1	26.8722	26.9639	26.6685	26.5052	26.9035	27.146	26.8349	26.9196	26.5446	26.7066	26.634	26.5953	26.8415	24.8378	25.16	26.9029	27.4867	23.6427	24.6995	23.4656	24.0946	27.4543	26.2644	26.623	25.5877	25.5838	24.0366	25.9227	25.01	27.1589	26.0417	25.9802	26.3059	26.6974	26.2514	26.5009	26.8816	27.2183	26.644	26.6479	26.6654	27.4351	26.1338	26.538	26.2808	26.9832	26.9367	25.2183	23.6609
Copa	28.242	28.1112	28.3493	28.2544	28.1793	28.5201	28.4858	28.1509	28.3082	28.2612	28.0974	28.2447	28.1046	28.3814	28.4603	28.4804	27.4202	27.746	28.4425	27.9364	27.9589	28.0622	28.2628	28.0823	24.9795	27.8662	28.2343	28.0748	27.8981	27.9119	28.0618	28.1868	28.1108	27.9228	28.0614	28.3791	28.3407	28.4009	28.5006	28.2967	28.414	28.5494	28.5984	28.5233	28.5602	28.3975	28.3683	28.4028	28.3122
Copb1	27.7267	27.1849	27.6918	27.3509	27.0551	27.2114	27.41	27.7902	27.6836	27.9534	27.6313	27.78	27.485	27.7403	27.7415	27.0216	25.7218	27.5719	27.6991	27.0284	27.1131	27.0541	28.0103	27.1676	24.2058	27.5881	27.5959	27.8208	27.6338	29.3595	27.9631	27.4934	27.6693	27.3387	27.8374	27.3796	27.8858	27.865	27.7712	27.4468	28.1103	27.7596	27.4745	27.6167	27.818	27.8373	27.7532	27.6269	27.6622
Copb2	27.8978	27.6316	27.7983	27.9602	28.1275	27.8219	27.6587	27.7065	27.7284	27.7908	27.6862	27.9815	28.1945	27.839	28.148	28.1235	27.6767	27.796	27.4872	27.9593	27.8693	28.1468	27.9029	27.8137	27.2461	27.5711	27.8085	27.831	27.2367	27.3036	27.3386	27.3607	27.72	27.5598	27.7611	27.8889	27.5337	27.9113	28.0409	27.5366	27.5743	27.732	27.7565	27.6016	27.873	27.9491	27.7176	27.4988	27.9166
Cope	24.8623	24.4363	24.6914	25.0954	23.2268	25.1837	24.5444	24.8553	23.9562	24.9042	24.5475	22.8788	24.3787	25.8521	25.2445	23.1126	23.9873	23.224	23.4847	23.5617	23.9519	23.9279	25.4215	23.3304	24.5282	24.97	25.5611	25.6464	24.4866	23.2442	25.0245	25.9378	25.7128	24.2457	25.7762	24.8938	24.3479	23.4515	25.6073	24.0059	25.4833	24.2515	25.4494	23.7247	23.0322	23.94	25.784	22.9883	25.0392
Copg1	27.0189	26.5734	26.0688	27.6212	25.5586	26.7377	26.5734	26.8011	27.3329	26.3014	26.4576	26.6303	26.8069	25.8086	26.8456	27.0693	25.2534	23.8484	26.5336	26.1439	25.8881	26.3552	25.9941	26.765	23.6167	26.6431	26.2368	26.0221	26.0785	26.3067	25.9879	26.5649	26.4866	27.1665	26.3471	26.1252	26.104	26.1995	25.793	26.2525	25.929	26.2935	26.2591	25.7816	26.6494	25.7995	25.6634	26.2518	26.1478
Copg2	25.9613	26.4905	25.5171	25.3011	26.1174	25.7521	25.5557	25.8227	26.509	26.0706	25.4094	25.4695	25.8101	26.7973	26.3564	25.9427	24.2783	25.7631	26.4198	24.4352	26.5166	23.3957	26.394	26.6152	24.2287	26.5705	26.9337	26.8302	25.9026	23.7046	26.6533	26.0736	26.8713	26.0464	26.7425	26.4149	26.736	26.8386	26.6692	26.2313	26.8976	26.9714	26.6177	26.4705	26.6772	26.9092	26.9848	25.7906	26.7821
Cops2	27.9501	28.262	28.122	27.7985	28.4029	28.7659	27.7228	27.6972	28.3024	28.3107	27.7898	27.6807	28.2703	28.1667	28.2816	28.367	28.2412	28.4994	28.0362	28.1754	28.0755	28.5812	28.4585	28.4423	28.6628	28.1971	28.2689	27.9588	28.8636	28.122	28.3682	27.9239	28.1023	28.6015	28.1675	28.8059	28.6283	28.7596	28.69	28.8847	28.6356	28.3576	28.7043	28.6383	28.5101	28.8218	28.663	28.8325	28.6425
Cops3	28.3553	28.355	28.5186	28.4897	28.8481	28.4133	28.2345	28.3815	28.7446	28.7587	28.3358	28.3089	28.8618	28.4203	28.9495	29.1492	29.7633	29.1077	28.7444	29.0525	28.7026	29.3759	28.3238	28.4985	30.073	29.2121	28.9703	28.4682	29.4034	29.0783	28.3995	28.7937	28.8273	29.0002	28.8495	28.6336	28.828	28.684	28.4685	28.552	28.8803	28.6415	28.2956	28.4526	28.2952	28.485	28.5042	27.8679	28.4897
Cops4	28.6834	28.586	28.6068	28.565	28.2849	28.5372	28.487	28.5137	28.6293	28.6253	28.5772	28.678	28.2704	28.6667	28.6892	28.5104	29.1542	29.1574	28.6172	28.88	28.2955	28.9847	28.4756	27.6344	29.5759	28.4274	28.6957	28.6538	29.0137	27.9031	28.7274	28.7625	29.0259	28.0145	28.7551	28.4167	28.818	28.7244	28.401	28.3319	28.9935	28.4434	28.4223	28.6609	28.5761	28.6846	28.5544	28.4709	28.675
Cops5	28.6637	27.7411	28.2772	28.5863	28.5572	28.3152	28.3621	28.6741	28.4375	27.9635	28.2472	28.5469	29.1287	28.5663	28.8418	28.7358	27.2597	28.1498	29.0652	27.7969	28.9262	26.8672	28.6972	28.5185	24.6435	28.6665	29.0174	28.89	27.7658	28.9275	29.1451	28.9731	28.6719	28.9545	28.9257	28.72	28.7542	28.8045	28.3085	28.6578	28.665	28.5865	28.6799	28.4671	28.6136	28.6337	28.6833	28.7579	28.4237
Cops6	27.3552	27.5704	27.3439	27.5148	27.0163	27.4894	26.9951	27.0462	27.4808	27.5896	27.0079	27.4124	27.7904	27.7117	26.4856	26.2974	23.746	23.6409	27.2992	23.8004	27.6613	24.2452	27.3298	26.3187	24.2117	27.7084	27.062	27.1728	27.4668	27.8201	27.3994	27.2465	27.7062	27.5253	27.1751	26.5122	28.0258	27.6271	27.6514	28.1306	27.7503	27.8585	27.6511	27.5007	27.8934	27.7193	27.7632	27.8676	28.0946
Cops7a	27.508	27.5442	27.7324	27.8136	27.4314	27.6421	27.4043	27.51	27.6038	27.4193	27.8358	27.3948	27.0324	27.5556	27.0083	25.4359	27.0905	26.5817	27.5302	27.5515	26.9033	26.4832	27.408	25.3455	24.5811	27.246	27.7445	27.5995	26.5681	27.1387	27.7138	28.0049	27.7065	27.3677	27.1427	27.3844	27.8785	27.5983	27.5914	27.4529	27.592	27.6475	28.0507	27.5583	27.8083	27.7912	27.3283	27.7665	27.863
Cops7b	24.1119	23.6174	23.4123	24.0918	23.8449	23.1849	22.9426	22.8918	24.1118	23.5028	23.9777	24.0029	24.152	23.404	25.7099	23.6356	24.4037	23.6379	25.6887	24.1198	25.743	22.7413	25.6847	23.0475	24.3227	23.8589	23.1674	23.5198	23.6545	23.7083	24.4198	24.2741	25.5105	23.6753	24.2349	23.6581	24.2865	23.6232	24.14	24.017	23.4882	23.3104	23.5625	23.7358	23.7693	24.1436	24.558	23.3966	23.9951
Cops8	28.2098	27.9137	27.7553	27.8956	27.1315	28.5877	28.057	27.9124	27.9194	27.8274	28.0938	28.0129	27.1704	28.1175	26.5305	26.8512	23.962	26.9484	26.531	23.6965	27.0065	23.619	27.5973	27.0989	24.0821	27.5083	27.3409	27.5344	24.6887	26.9872	27.7092	27.4482	27.8798	25.8362	27.7933	26.1886	27.9094	27.9088	28.0182	27.5648	28.0464	27.3546	27.4601	27.5031	27.5439	27.7001	27.2661	27.2773	27.5816
Copz1	26.2308	25.4156	24.6272	25.8543	23.6397	26.2584	25.7891	25.518	25.8462	25.7232	26.5461	25.5553	25.7973	25.9987	25.9023	23.4915	25.0685	23.6434	24.5441	25.3492	25.4598	26.6183	26.7643	25.5425	24.6626	23.2177	25.9242	24.2921	24.8498	24.8422	26.5722	26.7332	26.6121	27.306	26.5151	26.3123	26.2918	25.8984	25.3433	25.9415	24.8809	25.7292	25.4174	26.2596	25.5703	26.4165	24.4263	25.936	26.0201
Coq5	23.8728	23.676	24.1871	24.2258	23.909	24.5769	22.8213	23.2785	24.3273	23.3305	23.5365	24.0295	24.8922	23.6883	24.2146	24.034	23.6495	23.5436	23.0723	23.5367	22.9071	23.3148	23.9171	23.0284	23.6792	23.3525	23.4127	24.4667	24.0383	23.2385	23.4342	24.1069	23.963	24.3417	24.2987	24.2704	24.2412	23.4013	23.4851	22.8188	23.3788	24.632	23.9158	23.5949	23.4005	25.481	24.6517	23.8492	24.3197
Coq6	25.0818	25.867	23.7571	25.2491	26.6265	26.2031	24.8015	25.2536	25.4047	24.7863	23.8544	25.1559	23.3178	25.2981	24.8174	23.8169	24.3209	24.5436	24.2282	23.962	25.1036	25.062	24.0518	24.1499	23.8982	26.4022	23.9319	23.8745	24.437	23.6533	24.7053	24.27	23.6034	23.9696	24.8009	23.9964	25.2854	25.7163	24.6653	25.1279	26.2263	25.957	24.2378	24.9888	25.523	25.7194	24.8478	24.9047	25.7588
Coq7	24.2657	24.1837	23.8959	24.9788	23.9794	23.8248	24.5646	23.2958	26.4976	26.2015	24.4367	24.0495	24.0902	26.0191	23.8405	23.1518	23.8398	23.875	23.7918	23.8223	24.0027	22.7219	23.483	23.7691	24.1821	24.3017	24.276	24.0251	24.4553	24.0023	23.912	23.7377	24.5635	23.769	24.1954	23.842	24.1669	24.3027	23.572	23.3911	23.9086	23.4528	23.7137	24.2221	23.1147	22.941	23.2548	23.447	26.2604
Coq8a	23.0232	24.5787	23.8841	23.9037	24.2843	24.3774	23.2379	24.1988	24.0442	24.727	23.8917	23.7953	23.8142	25.0878	23.6157	23.9803	23.7167	23.4517	24.8267	24.155	22.9922	26.2234	24.6276	23.7225	23.879	24.5364	24.1963	23.2828	24.6907	24.2018	25.4511	23.2715	24.6835	24.1065	24.2051	23.5652	25.3849	24.9985	24.7888	22.869	24.6188	24.759	23.1426	24.5879	25.0685	24.6435	24.635	23.5834	25.5557
Coq9	28.6007	28.7756	28.396	28.6104	29.2931	28.8857	28.8509	29.1161	28.6554	28.9885	28.4495	28.8643	28.6426	28.1537	28.4931	28.8321	29.0656	29.4641	28.4888	28.8502	28.5549	29.6376	28.2299	28.8296	29.6677	28.7273	28.285	28.0654	29.424	29.215	28.3815	28.2605	28.8168	29.1288	28.6748	28.6277	27.9619	27.9766	27.5301	28.0881	28.2161	27.9248	27.2854	27.7002	28.0783	27.7258	27.6742	27.3626	28.6735
Coro1a	31.8718	32.2702	31.9968	32.0771	32.1878	31.8992	32.0397	32.1619	32.1031	32.1991	32.0767	32.1587	31.991	31.3321	31.768	32.1072	31.8836	32.2717	32.0003	31.9348	32.0804	31.73	31.9242	31.8147	32.9885	32.4678	32.104	31.9306	32.2938	32.2494	31.8981	32.0236	32.0243	31.9722	31.8689	31.9309	31.4498	31.4477	31.3598	31.695	31.6619	31.4925	31.7968	31.5712	31.6464	31.2351	31.5367	31.7764	31.4447
Coro1b	28.8562	28.9735	28.8758	28.8202	29.2778	29.2151	28.8557	28.7484	28.908	29.0966	28.553	28.7181	29.2663	28.421	29.4777	28.5155	29.3123	28.9104	29.2294	29.4604	29.4857	28.8921	29.1557	28.7682	27.9256	29.2821	28.7882	28.632	29.3372	29.2746	28.4266	28.596	28.8479	28.9161	28.7459	28.4283	28.3618	28.5735	28.4888	28.5805	28.2108	28.5206	28.3901	28.2721	28.6514	28.5355	28.1708	28.7026	28.6088
Coro1c	28.8312	28.7494	28.8391	28.8973	29.3239	29.4226	28.7614	28.8953	29.1287	28.9385	28.6572	28.5329	28.8677	29.5279	29.04	28.5572	27.7585	28.2825	28.6752	28.1114	28.9976	28.4158	28.8762	28.3649	29.3524	29.5016	28.9862	29.2324	28.4009	29.5387	28.9797	29.2359	29.8265	29.3534	28.9384	29.2741	29.5822	29.4809	29.3353	28.9076	29.3249	29.5308	29.2392	29.3633	29.516	29.486	29.2593	29.1459	29.4071
Coro2a	24.4825	24.1028	24.3803	22.8333	24.6182	26.1326	23.7443	24.1685	24.5687	24.8	25.0602	24.6484	24.8463	25.5274	25.4128	25.3209	24.9668	25.2801	25.838	25.8992	24.6397	25.2211	24.9798	25.5624	24.4686	25.3212	25.2358	25.4148	25.321	23.976	25.387	26.2306	25.5803	23.8259	25.4452	25.8561	25.7566	25.2214	25.4791	25.6675	25.4429	25.4962	26.0738	25.7621	24.7627	25.802	25.9898	26.2211	25.1163
Coro2b	29.7086	29.8766	29.4579	29.6338	29.4771	29.4378	29.3134	29.4539	29.6063	29.7379	29.3518	29.5535	29.3522	29.7176	28.6398	29.2216	29.4769	29.4948	28.9184	28.6559	29.4124	28.9274	29.4748	28.1089	28.8937	29.622	29.2352	29.226	29.9084	29.0929	29.5293	29.3828	29.5281	29.2393	29.2461	28.7603	29.7547	29.5464	29.1831	29.6257	29.6739	29.7893	29.1738	29.231	29.4741	29.7184	29.1085	29.1674	29.7213
Coro7	28.1502	28.3566	28.2154	27.8796	28.2617	28.2548	28.2467	28.2108	28.2616	28.3955	27.9925	27.3254	28.2275	27.9391	27.8736	28.3032	25.8512	27.6888	27.9887	27.966	28.4403	27.7433	27.8585	27.7542	29.0436	28.1709	28.2645	27.9926	28.2726	28.7605	27.9991	28.0247	28.375	28.662	28.1481	28.0852	27.9834	27.8485	28.0349	27.5289	28.2011	28.1055	28.1784	27.76	28.223	27.9725	27.8791	27.5214	27.7206
Cotl1	30.8708	31.2867	30.467	30.44	31.1274	30.9338	30.5204	30.5587	31.0201	31.1607	30.6794	30.5818	31.1861	30.4618	30.3242	29.7425	30.9477	30.5493	30.3842	30.3377	31.2361	30.5818	30.6227	29.8075	30.5008	31.131	30.1056	30.314	30.0707	31.0045	30.1731	30.291	30.8221	30.4724	30.2427	30.3865	30.4593	30.4849	30.2441	29.9646	30.6342	30.4706	29.8589	29.8359	30.5751	30.2373	29.8422	29.7927	30.655
Cox4i1	32.6809	32.5282	32.6065	32.6657	32.4104	32.3559	32.7227	32.6248	32.5759	32.5945	32.61	32.5054	32.3494	32.5468	32.466	32.4366	31.7438	32.0284	32.7433	31.7227	32.2873	31.9764	32.6155	32.2955	31.2476	32.1587	32.2468	32.5743	31.0522	32.3315	32.1523	32.2861	32.3661	31.7911	32.4924	32.1776	32.2343	32.4206	32.2923	32.6152	32.2155	32.549	32.321	32.2043	32.3311	32.3253	32.3319	32.3593	32.4456
Cox5a	32.559	32.7234	32.5581	32.755	32.4899	32.5627	32.7914	32.8754	32.5271	32.5564	32.7002	32.6775	31.9155	30.9121	32.4226	32.2188	31.8444	32.2193	32.542	32.6861	31.9772	32.0303	32.5782	32.4675	31.2997	32.7939	32.5091	32.6125	31.8697	32.0547	32.5353	32.3662	32.2379	32.1394	32.593	32.1899	30.4952	30.7195	30.6418	30.7722	30.3149	30.6835	30.3382	30.6599	30.6065	30.7232	30.7896	30.7755	30.6947
Cox5b	31.5784	31.4269	31.3796	31.3724	31.3829	31.2703	31.3602	31.8433	31.4462	31.5494	31.296	31.3647	31.5928	30.3214	31.9333	31.7564	32.0692	31.9295	31.9263	31.7858	31.5439	31.9056	31.4754	31.6094	31.7739	32.0542	32.083	31.8304	32.0251	32.0421	31.687	31.8931	31.776	31.6444	31.8337	31.4692	30.3749	30.4932	30.0284	29.9912	29.9336	30.2217	29.9222	29.8632	30.6301	30.409	30.1288	30.2667	29.8943
Cox6a1	24.1541	23.6339	24.9816	23.6313	23.6581	23.5648	23.8666	26.9292	23.9793	23.793	23.3937	23.4617	22.9935	30.9844	23.9252	23.1876	23.7205	23.2554	24.357	23.5372	23.736	23.6402	24.0342	22.6844	24.3152	23.2392	24.0429	23.8788	23.7854	24.1804	24.4291	24.1517	24.2238	23.9866	24.0234	24.5299	31.0849	30.9563	30.2826	31.1783	30.264	30.8235	31.0858	31.4381	31.4285	30.7236	30.774	30.8188	31.1306
Cox6b1	28.8745	29.6191	29.3834	29.0978	30.8666	30.3476	28.7264	28.8851	28.0102	28.9998	29.0386	28.8219	30.8746	31.8383	30.6575	30.0645	30.4212	30.3302	31.1095	29.3451	30.7654	29.7463	31.0129	30.3592	30.2955	29.2774	28.7216	30.6659	28.7644	30.8793	29.0402	28.0219	28.4569	30.6262	28.7068	28.4426	31.4723	31.507	31.8395	31.4641	31.3901	31.3924	31.52	31.8992	31.3087	31.4186	31.5512	31.7558	31.974
Cox6c	31.99	32.0839	32.2012	32.4743	32.0604	31.8506	32.2836	32.5276	32.093	32.3796	32.1697	32.4854	31.2374	31.079	31.3959	31.7625	30.8637	32.1474	31.8969	31.8856	31.36	31.9765	32.0133	31.6199	31.744	31.887	31.7924	32.1894	32.1538	31.794	31.9257	31.9978	31.929	31.2142	31.9505	31.6258	31.2951	31.5584	31.2676	31.4081	31.3898	31.6352	31.2417	31.0313	32.1968	31.5912	31.4149	31.3747	31.5993
Cox7a2	30.2797	29.9789	30.7887	30.4542	29.9955	30.4602	30.5728	30.9823	30.044	30.4529	30.3168	31.1618	25.0236	31.0548	24.3755	28.2863	23.3751	27.9792	29.9182	31.7834	29.1204	26.6244	29.3237	28.0643	24.4026	30.5494	30.2121	31.1348	30.7146	30.0371	30.1181	30.6029	30.4342	29.9051	30.6732	29.4671	31.12	30.9884	30.4457	30.6254	30.9083	30.5733	30.9974	30.4997	31.1305	30.975	30.3386	31.0726	31.1543
Cox7a2l	24.0826	25.4402	23.9182	23.6098	25.1042	23.9388	24.2017	24.4982	24.0773	24.5231	24.2143	24.5721	23.385	25.3846	23.0209	24.3389	24.5091	25.2311	24.399	24.566	23.0645	24.1527	23.5298	22.8069	24.5289	25.0188	25.327	23.8666	23.8265	23.3709	25.0129	23.83	24.2963	23.9036	25.0929	23.3685	25.5904	23.8718	24.9274	23.3387	24.714	23.6544	23.525	24.5922	23.7577	23.6368	23.3742	24.0701	23.6633
Cp	24.0375	23.0308	23.6912	24.1738	24.0124	23.5014	23.7416	23.3924	23.4262	24.1287	23.7213	23.232	24.4623	24.3963	23.3841	23.1074	23.8812	22.9547	25.194	24.1632	24.3997	24.3577	23.677	22.8561	24.2106	23.2308	23.7036	23.6039	23.9142	24.0324	23.1987	23.5587	23.8636	23.4436	23.6867	23.7427	22.8436	23.3476	23.7187	23.1281	25.4455	24.4288	23.5014	23.1612	22.9801	23.3226	23.253	22.5592	25.6176
Cpd	24.6984	24.4985	25.1006	24.8649	24.5962	23.7424	23.7371	24.0846	24.7141	24.9574	24.7768	24.7474	24.2522	23.3483	24.6472	23.9322	23.9933	23.2108	24.5229	23.779	24.2174	23.3217	24.3931	24.3219	24.628	24.3297	24.8267	24.7961	24.1355	23.2725	24.9179	25.4727	25.1312	24.0206	25.2045	24.1534	24.5104	23.4651	25.1071	25.0921	23.7188	23.4654	25.1765	24.0974	24.9527	23.7832	25.1721	25.1124	24.9066
Cpe	29.4135	29.5124	28.6364	28.6156	29.7051	29.4782	28.9132	28.7915	29.295	29.4711	28.9253	28.9711	29.6489	28.8749	28.8682	29.1398	29.8048	29.8351	28.921	29.0627	29.4735	29.7461	28.7263	29.0352	30.4231	29.5113	28.7567	28.4667	30.1516	30.0178	28.6014	28.3327	29.3161	29.565	28.8221	28.7963	29.2173	29.1952	28.3333	28.2735	29.5756	29.0804	28.5884	28.0734	29.1401	28.8519	28.1064	28.3033	29.1883
Cpeb3	24.2067	23.9189	23.4761	23.2159	25.123	24.5501	24.0919	23.8074	23.9178	24.5799	23.7779	23.7571	23.3066	24.9692	24.5837	23.9702	24.6268	23.2553	23.6229	24.0615	23.0677	23.7902	24.0139	23.3929	24.7833	23.8096	22.7272	24.4926	25.2151	23.901	23.7377	23.8113	22.7096	23.6344	24.3351	23.9571	25.3199	24.915	25.1157	25.4118	25.3764	24.487	24.8769	25.5645	24.5868	25.1113	25.8421	25.3354	25.0908
Cplx1	29.6997	29.0916	29.7961	29.6431	29.6305	30.0078	30.0359	29.9717	29.2912	29.4128	29.8194	28.8488	30.298	29.3614	30.2447	29.9844	29.1721	29.7472	30.0868	29.6295	30.0201	29.6755	29.9909	29.6411	29.1828	29.6147	29.7676	29.9771	29.7381	29.861	29.6202	29.663	29.9726	29.7842	29.961	29.8023	28.9245	29.2275	29.0833	28.7201	28.6438	28.6987	28.5109	29.2022	29.3707	29.2325	29.354	29.154	29.361
Cplx2	31.4928	30.8851	31.5415	31.3244	30.5906	31.5123	31.3402	31.465	31.1707	31.7297	31.6082	31.3713	32.2092	31.2334	31.7422	31.5484	31.7469	31.7431	31.3663	31.4192	31.9011	31.7701	30.9496	31.4265	31.2936	31.77	31.2478	31.6754	32.4461	32.6353	31.6402	31.6652	31.9011	32.054	31.5064	32.0765	30.8159	31.1739	30.2452	30.2577	30.4525	30.6337	29.8245	30.3601	30.6704	30.8517	30.288	29.7835	31.0038
Cplx3	24.0032	23.8181	23.7904	23.6178	24.1639	23.5435	23.7602	23.497	24.501	23.9122	23.5029	23.2232	23.6801	22.7087	23.9424	23.7335	24.1096	24.3075	23.9995	23.7353	24.3453	23.9279	24.8032	24.0144	25.9602	24.5457	25.1858	25.1901	23.7535	23.344	24.4876	25.6199	24.143	23.5547	25.1838	24.2433	24.103	23.4746	22.6203	25.0879	23.8513	23.4728	24.7627	23.4457	22.8919	24.0519	24.0851	23.1591	23.3833
Cpm	25.5969	25.4327	24.8977	25.1582	24.7116	25.5512	25.0855	25.3612	24.6536	24.7302	24.3501	24.6525	24.8057	25.9087	24.6492	24.4297	23.8228	23.0889	25.0028	24.6277	24.6062	23.9991	24.789	23.3812	23.8351	24.8394	24.5678	23.4606	22.6403	24.9656	24.1673	24.8135	25.5569	24.9386	24.5892	24.4278	25.7472	25.6846	25.705	25.2904	25.3979	25.4735	25.1422	25.8511	25.6074	26.0776	25.3626	25.5778	25.4706
Cpne1	25.6068	26.3256	25.7821	25.749	26.1173	26.0418	24.5796	26.3654	26.6234	26.0639	25.726	26.2442	25.2457	26.8168	25.3662	26.0588	23.6707	25.5178	26.352	24.9757	25.3325	23.7393	26.5435	25.9584	25.6975	26.2167	26.1281	25.8789	25.0069	25.3862	26.2662	26.3899	26.335	26.1364	26.0619	25.9127	26.6212	26.4168	26.9811	26.5437	26.7145	26.4121	26.8597	26.8252	26.7532	26.7497	26.5602	26.5534	26.8163
Cpne2	24.0136	23.5627	24.4286	23.6047	24.2826	23.6667	24.2689	24.0392	24.5993	23.9881	24.4074	24.0134	23.6899	25.6323	24.7162	24.4153	23.9712	23.2719	24.0148	23.5325	23.4796	24.147	24.0251	23.419	24.4854	25.3661	23.4929	23.563	23.2311	25.2976	24.1986	23.7666	24.4514	25.1883	24.5423	24.06	25.3557	25.8107	24.3839	24.6126	24.7578	25.0929	24.2791	24.9263	23.7368	24.926	24.3015	23.5561	25.9141
Cpne4	27.9581	27.9129	26.5776	26.8333	27.7487	27.9415	26.074	26.4518	27.86	27.652	26.8871	26.4851	27.2351	28.4051	25.3102	26.2346	27.3028	27.1229	26.2387	26.4363	27.1121	26.8011	27.1319	24.5677	24.7816	27.5879	26.3967	26.8658	27.1913	27.259	25.1355	25.3042	27.8081	27.5346	24.8596	25.6275	28.5163	28.1374	27.8487	27.034	28.0128	28.1015	27.5019	27.0822	27.8496	27.9746	27.741	27.7591	28.0599
Cpne5	23.5514	24.8221	27.3658	27.9379	24.798	24.9189	27.1916	27.5456	25.1034	24.9747	27.7036	27.9205	25.3052	25.3864	27.4633	26.4592	23.9331	25.8812	28.0038	25.6665	25.6151	25.3859	27.6966	26.1363	25.6837	25.0539	27.0811	27.5152	24.1329	24.8553	27.2921	27.5644	25.0006	22.9049	27.7882	27.0982	24.7417	25.8142	27.8606	28.273	25.8643	25.611	27.6751	27.5046	25.511	26.7079	28.0882	27.7015	25.5094
Cpne6	31.7599	31.6461	29.7486	29.6464	31.6963	31.65	30.0299	29.9028	31.7311	31.7829	29.902	29.9311	32.0576	31.6324	30.095	30.4526	31.3938	32.0744	30.1031	30.4598	32.1046	31.6452	30.2295	30.3675	31.4496	31.9151	29.9049	30.1076	31.917	31.66	29.9586	29.8492	31.6508	31.8349	29.8906	30.0921	31.9204	31.9396	30.3019	30.2397	31.6547	31.7607	30.4098	30.08	31.9617	31.7314	29.994	29.989	31.8392
Cpne7	27.2648	25.9704	23.7184	23.6479	27.8429	26.8721	24.4128	24.2947	27.7562	27.3785	25.0862	24.8254	28.4052	28.5077	25.2946	25.5372	27.9554	26.7034	24.8044	25.5008	26.675	28.0166	25.6286	25.2555	23.9808	28.0682	25.3761	26.4674	26.1565	27.8104	24.4638	24.341	28.2004	27.743	24.922	24.0472	28.2593	28.3786	25.4156	25.0282	28.5223	28.2285	25.4332	25.2454	28.1625	28.0251	25.5419	24.9021	28.5306
Cpox	23.7249	25.4902	24.4765	24.2121	23.976	23.7005	24.3808	23.7144	24.9974	24.591	24.0274	24.3305	23.2148	25.2322	23.8668	23.4329	24.439	23.9494	23.13	24.1281	23.4559	23.6403	23.3732	23.1816	24.1133	23.8791	24.5347	23.6303	24.2832	24.1797	24.5183	23.9535	23.051	23.4472	24.0157	23.8411	25.6158	25.4343	25.5029	25.2428	25.6861	23.939	25.3782	25.0879	23.2806	25.4115	25.3643	25.517	25.4697
Cpped1	23.4352	23.7279	23.814	24.5868	25.4123	25.2348	25.5579	23.8905	25.3289	24.9215	24.4871	23.6663	25.4787	23.6899	25.1564	23.3643	24.7683	23.2292	24.1555	24.7555	25.3023	24.2661	25.4594	23.3411	24.3079	25.5876	25.6581	25.3284	23.0862	25.5068	25.9808	26.2409	25.8652	25.3168	25.9594	25.5211	23.8344	24.4769	24.7708	22.7857	24.5975	24.6058	25.0889	23.5758	24.5088	24.2109	24.5526	24.6682	24.3027
Cpsf6	23.651	24.9172	23.3416	23.3372	25.2986	23.9683	24.5193	23.5353	23.982	23.9761	24.2054	24.4095	25.2204	25.1015	24.9546	25.7871	24.309	23.1844	25.285	24.6893	25.3004	24.8143	25.0547	24.9587	24.488	24.1547	25.2454	23.5129	24.9834	23.0895	24.7465	24.6623	23.4638	23.7787	25.2486	23.8346	24.6648	24.3932	23.73	24.1143	24.1345	22.9492	24.9536	23.5272	25.2117	24.2343	25.2697	24.9835	24.7631
Cpt1a	25.4692	24.8678	25.3453	24.9959	25.3399	25.6498	24.8067	26.3632	25.1693	26.4774	25.2545	26.3017	25.6152	25.742	25.843	24.4101	23.3478	25.7144	25.1291	25.2383	26.0117	25.382	25.2546	24.8608	24.6764	26.5384	25.5859	23.8532	24.0828	25.5263	25.8855	24.5686	25.2821	26.1219	24.0975	25.4973	25.5575	25.4916	26.1061	26.478	26.4173	25.7598	25.8775	25.9068	25.564	25.2531	25.5943	25.4277	25.0733
Cpt1c	26.0839	25.8265	25.9484	25.5165	26.13	25.5226	25.7693	26.1988	25.7106	26.5097	25.7681	26.2325	26.1103	26.289	25.3105	25.6989	24.2953	26.5154	25.4244	25.5236	26.0532	26.0617	25.4505	25.4354	23.2829	24.1137	23.4962	24.2224	26.5094	23.8379	23.9056	25.8303	23.425	25.7542	23.4933	25.4818	26.5247	26.403	25.3353	25.3832	26.667	26.0926	25.7901	25.5176	26.7075	26.1403	25.6995	25.3957	26.2961
Cpt2	25.8675	23.9033	25.371	23.7637	24.0241	26.234	25.5796	25.5503	25.5435	25.3562	25.3253	24.9484	23.5876	25.8972	25.2299	25.9396	23.8318	23.5253	25.1781	25.1212	23.8547	23.1984	24.9535	23.6346	23.7662	27.5907	25.0994	25.1894	24.3478	23.3971	24.4805	24.7873	23.7253	23.5633	23.7807	24.7581	25.1555	25.7195	25.578	25.7434	25.7425	23.9748	25.8899	25.4591	25.1684	22.9574	25.6544	25.6112	25.6818
Cr1l	24.5725	24.5116	24.3559	24.1065	24.6457	24.2963	23.9654	22.9786	24.6296	23.2215	24.4934	24.1958	24.2997	23.1977	23.7741	23.4507	24.1317	23.9712	24.787	23.5611	23.8512	23.4405	24.9301	23.869	25.3698	24.4801	24.1974	23.5579	23.9287	23.6585	24.109	23.7658	23.4819	24.05	23.7612	24.3543	24.4478	23.1247	23.9581	23.6113	24.0289	24.1852	24.1813	23.4573	23.7704	24.2538	23.4132	22.9758	23.6824
Crat	26.0537	26.5031	26.4041	26.0659	26.6106	26.453	26.2434	26.0549	25.9347	26.6162	25.927	26.4382	26.2057	26.4515	26.4263	26.0334	26.6656	25.5593	26.2449	25.3376	26.2361	26.1346	25.6618	26.1199	25.4245	26.6369	27.0796	26.3731	25.3644	26.873	26.7355	26.1005	25.8099	26.4503	26.0477	26.3625	26.7412	26.5493	26.9503	26.4545	27.1252	26.7647	26.7116	26.5553	26.3543	26.7111	26.617	26.4655	26.4091
Crbn	24.0796	24.2391	25.0282	25.0212	24.2193	24.9006	24.6324	24.8651	24.3045	24.9815	24.9318	24.7829	24.2954	25.7012	24.1036	24.2524	22.9254	25.7043	23.7051	25.2623	23.8411	25.0176	24.7298	24.0841	25.0708	23.4224	25.0837	23.5926	23.8999	23.9252	23.9069	24.4385	24.2986	25.101	23.5911	23.8185	25.3661	25.4966	25.7503	25.403	25.4584	24.984	25.6942	25.9297	25.5608	25.5088	25.8295	25.7317	25.3833
Creld1	27.2121	27.2035	27.2811	26.4371	27.2019	26.7799	27.0753	26.8608	26.7171	26.602	26.2665	26.8968	26.7661	26.7273	26.4445	26.961	26.8625	27.0936	26.8433	26.9178	26.4718	27.221	26.6749	26.9871	25.1118	27.0162	27.0665	26.963	26.9839	26.5277	27.2481	27.3058	27.3927	26.7357	27.1466	27.17	26.3714	26.9138	26.7097	26.7644	26.5609	26.4159	26.4871	26.6316	26.8432	26.7582	26.6733	26.1603	26.2641
Crip2	28.2802	28.154	28.4931	29.2644	27.9321	28.0271	29.0397	28.8007	28.3155	28.1288	29.1396	28.8624	29.0092	27.8291	29.1276	29.0269	26.9127	27.478	29.3418	28.8612	28.7074	27.5731	29.3294	29.5697	24.7598	28.5255	29.1758	29.4232	24.7436	29.0128	29.3764	29.3171	28.6985	28.4586	29.3842	28.8228	27.8427	28.0356	28.4753	28.7514	28.3338	28.2212	28.6743	28.8893	27.7871	28.0805	28.7552	28.8626	27.5841
Crk	28.4609	28.7557	28.3318	28.3323	28.6201	28.104	28.3642	28.268	28.8209	28.6858	28.1076	28.3808	27.3429	28.0038	27.6741	27.14	27.5178	27.5789	28.3246	26.2486	28.3225	26.9063	28.2994	27.812	24.3658	28.3121	28.7026	28.3522	27.8739	28.5206	28.6466	28.5104	28.447	28.5439	28.4578	28.619	27.4016	27.439	27.7669	27.5538	27.5084	27.4809	27.725	27.0852	27.9178	27.5704	27.276	27.4004	27.8177
Crkl	26.6747	26.5116	26.2716	26.7517	26.4008	26.8603	26.4403	26.4265	26.4141	26.3998	26.1313	26.2233	25.4732	26.4264	25.6871	23.3742	23.7337	23.5758	26.2526	23.9058	25.6219	23.7774	26.4008	23.2441	25.2656	26.4193	25.8248	26.1524	24.3756	25.5333	26.372	25.8533	26.5708	26.5274	26.0981	26.109	25.9326	26.2534	25.9717	26.0064	26.2785	25.2624	25.9093	25.861	25.2186	26.2037	25.6617	26.3094	26.231
Crmp1	31.9934	32.0105	32.3799	32.1363	32.0705	32.1311	32.0639	32.12	32.2062	32.1937	32.3362	32.3167	31.298	32.3208	31.5771	30.2225	31.2787	30.3639	31.5978	30.6275	31.5902	30.3527	31.9995	30.7007	30.4001	31.9354	31.9082	31.7799	30.2647	31.8044	32.1233	32.1689	32.1293	31.6096	31.8913	31.8031	32.4426	32.6562	32.2694	32.6429	32.6747	32.6126	32.4868	32.4792	32.2894	32.5295	32.4995	32.4586	32.4537
Crocc	23.8982	23.7745	27.3968	26.6365	24.3486	26.8326	26.2758	25.8496	27.019	24.9437	27.6872	27.1167	26.1111	26.0176	26.2953	26.7328	26.7591	26.238	25.3944	26.5645	26.2974	26.6413	26.1702	26.2015	24.4855	26.3615	23.894	24.6094	23.3851	26.4924	26.283	27.2807	24.0463	23.3596	25.1509	24.1939	27.0851	27.0077	28.022	27.4076	27.3328	27.3586	25.6959	26.8273	27.5228	27.2683	27.6009	27.8055	23.3776
Crtac1	24.6171	24.927	23.9002	24.4797	23.9607	23.9998	24.4305	25.3384	25.3432	24.8246	23.8199	25.2748	26.1619	25.7065	25.5002	25.2874	25.3121	25.2619	24.6725	25.6736	26.2701	26.1901	24.9846	24.8359	24.0059	24.7639	24.2024	25.0517	22.9291	23.4135	24.2642	24.272	23.8599	24.006	24.3101	24.18	25.1589	26.0829	25.3511	24.8495	25.5952	25.8736	25.1152	24.0666	25.2627	24.3022	23.4817	25.2365	23.9517
Crtc1	26.273	26.5924	26.2306	26.0549	26.1263	25.9795	25.9613	25.7317	26.7381	27.0201	26.6365	26.1171	26.6665	26.6058	27.1274	25.1039	26.2748	26.0788	25.9256	24.1863	26.9059	25.7481	26.1985	26.6944	24.5737	26.519	26.3609	26.5603	25.2458	26.7856	26.3725	26.1193	26.2076	26.7142	26.5066	25.534	26.1692	26.2609	25.6514	25.7761	25.7792	26.1735	26.2245	26.2209	25.9938	26.2772	26.5556	26.472	26.379
Cryab	28.1266	28.2206	28.7317	28.7854	28.0693	28.2985	27.8025	28.1751	28.6444	28.961	28.6856	28.5462	28.4056	28.5984	28.1343	25.916	24.2207	26.5573	27.843	26.8674	28.158	26.3467	27.9249	27.1122	24.9005	29.0415	27.8614	28.2258	26.5276	27.5148	27.8677	27.5455	28.8852	27.7495	28.4583	27.566	28.6601	27.8507	28.1691	27.8044	28.4305	28.3713	27.9732	28.121	27.6621	27.3671	27.4451	27.4648	27.7567
Cryl1	26.4075	26.1688	25.9226	25.654	25.3792	26.9898	25.6813	25.5637	26.6481	26.5384	25.8407	25.7846	25.1563	26.8729	24.0912	24.0133	25.1232	24.9596	26.0826	23.9812	26.3542	25.4881	26.1993	23.0304	24.433	25.3791	26.5326	25.3096	23.706	26.1905	24.7792	24.7258	26.5982	25.9415	26.034	24.9209	26.9628	25.951	26.8487	25.9736	26.8878	26.5432	27.1107	26.1614	26.3591	26.5942	26.9158	25.5635	26.6535
Crym	32.2819	32.063	30.6312	30.7543	32.6622	32.4747	30.6275	30.6868	32.6227	32.4646	30.8379	30.9029	32.7873	32.4656	31.1561	31.5171	32.8081	32.6607	30.9386	31.2717	32.418	32.8843	30.9886	31.4197	33.0758	31.8832	30.5872	30.4804	32.8011	32.9401	30.6476	30.605	31.9888	32.6862	30.6566	30.7683	32.081	32.2782	30.4751	30.6859	32.1097	32.227	30.2587	30.5614	32.1586	32.0021	30.1554	29.7813	32.1678
Cryz	26.6733	26.9843	26.7055	26.8657	26.2119	26.8168	26.3809	27.0346	26.6842	26.3065	27.0353	26.9394	26.2728	27.1014	26.2468	23.42	24.3334	23.5344	26.5868	26.5442	26.5039	25.4995	25.3391	24.0946	24.8553	25.4427	26.0816	26.4426	23.4745	25.4596	25.7418	26.6191	26.9073	26.4757	26.0483	26.9253	26.9659	26.8508	27.4326	27.0978	27.2097	26.8376	27.108	26.9489	26.479	26.8973	27.3324	27.0267	26.9692
Cryzl1	23.6684	24.1637	24.2871	22.7157	25.926	24.4102	23.3958	25.8023	23.1359	23.736	24.1335	24.1162	25.9386	26.0681	25.8277	25.9066	25.7945	26.057	26.0388	25.2504	26.4018	25.4176	25.9835	26.1639	23.8556	26.5401	26.1644	25.8534	25.8724	23.4518	23.7976	25.969	25.8313	24.7675	26.3366	26.1388	25.8606	25.4715	26.3614	26.0055	23.4235	25.904	25.8996	25.889	25.6016	23.6232	25.9993	22.6641	26.5074
Cs	33.3012	33.2482	33.4659	33.3219	32.8243	33.101	33.4798	33.4765	33.2971	33.2256	33.3444	33.3074	31.9542	33.4314	32.3256	32.909	33.46	32.8425	32.5063	33.0392	32.1742	32.8584	33.147	31.9167	32.7386	33.0339	32.8191	33.0382	32.378	31.8215	33.0466	33.1539	33.3768	32.3141	33.0927	32.4854	33.0969	33.4453	32.9996	33.2683	33.6645	33.5675	33.3744	33.2872	33.4635	33.2435	33.2719	33.6786	33.543
Csad	23.006	23.0378	23.0397	23.8621	24.3737	23.3175	22.9986	23.1141	23.1873	23.7734	23.1106	23.2039	23.1505	23.4704	23.4876	22.803	24.8195	23.3294	22.8567	24.4627	24.8237	23.8259	22.4924	24.1078	23.8065	22.9635	22.7699	23.9615	24.1442	23.5676	22.9912	22.8638	23.5998	23.1919	23.3604	24.2829	23.4685	23.5894	23.734	23.4294	23.7198	22.8732	23.2529	23.2649	23.6932	23.1684	24.3754	23.8465	23.4147
Csde1	28.7355	28.6679	28.9096	28.8465	28.991	28.7527	28.8905	28.6612	28.7735	28.7736	28.9012	28.8064	28.3047	28.2809	28.3091	28.6869	28.0538	28.9634	28.752	29.219	28.0042	29.4144	28.6904	28.1933	29.3897	29.2107	28.7323	28.4796	29.038	29.2436	28.9405	28.6744	28.6208	28.8857	28.9082	28.6287	28.1269	28.3558	28.2935	28.5692	27.9112	28.3632	28.5338	28.3608	28.4612	27.7972	28.3883	28.6425	28.3888
Cse1l	30.7598	30.8548	30.762	30.9095	30.4627	30.963	30.7097	30.4011	30.8441	31.0521	30.3483	30.8335	30.9929	31.0638	30.9361	30.9106	31.151	30.8806	30.9536	31.7916	31.0847	30.4249	31.0834	31.492	30.1183	30.771	30.5723	30.9753	29.8833	30.1165	30.8433	31.0009	30.6671	30.5732	30.9512	30.7382	31.5419	31.053	31.4422	31.0043	30.9428	31.5286	31.2798	30.949	30.537	30.85	31.2195	30.8799	30.7018
Csk	23.2556	22.6713	23.6927	23.7325	23.9508	23.5018	23.6118	23.5137	24.6879	23.4466	23.2193	23.8297	23.1289	23.0369	22.8488	23.9351	23.8823	23.6517	23.5474	24.3223	24.1036	23.3436	23.4864	23.6481	24.6838	24.1879	23.8249	24.7515	24.0743	23.8731	23.8565	23.3687	24.7429	23.6673	25.0279	24.8688	23.9843	23.4844	23.6873	23.1574	23.1356	23.9159	23.4363	23.5841	22.8875	24.9262	23.6986	23.0741	23.6131
Csnk1a1	23.542	25.1154	25.5271	25.5928	23.7161	25.3297	25.6939	26.0455	24.3601	25.5821	25.9527	25.9936	26.2305	25.5912	25.4311	25.6145	26.7013	26.3434	25.8779	25.4405	25.9017	25.6191	25.365	26.2201	24.8059	26.0209	25.6565	26.0796	26.5715	25.2181	25.7716	25.3466	25.899	26.1847	25.4113	26.2075	26.4775	26.1911	25.6359	25.7508	26.4914	26.0917	25.869	25.9566	25.5379	26.1682	26.2158	26.0035	25.9365
Csnk1d	26.1258	25.9219	25.3888	25.813	25.8347	25.1589	25.6946	25.9916	25.9547	26.0708	25.9216	26.0155	26.6213	25.8267	26.4123	26.7379	24.4426	26.4538	26.7865	26.3091	26.0147	26.4682	26.4818	27.2005	22.9073	25.1676	26.1949	26.4935	24.3198	26.6853	26.044	26.5042	26.1579	26.6245	26.3903	26.3403	26.555	25.9747	26.0689	26.5933	26.031	26.222	26.0571	26.5138	26.6964	25.5987	26.1006	26.601	26.5408
Csnk1e	23.4493	24.3826	24.2375	23.9359	23.9743	23.8249	23.7469	23.7611	24.3462	24.313	23.5166	23.3918	25.7209	24.1742	25.8133	26.2043	27.3352	24.4618	26.0261	25.2292	25.3296	24.4159	23.5801	23.6275	25.6299	23.6079	24.0159	23.8462	23.8108	23.9562	23.4193	24.1063	24.0927	23.9873	24.1866	23.576	23.4039	23.7299	23.4082	23.6691	23.2886	23.9553	23.9217	23.942	24.3553	24.3153	23.9456	23.7004	24.2161
Csnk1g1	25.5288	23.7656	26.0347	23.4894	23.2993	25.3161	23.6716	26.0762	24.2623	25.5335	25.2155	26.0875	24.0533	25.3696	25.066	22.8013	24.1824	23.3551	23.5854	24.0883	23.339	24.1328	23.6361	23.7155	24.4644	25.5871	23.2019	25.0002	23.919	24.0534	25.2874	25.0288	23.8126	23.4194	24.7609	24.5229	25.8693	25.9892	25.5797	25.5419	25.7353	25.2235	25.6821	25.8985	26.2441	25.4258	25.6667	25.8234	25.6445
Csnk2a1	27.6366	28.7748	29.2671	28.9059	28.7285	29.3793	28.2956	28.9633	29.0211	29.2277	29.0484	28.6586	27.8485	29.5382	27.9454	26.8594	24.3365	26.1688	28.3538	25.219	27.8025	25.8824	28.8913	27.0001	24.6422	28.6271	28.5811	28.8063	26.929	27.3596	28.8432	28.7029	29.248	28.4462	28.8196	28.964	29.4264	29.5409	29.8381	29.9047	29.2382	29.4849	29.9029	29.9696	29.4647	29.638	30.1891	29.885	29.8402
Csnk2a2	27.6448	27.0955	27.8593	27.9255	26.7069	27.2054	27.9895	27.8309	27.5248	27.9522	27.6974	27.8468	23.4697	27.2753	23.7172	26.5485	23.6864	23.8501	26.8341	23.931	23.5511	23.8381	28.0032	26.3977	24.6383	26.1195	25.8496	27.0724	25.7556	23.8852	26.6203	26.9031	27.109	23.5755	27.1345	26.2936	27.5198	27.9616	27.7816	27.7878	27.9953	27.9172	27.7672	28.0707	27.4413	27.7299	27.766	28.3254	27.8381
Csnk2b	28.6291	28.6976	28.7212	29.0974	28.7007	28.5753	28.3479	28.82	28.4121	28.9007	28.8389	29.0539	28.6772	28.3826	28.5845	28.2849	27.4018	27.3326	28.5865	27.9638	28.8303	28.1242	28.7007	28.1392	24.9022	28.8697	28.6403	28.419	27.1937	28.9659	28.5329	27.8169	27.9006	28.8267	28.325	28.6966	28.6867	28.4599	28.3156	28.5792	27.9941	28.305	28.4347	28.5082	28.26	28.4788	28.2734	28.3295	28.7071
Cspg5	27.6571	27.885	28.3748	28.1186	27.846	27.6525	28.3712	28.4015	28.0014	27.9681	28.2721	28.4235	28.0582	28.1498	28.5169	27.9874	23.7148	27.4703	28.5557	27.9362	27.8168	27.5665	28.8889	27.7185	24.6816	28.26	28.4207	28.406	27.5948	28.2119	28.6149	28.5669	27.6484	27.6559	28.4702	28.4114	28.0112	27.8322	28.7883	28.5896	27.4808	28.1334	28.7765	28.4282	28.441	28.4505	28.6906	28.8989	27.871
Csrp1	29.5646	29.5988	29.5354	29.363	29.5926	29.5295	29.394	29.357	29.6201	29.4764	29.082	29.0217	29.9325	29.8363	29.8954	28.3827	28.8103	27.9477	30.0379	27.7059	29.5731	28.8179	29.9555	28.2598	24.7279	29.4854	29.6266	29.7285	29.2605	29.3568	29.6119	29.6399	29.6953	29.5922	29.6353	29.6283	29.859	29.7612	29.3684	29.4864	29.4684	29.5731	29.5928	29.4044	30.0741	29.7571	29.328	29.7432	29.7233
Cst3	27.1791	28.0362	27.494	28.8969	27.3627	27.3996	28.5019	28.135	28.2995	28.2983	28.2857	28.4863	28.1153	27.8557	28.2897	27.4996	23.9181	27.2365	28.4984	26.502	28.1981	26.5723	28.3274	27.2099	24.514	28.06	28.1813	28.2175	26.1994	28.0868	27.9445	27.7436	27.9886	27.9992	27.7804	28.0371	27.8946	27.8951	28.6053	28.1763	28.2603	28.1623	28.5892	27.8857	28.2639	27.5779	28.0195	27.7972	28.1608
Cstb	26.5551	26.023	26.4473	26.004	26.0997	26.7931	27.0255	26.194	26.2619	26.3313	26.298	26.6425	25.4053	27.1193	26.1567	25.5882	23.7714	25.1119	26.8264	24.9193	26.4249	24.9092	26.5059	25.8668	24.9782	26.4631	26.109	26.8618	24.5977	26.3094	26.5056	26.515	27.0599	26.6526	26.8089	23.4774	26.2426	26.3817	26.8858	26.2699	26.523	26.417	26.8173	25.9842	26.1918	26.6604	26.7982	27.197	26.5629
Cstf2	26.0922	25.8223	26.0516	25.734	26.1008	26.186	26.0815	23.1673	26.0524	25.9088	26.049	25.8921	26.0532	25.6525	25.9982	25.9996	25.7455	26.0627	26.6416	25.1994	26.3824	25.8244	25.4334	26.2752	24.5577	25.938	25.7577	25.5515	25.525	25.5201	26.1649	23.9584	24.7441	25.8956	25.6577	26.2695	23.8117	23.1314	22.7242	26.8239	23.7684	23.5378	23.529	25.8719	25.3771	23.6466	24.3154	24.0358	25.6009
Ctbp1	30.4668	30.6534	30.5422	30.3684	30.6055	30.2968	30.3354	30.0723	30.4356	30.3801	30.3424	30.2861	29.7332	30.1539	29.8076	30.2339	31.0576	30.849	29.9047	30.927	29.4323	30.6537	30.0617	30.4166	30.2971	30.1062	30.2966	30.0425	31.0778	30.673	30.1508	30.0311	29.9943	29.618	30.1263	30.1793	30.1736	30.0861	29.7231	29.9876	30.3474	29.9301	30.0305	29.8929	30.0756	30.3523	29.7895	30.3065	30.2261
Ctbp2	24.001	24.3107	24.1674	23.5927	24.0486	23.9126	23.9455	24.7932	23.557	24.596	24.4226	24.2689	23.8625	24.0314	23.5694	23.7534	24.4168	24.1957	23.9815	24.1955	23.0943	24.2105	24.0909	24.7383	24.3115	24.2736	23.5008	23.7242	24.037	23.3376	23.6567	23.9823	23.6388	23.0001	24.1614	24.3928	24.6609	24.9769	23.9112	23.7024	25.2152	24.6685	23.1729	23.8592	24.8763	24.912	24.2755	24.1269	24.9899
Ctnna1	27.4791	26.6972	27.5472	27.6591	27.6961	27.6838	27.0003	27.2955	27.4145	27.6151	26.6144	27.4684	28.2423	27.7645	27.8092	28.0394	26.7629	27.911	27.2799	28.4599	27.9464	28.6799	27.4425	27.7476	28.7385	27.6538	26.5603	27.1158	27.7495	28.3965	27.0452	26.5907	26.5674	27.8194	26.7374	27.2061	27.109	27.2969	27.5467	26.6531	27.6542	27.4898	27.5986	27.2127	27.5869	27.1447	27.0545	27.4632	27.4025
Ctnna2	30.2942	30.1494	30.3124	30.2293	30.1861	30.2706	30.3165	30.3307	30.3626	30.38	30.1484	30.277	30.1622	30.3472	30.0966	30.8544	30.2196	31.0861	29.9819	31.1221	30.2304	30.6535	30.2938	30.7291	30.4708	30.0183	30.2872	30.4036	30.5975	30.5857	30.3451	30.2478	30.4063	30.331	30.5396	30.2844	30.4479	30.6017	30.3958	30.5538	30.1702	30.4352	30.4585	30.4184	30.6645	30.5798	30.6771	30.4446	30.1985
Ctnnb1	30.7122	30.6126	30.4927	30.634	30.7856	30.5868	30.4865	30.5691	30.5267	30.7425	30.5136	30.8103	30.0248	30.3425	30.393	30.5746	29.9871	30.1625	30.0638	30.3838	30.4676	30.2212	30.3119	30.7414	30.4121	30.4696	30.1425	30.3616	30.6825	30.1384	30.3676	30.6694	30.2801	30.2373	30.4361	30.7619	30.5845	30.519	30.4248	30.4984	30.4846	30.4834	30.4388	30.4011	30.7676	30.6567	30.4838	30.6615	30.5745
Ctnnbl1	23.7747	24.1773	24.202	24.0125	24.4789	24.0854	24.1854	23.8859	23.6602	24.5094	24.7999	24.2606	24.3054	23.4756	22.394	23.5789	23.6239	23.243	24.0428	24.1095	23.9859	23.5907	23.095	23.3808	24.0115	24.071	24.3187	23.8362	23.1507	24.0454	24.0786	24.712	24.0245	24.2622	23.9924	23.6091	23.1605	23.052	23.2296	22.9345	23.3451	23.1094	22.9691	23.831	22.8793	22.7401	23.4157	23.5809	23.9131
Ctnnd1	26.8187	26.8943	27.9118	28.0452	27.63	27.5556	27.0437	26.2115	27.7633	27.3823	27.8536	27.2054	27.2779	26.759	27.5153	27.1968	27.2189	26.6334	27.31	27.1157	26.9916	27.0764	27.4757	27.4972	27.3301	27.0516	27.2388	26.8386	27.0691	27.3026	27.5036	26.2069	25.876	27.1079	27.2357	26.9469	26.7839	27.0878	27.5864	27.6947	27.1739	26.8556	27.3683	27.4629	26.8643	27.0402	27.3196	27.2927	26.5959
Ctnnd2	29.6287	29.8083	29.5542	29.4089	29.7306	29.2939	29.8471	29.5558	29.5585	29.6	29.4692	29.4858	29.8798	29.4099	29.9618	30.0275	29.8867	29.9256	29.954	30.0741	29.831	29.9277	29.5488	30.1354	29.6061	29.7821	29.9378	29.5963	29.902	29.8837	29.6119	29.5979	29.4546	29.8541	29.6579	29.5591	28.8698	28.6896	29.3785	29.4821	28.8486	28.9656	29.3869	29.1409	29.051	28.9606	29.2926	29.3883	28.7657
Ctps	26.1035	26.463	26.1054	25.9471	24.9795	26.177	25.5563	26.538	26.5439	25.9729	26.2421	26.1795	24.2837	26.3312	24.9874	24.104	24.2199	23.5878	25.3047	22.9449	25.5792	23.7338	26.0142	23.6382	23.9155	25.8761	25.5734	26.0564	24.6918	24.0207	26.0373	25.6854	26.4928	25.5194	26.08	24.7641	26.1324	25.6803	26.5961	25.0528	26.3163	25.719	26.3794	26.2864	25.9946	26.186	26.47	26.525	26.1624
Ctsa	24.551	24.3419	24.351	23.4373	23.9794	23.4934	23.779	24.5994	24.139	24.8096	23.8463	23.8511	23.4856	24.3072	24.5903	23.4384	24.2864	23.4883	23.5574	24.0406	23.2019	23.2687	23.7604	24.5555	24.9536	23.0894	24.3519	23.4959	24.1084	23.799	24.2824	23.8138	23.4015	24.2967	23.524	24.4938	25.1142	24.6956	25.2572	25.0883	25.4784	24.5271	25.125	24.8845	24.7136	23.4973	23.6748	24.8558	25.3487
Ctsb	28.7855	28.9642	29.6227	29.4154	28.6522	29.0557	29.4943	29.5011	28.7726	29.1359	29.4515	29.2518	28.1897	28.1911	27.9874	27.4907	23.5221	29.2587	28.2179	27.6679	27.0871	29.3371	29.0347	27.6215	28.3056	29.1364	28.7851	29.1479	30.3077	27.6618	29.1385	29.5658	29.0674	29.0316	29.2232	29.4226	28.2768	28.1308	29.3583	28.7112	29.1264	28.0019	29.2286	28.6288	28.0916	28.4468	28.8663	28.684	28.8119
Ctsd	29.5335	29.0441	29.6204	29.5238	29.3535	29.4632	29.6063	29.6988	29.2997	29.3923	29.399	29.6144	29.8851	29.25	29.4621	29.8815	28.5339	29.205	29.0708	29.5399	29.8873	29.5215	29.9462	30.0677	29.1713	29.3671	29.3827	29.6121	29.3574	30.013	29.6332	29.427	29.3307	29.7532	29.7777	30.2509	29.2517	29.0412	30.1208	28.9267	30.3451	28.9278	29.4966	28.7088	28.2483	29.3282	29.4058	28.7635	29.7504
Ctsl	24.3644	24.5111	23.784	24.0377	24.9053	24.49	24.1196	24.4708	24.4914	22.9893	23.472	23.3085	23.7492	22.8279	25.4296	22.8986	24.0412	23.7949	25.3558	23.4821	25.3851	23.637	25.2648	23.4632	25.4039	24.8433	25.2713	25.2704	23.9621	24.996	23.9985	25.4194	24.9001	25.1128	24.9792	25.1754	24.4638	23.9055	24.0249	24.1238	24.8655	24.2266	23.744	24.2884	23.1298	24.226	24.2934	23.4324	24.8092
Ctss	23.879	23.6647	24.2664	23.8446	24.5622	24.2282	23.8987	23.8329	24.8879	24.5671	24.194	23.5436	23.9428	23.5189	23.8675	23.941	23.8433	23.075	23.1392	24.0292	23.18	24.0127	23.864	24.7851	23.2636	23.5075	24.2761	23.3573	23.7638	23.4184	23.4548	24.4186	23.6752	24.8557	23.6406	24.291	24.2772	23.6628	25.2102	24.5941	26.1657	23.8876	24.7453	24.0382	22.8883	24.3878	24.4982	23.9904	24.5386
Cttn	29.9403	30.2013	29.4505	29.5265	30.0614	30.0461	29.7393	29.7149	30.4249	30.0728	29.5208	29.6068	30.5163	29.6911	29.6345	29.9114	30.8616	30.7471	29.6308	30.1629	30.2468	30.8358	29.8595	30.2967	31.3294	30.6787	29.9594	29.9351	30.7662	30.821	29.8314	29.8616	30.4374	30.3686	29.822	29.9111	29.2682	29.4997	28.7519	29.1466	29.1869	29.4808	29.2359	29.1208	29.7796	29.5279	29.2988	29.2636	29.4414
Cttnbp2	28.4229	28.7862	28.4744	28.5324	28.9739	28.8838	28.5271	28.4515	28.8974	28.8563	28.3557	28.7423	29.4411	28.4824	29.2505	28.8851	29.3485	29.5591	28.9138	29.0332	29.4086	28.5777	28.7745	29.4225	30.3991	29.1762	28.9561	28.4287	29.4721	29.2917	28.8004	28.7544	28.9128	29.5811	28.8619	28.7598	28.4727	28.6164	28.1553	28.3456	27.9047	28.5589	28.2825	28.435	28.9028	28.4143	27.991	28.4399	28.5376
Ctu2	23.9797	23.1206	24.2716	24.3568	24.1695	23.6376	23.7981	24.0969	24.3745	24.0179	24.1008	23.3719	24.7304	23.9664	24.0348	24.3915	23.7938	24.0377	23.9903	23.9954	24.3887	23.9589	23.7474	24.4073	24.5724	23.9451	23.9445	24.6709	24.4924	24.7009	23.3935	23.7413	23.0051	24.0644	24.7123	24.8645	24.181	24.5405	23.7882	24.6152	23.413	24.4797	23.5643	23.9135	23.1282	24.0707	24.8649	23.2858	23.7096
Cul1	28.3108	28.4046	27.7595	28.0504	28.2545	28.425	28.2035	28.0169	27.2076	28.6452	27.4923	27.777	28.306	27.2637	28.3201	28.5418	28.6395	28.5074	28.1597	27.7486	28.4469	28.7999	27.9727	28.4206	27.5328	27.8889	27.9967	27.5257	28.5395	28.6657	27.8327	27.7587	27.9981	27.8892	27.8759	27.6561	27.459	27.7386	27.5558	27.5838	27.389	27.533	27.4739	27.6019	27.7946	27.6397	27.8311	27.447	27.5558
Cul2	28.035	27.8979	27.4146	28.0512	27.4287	27.5947	27.3565	28.2241	27.7909	27.5741	27.2133	27.6955	28.2974	27.7606	27.8036	28.5706	28.9054	28.4158	27.9195	28.4608	28.1361	28.0072	27.8984	28.2767	28.9329	28.6297	27.3921	27.859	26.7107	27.8767	27.4594	27.595	27.7228	27.605	27.4514	27.7112	27.821	27.8902	27.5492	27.8339	27.6344	28.1112	27.6349	27.8006	27.6963	27.8387	27.7184	27.7471	27.7523
Cul3	28.9399	28.6914	28.3952	28.5493	28.3683	28.445	28.3035	28.5778	28.5524	28.6121	28.4614	28.5834	28.7906	28.5366	28.4883	28.9698	28.6341	29.0071	28.6452	28.0556	28.8002	29.1685	28.597	28.9189	28.1894	28.7798	28.6784	28.6202	28.7013	28.5451	28.507	28.3322	28.7516	28.8644	28.4514	28.3428	28.7077	28.6075	28.4098	28.4694	28.4163	28.474	28.6261	28.4452	28.6464	28.5661	28.5642	28.7229	28.5259
Cul4a	24.0845	23.9139	23.3654	23.9746	24.2914	23.7171	23.0646	23.9724	24.1459	23.4805	23.9671	23.8364	23.3932	24.766	23.4715	25.317	25.07	24.259	23.8187	24.808	23.0809	25.1783	25.1959	25.4098	24.4368	24.4202	23.9653	23.3099	23.6785	24.143	23.7706	24.2808	23.973	23.6173	24.3619	24.2842	23.5018	23.5274	24.0872	23.7668	24.5345	24.0971	22.6318	24.0143	24.0399	23.4355	23.7301	23.1531	23.1195
Cul4b	25.2098	26.3678	26.2984	26.5191	26.5483	26.5054	26.2286	26.786	26.0674	26.5447	26.1799	26.6029	27.2621	26.6184	27.5779	26.0462	26.6078	24.5979	26.8064	27.5418	26.8853	24.3002	26.2873	27.7535	26.8631	26.3471	25.7671	26.1343	26.4185	27.8419	26.4679	26.1209	25.7785	27.5479	26.2474	26.6487	26.0157	26.0709	26.4906	26.5457	25.8841	26.0733	26.85	26.8957	26.0654	26.1308	26.7377	26.2613	26.503
Cul5	28.2629	28.3402	28.0657	28.1628	28.0082	28.1967	27.968	28.0851	28.4506	28.1441	27.8718	28.0362	28.961	27.9107	28.379	28.6223	28.2583	28.3169	28.9458	28.4562	28.9253	28.4429	28.5515	28.4428	28.6086	28.0772	28.4027	28.121	28.3623	28.3993	28.2956	28.0968	28.2588	28.4968	28.3181	28.1475	27.9309	28.086	27.9042	28.1849	27.4272	28.1137	27.8009	27.8758	28.3988	28.0275	27.9622	28.0208	28.173
Cxadr	23.9665	24.5436	24.2473	24.3307	24.3341	23.6996	24.5092	24.073	23.6025	24.4484	23.5113	24.557	24.2137	23.9868	24.0586	23.4355	23.9165	23.0475	25.2067	23.8111	25.007	24.1635	23.7458	23.3561	24.208	23.8647	24.4171	23.823	23.8751	24.2497	23.784	24.2485	23.257	23.4644	23.8335	23.764	24.5029	24.2783	24.5518	23.7563	24.0281	24.4662	24.3824	24.325	23.6145	23.4192	24.501	23.8437	23.5332
Cyb5a	27.1305	26.8228	27.6506	27.6588	27.1835	27.352	27.7214	27.514	26.5993	27.0816	27.4749	27.6333	26.5079	27.3767	23.6259	27.2544	24.2905	26.4444	27.8701	23.7942	25.9181	26.5577	27.8788	27.7346	24.5871	26.8144	27.4198	27.2966	25.9411	27.3995	27.3315	27.2919	26.7693	27.0403	27.3076	27.1384	27.0783	26.9015	27.6487	27.688	26.7041	26.9159	27.9589	27.6749	27.4502	27.1537	27.5524	28.0317	27.2752
Cyb5b	28.0049	27.8454	28.3776	28.1359	27.3895	28.3089	28.2744	28.4906	27.9205	28.4905	28.6145	28.3754	28.0741	28.9791	27.6555	27.5922	29.5328	29.0091	28.9693	23.6631	28.843	27.2124	28.0237	26.2972	25.6329	27.3648	27.2869	28.3262	23.7979	27.9631	27.7804	28.8068	29.0747	27.342	27.3862	28.6194	29.0756	29.1493	28.5482	28.3066	28.8713	28.8265	28.7029	28.8266	28.8112	29.1875	28.7126	28.5632	29.2388
Cyb5r1	26.1214	27.3446	26.3355	26.842	24.2544	25.4071	26.4901	25.7765	26.7397	26.2824	23.0467	26.8483	27.3286	26.9174	27.1768	27.0248	25.2877	27.1781	27.1532	26.5572	27.3482	26.9205	26.9323	26.741	24.6696	27.0661	24.0189	26.2998	26.336	27.2552	24.0793	26.8362	27.1936	23.7677	23.1342	25.9741	26.9273	27.2712	26.8287	26.2029	27.0314	27.31	26.1419	27.1778	26.9866	27.0183	26.0459	26.2485	27.2448
Cyb5r3	29.416	29.5165	29.364	29.2562	28.9247	29.0604	29.2081	29.4603	29.5384	29.204	29.2348	29.3777	28.8973	29.0288	29.3029	28.2831	26.8345	28.3068	29.4291	28.4175	29.1431	28.4662	29.0527	28.3032	24.5376	29.4197	29.2879	29.5401	28.5837	29.635	29.0436	29.3165	29.0218	29.3939	29.2075	29.5271	29.0802	29.0831	29.0894	29.0652	28.9979	29.1355	29.0853	28.9958	29.206	29.0925	28.9188	29.1606	29.0657
Cyc1	30.9042	30.6784	30.7988	30.6496	30.8317	31.0025	31.0216	30.7755	30.5565	30.8849	30.8325	30.6355	30.2796	31.0367	30.2166	30.6119	30.7126	30.1443	30.945	30.3108	30.3045	29.3294	30.9253	30.0098	30.0465	30.5753	30.8132	30.6124	30.5298	29.6797	30.6787	30.8734	30.9276	30.2684	30.4856	30.8338	30.6801	31.0038	30.8566	30.7773	30.7417	30.9219	30.9852	30.8819	31.1771	31.0915	30.8774	31.072	30.8513
Cycs	30.4892	30.7147	31.5094	31.214	30.7692	30.6879	31.3396	31.4605	30.9143	30.6955	31.442	31.4753	30.5014	31.6602	31.1047	31.4471	31.958	31.9827	31.4052	30.6357	30.3521	31.7042	31.5854	32.0883	31.1983	31.1915	31.5893	31.5276	31.2332	30.1356	31.0121	31.788	30.581	31.0085	31.6712	31.2705	31.5123	31.8081	32.0144	32.257	31.6131	32.5675	32.0233	32.2398	31.8543	31.8616	32.3495	32.0475	31.9539
Cyfip1	28.7266	28.7885	27.7311	28.0729	28.9934	28.5156	28.2746	28.3492	28.4207	28.5859	28.1664	28.1997	28.9129	28.6692	27.8323	27.7389	29.2968	29.4717	27.9929	28.4116	28.2874	29.1941	27.8011	28.2155	29.3443	28.8566	28.3699	27.7592	29.1638	28.4954	27.8483	27.4865	28.7138	28.832	27.4131	28.0583	28.5955	28.3428	28.3447	28.3391	28.802	28.5182	28.2564	28.2621	28.5119	28.3815	28.6003	28.1252	28.5878
Cyfip2	31.4863	31.7323	31.4241	31.6356	31.7732	31.5951	31.6701	31.5209	31.5889	31.6876	31.5537	31.6369	31.8724	31.3479	31.8508	31.9336	31.5965	32.0672	31.6689	32.0234	31.9444	31.9142	31.4167	31.9314	31.7455	32.0526	31.7082	31.5056	32.4125	32.1596	31.5586	31.4929	31.8767	31.9539	31.4767	31.5236	31.4201	31.3604	31.2189	31.3019	31.2853	31.3461	31.2071	31.3002	31.7349	31.3298	31.2439	31.2427	31.5625
Cygb	23.7397	23.4537	23.7891	23.6992	25.2832	24.1983	23.6311	23.5561	25.6908	23.7719	24.4291	24.1191	23.9538	24.1972	24.4599	25.5703	25.0813	25.1656	24.5484	25.1995	25.3535	25.351	25.5814	25.0772	24.6258	25.0812	25.1664	25.082	23.668	25.2772	25.2297	25.2392	25.5009	24.9433	25.67	25.8167	24.3495	23.1081	23.844	23.9486	23.7367	23.9009	22.0821	24.3085	23.8894	24.3953	24.0099	23.6959	23.5216
Cyld	25.7972	25.6216	26.4405	26.3619	25.2251	25.9509	26.3675	26.1772	26.3049	26.0822	26.6405	25.9108	26.5042	25.6674	27.6475	27.8324	24.5603	25.7385	27.2236	26.1489	27.132	24.0542	27.185	27.7591	24.9833	26.3747	26.882	27.1155	23.7938	26.4598	26.7249	26.783	26.12	25.8587	26.4159	26.9396	26.1622	25.8569	26.56	26.6713	25.8653	25.6987	26.7558	26.6256	26.3048	26.0902	26.6679	26.9905	25.3416
Cyp46a1	26.5547	26.7506	27.5271	27.5151	27.3092	26.5944	27.6314	27.4624	26.7361	26.7076	27.5356	27.5788	27.3732	27.5128	27.9874	28.0261	26.0938	27.7623	27.4836	27.8291	27.3609	27.4874	27.7588	28.4836	26.0049	26.1754	27.3046	27.3912	27.1786	26.7932	27.3232	27.5263	26.5764	27.0448	27.2232	28.3582	27.3042	27.6104	28.3443	28.0132	27.4546	27.3456	28.1973	28.0419	26.952	27.4852	28.009	27.8929	27.1259
Cyp51	24.611	23.9435	23.1489	22.9933	24.273	24.6694	23.6888	23.6483	24.2075	23.8264	23.816	23.4047	24.2343	23.682	24.804	25.2426	25.0303	23.7277	24.5659	25.2069	23.6869	24.944	24.3103	24.7961	25.5559	24.2531	24.0026	24.0719	24.8832	24.2482	23.872	24.1033	24.0871	23.6069	24.1046	24.6792	24.1399	23.7878	23.6698	23.94	23.7342	23.5913	22.5295	23.0351	23.6115	24.4437	24.4831	23.1358	23.4316
Cyth1	23.0197	24.2693	24.0681	23.8797	23.92	24.1664	24.3081	23.4982	24.2145	24.1958	24.5066	24.053	24.1724	23.8801	24.5935	24.087	23.0737	23.2646	23.4903	24.2297	23.7719	23.8272	23.7513	23.3697	24.3845	24.4143	23.7238	24.004	23.741	24.4913	23.333	23.59	23.8452	22.9369	23.7253	24.3505	23.9967	24.267	24.421	24.7131	23.9348	22.8462	23.4801	23.7412	23.7925	23.7214	23.8424	23.4255	23.5984
Cyth2	24.7837	25.2683	25.4235	25.923	25.1484	25.1056	25.653	25.3675	25.9156	25.6432	25.5535	25.5896	24.7452	26.6674	25.7912	26.4109	24.7351	24.8842	24.9199	26.0549	25.4826	23.7142	25.2821	25.7708	24.5131	25.766	25.9258	24.9787	23.8417	24.2277	25.4846	25.0194	25.7429	25.5199	25.8301	26.0254	26.4679	26.4412	26.9787	26.7697	26.3123	26.1112	26.6658	26.7167	26.1943	26.2098	26.6865	27.0036	26.1565
D10Jhu81e	29.8042	29.9868	29.6308	29.5927	29.3034	29.8578	29.4297	29.7416	30.0267	30.2874	28.8658	29.6124	29.959	30.1002	29.0896	30.0136	29.5657	30.4433	29.2454	29.8078	29.758	30.0837	29.5387	29.6806	30.9004	29.301	29.1216	30.1861	31.1214	30.307	29.0015	29.4664	30.3103	28.4776	29.3731	28.6575	30.2866	29.9736	29.9312	29.999	30.2962	30.2306	29.9383	30.2067	29.8326	29.8224	30.2276	30.2926	30.4813
D2hgdh	23.7796	23.6951	23.6063	22.934	24.4529	25.3756	24.6837	25.0218	24.5878	25.3184	24.29	23.5671	23.1112	24.5316	23.3123	24.3544	23.4407	23.9926	24.2923	23.8024	23.8143	24.1367	23.6424	23.4505	25.0946	23.714	23.7096	24.4168	24.2695	23.3573	24.5293	23.7195	24.0155	23.3695	24.2713	23.9487	25.3299	25.3345	22.3889	24.7337	25.4518	25.6855	23.7135	25.1937	25.233	25.5742	24.8979	25.209	25.3209
D630045J12Rik	26.5228	25.8926	25.9146	26.7508	26.5788	26.2948	26.4198	26.6926	26.0316	26.5423	27.1629	26.4254	27.2444	26.5113	27.5375	27.5383	26.5036	27.1156	27.1011	27.2706	27.5734	27.6187	26.8047	26.3667	26.9004	26.0187	26.608	26.5227	26.7852	27.2245	26.6258	26.5004	26.7735	26.2276	26.5047	26.046	27.2562	26.6919	27.2901	26.6018	26.649	26.2569	26.6993	26.6215	26.6154	26.7865	27.0091	26.5811	26.6133
Daam1	25.1787	23.7531	23.5191	24.9082	25.855	25.7745	23.9192	23.3677	25.3491	23.6012	24.1118	22.7577	25.4907	23.8366	24.797	25.6374	23.5145	25.2712	24.9244	24.1235	25.2962	25.1742	25.1519	25.2179	24.2344	25.6501	24.01	24.5052	24.5819	23.937	25.5145	25.5359	24.1718	24.2622	25.5801	25.2142	25.5222	25.276	23.9625	24.1582	25.8114	25.591	23.2237	25.788	25.6446	25.3706	23.9469	25.6343	25.7275
Daam2	23.4127	24.7728	23.4749	23.9756	23.6487	24.2582	23.0436	23.5081	24.6109	23.3723	24.5783	23.8914	24.0443	24.6474	22.9915	24.5361	23.5116	24.1131	23.109	23.4459	24.078	23.6567	23.3818	23.3606	25.4708	24.196	25.133	24.3187	23.8662	23.8431	24.2521	24.4895	24.0994	23.399	24.1269	24.7681	24.5487	25.167	23.8586	23.8348	25.1705	23.7289	24.342	24.8351	24.5927	24.4218	24.4608	24.4339	23.9479
Dab2ip	25.5187	25.5464	25.8617	26.0773	24.3948	25.6657	25.9964	25.8389	25.9911	25.8062	25.4308	26.1775	25.7417	25.7078	26.6894	26.7048	24.4705	24.7984	25.4428	25.8733	24.7147	25.6508	25.5382	26.6098	24.346	24.9992	25.6443	26.47	24.2546	23.4799	25.9937	25.7827	25.8913	24.7509	25.9112	26.5875	25.105	25.8502	25.7477	25.6855	25.0644	25.5545	25.4799	25.8266	25.9104	25.5639	25.9021	26.7939	25.1339
Dad1	27.2532	27.2583	26.7168	26.7512	27.2258	26.9945	26.8481	26.8499	27.1957	26.9699	27.1897	26.8378	26.4239	26.5738	26.6199	27.4576	27.0839	26.909	26.4876	27.1017	26.3545	27.0494	25.7957	26.2416	27.0015	26.9038	26.8885	27.0584	27.1908	26.6373	26.8713	26.4078	26.8691	27.1909	26.7314	26.9326	27.0026	26.2897	27.0855	26.1072	27.3009	26.9539	26.9848	26.3435	27.3505	26.7224	26.1886	26.5672	26.6526
Dag1	25.8486	25.0302	24.1505	25.0107	25.4782	24.0997	23.8277	23.4268	23.9024	24.8643	24.8741	25.3885	25.3955	22.7732	24.7746	25.1754	23.5969	24.4489	24.3822	24.8358	24.9961	24.3841	25.3968	24.9487	25.1745	25.4458	26.1305	25.7011	24.7517	26.0069	25.4724	25.166	24.7303	25.1995	25.0363	23.8182	25.5659	25.5226	23.1969	25.5895	25.1924	25.645	23.7774	25.5526	25.4391	25.7735	25.3801	25.6106	26.0641
Dagla	25.7935	25.8803	25.2561	25.2467	26.3163	26.1904	25.3425	25.0447	25.8245	24.9964	25.3851	25.5412	25.7884	26.6776	25.829	25.5339	24.9742	25.7917	25.0572	25.1011	26.3541	25.7553	25.63	24.9224	24.1385	26.2289	25.4698	26.0954	26.251	26.1431	25.6242	25.4965	26.304	26.7617	24.3283	25.9412	26.2997	26.4379	25.5908	25.8315	26.1919	25.9068	26.2752	25.7474	26.1792	26.5625	25.5093	26.2525	26.4183
Dap3	25.2939	25.028	25.2501	25.8393	24.2371	25.3795	25.6487	25.6733	25.4889	25.6295	25.9027	23.6853	22.7412	25.7982	24.8531	24.5034	23.9091	23.6244	24.7449	24.5267	24.2819	24.3515	25.2356	23.0987	25.1106	25.9821	25.6879	25.1671	23.7326	24.7979	25.277	25.7679	25.4718	24.207	25.1661	23.9241	25.6711	25.4409	25.9945	25.6905	25.0715	25.8034	25.7397	25.7918	25.4816	25.3891	25.7019	25.7186	25.6319
Dars	27.7577	28.2037	27.6405	27.9518	28.0777	28.4428	27.9869	27.9912	27.512	27.898	28.0197	28.3221	28.764	28.6574	28.7041	28.6902	27.927	28.7852	28.7857	28.6835	28.9943	28.5122	28.55	28.5819	26.9162	28.4257	28.2801	28.2082	27.3542	28.364	27.6905	28.7359	28.7165	28.6949	28.4052	28.483	28.426	28.7672	28.7721	28.4867	29.046	28.444	28.6658	28.2773	29.2934	28.8697	28.6213	28.8068	28.7204
Dazap1	25.927	27.1936	26.8514	25.5607	27.1967	27.1188	26.7096	25.6956	27.1014	26.9359	26.9656	24.2247	27.8536	26.6939	27.645	27.4784	27.5856	27.4229	25.6027	27.8387	27.9441	26.5659	26.835	27.6417	27.5022	27.7866	27.2355	26.8661	27.7313	26.3485	26.7751	26.9489	26.5593	27.7219	26.7925	27.9752	26.1814	26.2216	26.6229	27.0116	26.2496	26.7531	26.4717	26.7995	25.8834	26.3591	26.3893	26.4477	26.4403
Dbi	30.5506	30.4578	30.1163	29.8586	29.9923	30.0654	29.7624	30.0149	30.3287	30.1638	29.76	29.9431	31.104	30.6858	30.5929	29.6839	31.2605	30.5178	30.397	30.1241	31.4983	30.1904	30.2462	29.8655	30.6016	31.5918	31.0701	30.638	30.0303	30.8161	30.573	30.2782	31.3245	31.4932	30.8733	30.9249	30.2375	30.2996	29.4744	29.1736	30.471	30.188	29.8481	30.0186	30.5208	30.1643	29.5207	29.4879	29.8688
Dbn1	31.4619	31.5689	31.2995	31.0835	31.3166	31.4855	31.3298	31.1499	31.5618	31.5808	31.099	31.2905	30.648	31.691	30.6072	31.1236	31.2489	31.7622	30.9747	31.2006	30.5156	31.7349	31.0598	31.5642	31.7977	31.451	31.2051	31.3329	31.7464	31.2366	31.268	31.0337	31.5442	31.116	31.0876	30.5064	31.113	31.5079	31.0897	31.2688	30.9331	31.4175	31.1624	31.2134	31.8308	31.4299	31.1463	31.3899	31.2603
Dbnl	29.645	30.0224	29.3924	29.6195	30.1442	29.4787	29.6992	29.3027	29.9528	29.8215	29.7429	29.5181	29.9233	29.5147	29.8078	29.8369	30.6287	30.4424	29.642	30.087	29.7971	30.2863	29.6981	30.0525	30.3228	30.098	29.5208	29.4027	30.237	30.0836	29.4928	29.2928	29.8644	30.3003	29.4334	29.7287	29.1171	28.9608	29.074	29.0745	29.0924	29.1561	28.9327	28.963	29.146	29.0654	29.0921	28.85	29.1221
Dbt	24.2995	27.1747	25.4167	25.7456	26.739	25.2672	25.0971	24.2687	25.4797	25.2725	25.546	24.7059	27.1273	27.825	26.4954	25.6885	27.1976	27.1383	25.9305	23.7815	26.7758	26.6798	26.2673	24.0187	28.3746	27.5064	26.8633	25.8998	28.1015	26.6112	26.5395	26.04	25.9768	26.1756	25.3928	26.3595	27.2094	27.579	27.5221	27.0893	27.4499	27.7666	27.4033	26.6732	27.0535	27.4914	27.3214	26.6592	27.5128
Dcaf7	24.1568	23.8383	23.9976	23.0866	24.0735	24.4491	23.4718	24.3574	24.3544	25.2709	25.6107	23.7675	25.1162	25.6741	24.8798	25.455	25.1668	24.7967	25.5531	25.4849	25.414	24.4088	25.0081	24.9418	24.5037	25.4735	24.7756	24.7521	24.8033	25.3107	23.783	25.4038	25.7689	25.1356	25.1033	24.7036	25.4516	25.1833	25.7685	25.8237	26.0948	25.6564	25.6392	25.5181	25.31	25.4558	25.7929	25.6235	25.553
Dcaf8	23.8863	23.7011	24.3846	23.8402	24.6455	23.5281	23.9536	23.9478	24.5348	24.8146	23.4982	23.2162	23.6854	24.1711	24.2661	24.179	23.8587	23.252	23.1097	23.7448	24.5268	24.8217	23.6868	23.9714	24.6821	23.0795	24.5768	24.1118	23.7791	23.6238	24.8211	23.9717	23.4705	22.7202	24.1666	24.263	24.3258	23.6576	24.3895	23.804	23.9777	23.5337	24.0436	24.1356	23.8232	24.1732	24.3225	23.2953	23.8139
Dcakd	23.2178	24.6615	25.0488	25.0327	25.3515	25.7644	24.1756	23.501	25.3487	25.1445	24.7165	24.5987	24.3926	24.0628	23.8823	23.5824	22.9253	23.9651	23.0921	23.7025	23.7038	24.4047	24.6435	23.9875	25.0434	24.3307	23.5859	24.0317	23.6247	23.8101	24.5534	23.6523	23.8164	23.8079	24.5108	23.6986	24.1456	25.7962	25.4208	24.1336	23.7246	26.0597	25.5001	25.7792	26.2917	24.6977	25.0538	23.4461	25.4662
Dclk1	29.6235	29.9274	30.0128	30.1226	30.1021	29.9646	30.2683	30.061	29.9793	29.9131	30.0677	29.9365	30.1866	29.7784	30.445	30.1938	29.3848	30.3322	30.5244	30.283	30.2897	30.0381	30.3869	29.9117	30.4193	29.8542	30.2265	29.8949	30.1873	30.3277	30.0871	30.1423	29.9005	30.1802	30.1208	30.2876	29.8551	29.7149	29.7159	30.0379	29.5285	29.8033	30.3115	30.1297	30.0607	29.97	29.7518	29.9886	29.7812
Dclk2	28.2385	28.2712	27.9128	27.5284	28.4985	28.4709	27.8857	27.4458	28.3378	28.4497	27.3812	27.847	28.5309	28.3783	28.2904	27.293	28.1669	28.5548	27.9199	27.4368	28.7471	28.411	27.795	27.7863	27.9839	28.4667	27.8678	28.2421	28.5095	28.3977	27.9547	27.6987	27.9542	28.4126	28.0867	28.577	28.6108	28.3344	28.0375	28.2013	28.2715	28.3304	28.1739	28.1423	28.6477	28.2748	28.1704	27.8963	28.4765
Dcps	26.1443	26.2558	26.7175	26.1648	26.3375	26.2926	26.3338	26.1383	26.282	26.1352	26.31	26.1154	25.7362	27.1452	25.8268	27.036	27.6775	27.0323	25.8402	26.978	26.3255	27.5798	26.1997	27.3086	24.2344	26.4103	25.2563	26.4638	27.8001	27.3698	24.2718	26.2919	25.8322	26.9224	26.1393	26.6003	27.253	27.6561	27.5425	27.0106	27.1638	27.2728	26.9264	27.4054	26.9334	27.1953	27.1401	26.748	26.8528
Dctn1	30.6124	30.8267	30.7473	30.7757	30.7703	30.526	30.8755	31.0063	30.7919	30.7136	30.8095	30.864	30.6265	30.4698	30.9106	30.9528	31.0129	30.8596	30.9933	31.0358	30.8183	30.8203	30.7919	30.9325	31.1978	30.6223	30.7307	30.6662	30.8377	30.6	30.7579	30.8029	30.5677	30.6181	30.8755	31.0288	30.4492	30.4928	30.7507	30.5597	30.3729	30.3383	30.6706	30.5077	30.4894	30.556	30.5684	30.7713	30.2849
Dctn2	30.1442	29.8993	30.3144	30.2581	29.6376	30.023	30.2847	30.3591	30.1208	29.914	30.2258	30.1722	29.9645	29.7934	29.6093	30.3529	29.6661	30.2551	29.8386	30.7408	29.9531	30.0411	30.1496	29.9267	29.5252	29.852	30.1958	30.1076	30.4935	29.3798	30.3014	30.5116	30.0146	29.8715	30.3426	29.8745	29.334	29.2079	29.675	29.7269	29.3774	29.2159	29.8005	29.8041	29.0817	29.459	29.9941	29.9452	29.6183
Dctn3	27.9757	28.1445	28.2301	28.1767	28.3073	28.0217	28.1925	28.3842	28.1068	28.0008	28.1114	27.6667	28.7687	28.0322	28.6548	28.7075	28.917	28.4057	28.771	29.3058	28.4728	28.6221	28.4139	28.7195	29.0287	28.5355	28.2728	28.2447	29.0504	28.9436	28.1149	28.2943	28.0083	28.4037	28.1894	28.5331	27.9608	27.6528	27.814	27.9119	27.1947	28.0083	28.0134	27.72	28.1426	27.7544	25.2029	27.9037	27.7325
Dctn4	27.4139	27.5924	27.5391	27.5061	27.1832	27.2094	27.8538	27.5313	27.4633	27.4328	27.543	27.6074	27.5883	27.6506	28.211	28.3125	27.3555	27.6795	27.7905	28.6471	27.7441	26.6274	27.9281	28.0033	25.1928	27.0722	27.3418	27.3629	28.1709	26.7364	27.4416	27.2404	27.3769	27.1768	27.3251	27.3169	27.6326	27.7884	27.862	27.7037	27.8844	27.4357	28.0591	27.876	27.6829	27.6578	27.7678	27.7397	27.6303
Dctn5	25.5644	24.1872	26.5526	25.8551	24.0284	25.5195	26.0373	26.38	24.2792	26.4575	26.0132	26.3043	27.1958	26.0248	26.4574	23.4853	27.7812	26.8294	25.98	28.7865	23.9604	25.5183	27.3547	26.4602	26.6887	26.0267	26.7336	26.9289	23.5674	25.4672	26.983	25.8318	26.7233	25.996	26.8993	23.8567	24.0246	26.3203	26.1136	24.3397	26.6036	25.4952	23.9425	23.6328	23.7385	25.8365	26.5141	26.0901	23.687
Dctn6	26.281	25.8962	25.997	26.2837	26.4967	26.3886	26.4586	23.6865	26.6522	26.2114	25.7916	26.2635	26.4547	26.1306	26.403	26.555	27.7038	27.2813	26.3563	27.6971	26.3697	23.1569	26.589	26.4622	24.7895	27.3666	24.5703	24.5558	23.5167	25.7762	24.6075	24.3067	22.9015	25.6377	24.3189	24.8185	25.8697	25.8533	23.6559	26.3844	24.5705	26.3539	26.3203	24.5743	23.6874	26.0749	26.08	24.4201	26.5513
Dcun1d1	25.8253	23.4983	26.2699	25.7809	24.1351	26.4949	26.2202	26.2046	26.3724	25.5937	25.7198	25.5566	25.551	26.2084	24.1459	25.6172	23.5123	25.7679	25.9507	23.5137	25.1238	23.7351	25.7134	25.4639	25.5983	23.4418	23.9919	23.6736	25.1754	23.8699	23.597	23.4823	23.6734	23.6093	23.8359	24.4217	26.6843	26.2346	25.8658	25.2667	25.9839	26.4267	25.8733	25.9438	25.8299	26.1389	25.8608	25.2751	26.1356
Ddah1	30.7323	30.6218	30.8584	30.8978	30.2371	30.7095	31.0887	30.9762	30.669	30.6292	31.0439	30.9208	29.6368	30.2602	30.2116	31.1017	31.0406	30.9948	30.3452	31.1455	29.3927	31.2973	30.4937	31.0553	30.8094	30.4414	30.7636	30.9471	31.2003	29.7633	30.9263	31.092	30.6781	30.358	30.9459	30.6577	29.8917	29.9183	30.7188	30.6959	30.5274	30.236	30.5503	30.83	30.0036	30.2077	30.675	30.5339	30.347
Ddah2	26.9387	26.8314	26.6506	26.8052	26.5422	26.4102	26.7905	26.7246	26.756	26.8279	26.6087	26.6696	26.7979	26.0206	26.6509	25.6029	26.3964	26.5629	26.3205	23.8762	25.6758	27.4605	26.6778	24.7877	25.2659	26.7055	26.5143	26.5606	25.5603	26.5941	26.6379	26.8586	26.6323	26.3831	26.7602	26.5985	25.9405	26.1159	26.6816	26.1194	25.9575	25.5789	26.1663	26.5018	25.1588	25.6428	26.3405	26.1204	24.7931
Ddb1	29.2962	29.58	29.4957	29.5826	29.1991	29.2028	29.5261	29.5177	29.3471	29.3425	29.4941	29.5306	29.449	29.5123	29.7774	29.5113	29.1708	29.1051	29.6795	29.2238	29.7674	29.5204	29.5871	28.847	28.8514	29.34	29.6088	29.6113	29.0536	29.3256	29.7577	29.5459	29.5301	29.2159	29.4854	29.3652	29.351	29.2376	29.5002	29.6855	29.5475	29.1649	29.6693	29.2425	29.496	29.4294	29.4333	29.7152	29.5896
Ddc	26.8733	27.0667	27.4958	27.8961	26.9307	26.9028	27.6817	27.6064	26.9673	26.5715	27.4666	27.5397	26.7087	26.6343	27.5403	26.583	25.9469	26.0074	28.1392	27.09	26.3856	26.1029	27.1227	26.4224	24.671	26.3094	27.0741	27.5514	24.0528	24.1143	27.6286	27.4922	26.2598	25.8507	27.1436	26.7986	26.9544	26.8216	27.9345	27.9326	24.0806	26.2056	27.725	27.393	26.3968	26.346	27.5805	26.7715	26.6584
Ddhd1	23.5334	23.6701	24.6724	23.8475	24.1078	23.9492	25.0865	23.135	24.3468	24.3558	24.1725	23.7417	23.8384	24.1858	24.6745	23.8221	24.041	23.8069	22.8032	24.6428	22.9998	23.9877	23.2931	23.4599	25.1478	24.1327	24.0605	23.8525	23.676	23.6371	23.8811	23.8898	23.6558	23.5291	24.4098	23.873	23.9355	23.5749	23.6635	23.7638	23.9399	23.4334	24.0475	23.7619	23.4849	23.8573	23.6853	23.994	23.8492
Ddi2	25.5402	25.5999	25.5883	25.7751	26.3883	26.0614	25.3617	22.7811	25.7545	25.7082	25.7607	23.5154	23.3087	26.3442	25.5271	23.8826	23.7045	23.8405	25.6141	24.6212	25.3562	23.389	25.5237	25.1624	23.7183	23.7597	23.9047	25.498	24.2776	24.0155	24.358	23.7072	25.1451	23.2643	25.7695	24.4142	25.6054	25.6106	25.8514	25.6829	25.4075	25.3096	25.379	26.0316	25.6469	25.8043	26.191	25.3045	25.7738
Ddost	26.2284	26.305	26.5902	26.4793	25.9612	26.4065	26.7513	26.8671	26.538	26.5902	26.7218	26.6496	25.7758	27.3445	26.471	24.9468	24.222	26.3324	26.355	25.3793	25.6202	24.5924	26.8567	24.8059	24.8011	25.9382	26.3937	26.7242	24.087	26.8651	26.4387	26.2216	26.2771	26.3186	26.246	26.3022	26.5428	26.858	27.28	26.9971	27.5223	27.1493	27.1655	26.8835	27.0825	27.1347	27.0806	27.0869	26.8737
Ddrgk1	24.5796	23.45	23.6207	23.5386	24.84	24.2976	23.6887	24.886	24.8106	24.2928	23.7784	23.8254	23.7447	24.2372	25.6043	25.5384	25.8244	25.5468	24.6963	25.5059	25.3959	25.3298	23.5153	25.7662	24.3261	23.5115	23.9605	23.7391	24.0523	24.3075	23.6557	24.0059	23.5178	23.682	24.1852	24.5739	24.6165	23.5216	24.3059	24.2994	23.9489	23.9881	23.5956	23.7559	23.8923	23.7159	23.8178	23.1708	22.9132
Ddt	28.9217	29.0003	29.2917	28.9428	29.3249	28.9467	29.1657	28.8877	29.1747	29.2675	28.9526	28.8867	28.8339	28.0848	28.9582	29.0111	30.0457	28.6574	28.8342	26.9726	28.4907	27.9394	29.3616	28.5616	24.1474	29.238	28.8762	29.2213	28.1846	28.9875	28.9378	29.2921	29.1498	28.8854	29.4318	29.1475	28.0735	28.3916	28.6053	28.7345	28.3124	28.3431	28.4637	28.7791	28.6268	28.6524	28.73	29.1367	28.5254
Ddx1	28.7975	29.0599	28.85	28.8566	28.939	28.8972	28.8247	28.8364	29.0122	29.0407	28.901	28.8295	29.2188	28.6738	29.6493	29.6845	29.0592	29.7219	29.2987	29.7244	29.3315	29.3642	29.0462	29.3491	29.3981	29.032	29.1753	29.0816	29.0487	29.4305	28.9524	29.2383	29.0752	28.9927	29.0235	29.1453	28.1824	28.6401	28.4867	28.7368	28.3823	28.7132	28.725	28.4298	29.0537	28.6079	28.7895	28.8306	28.5932
Ddx17	27.571	27.8409	27.7238	27.9339	28.1827	27.738	27.991	27.8382	27.8585	27.8374	27.73	27.6787	27.0512	27.2792	27.3455	27.1422	28.3038	27.5011	27.7934	28.0124	27.3118	28.358	27.7744	26.8955	28.1383	27.6459	27.6228	27.5899	28.0149	27.218	27.7783	27.587	26.9889	27.8737	27.577	27.7155	27.6544	27.6283	27.8727	27.9666	27.7723	27.3529	27.8194	27.5613	27.5532	27.734	27.4508	27.7227	27.4542
Ddx19a	25.5146	25.8851	25.7882	26.2664	27.0999	26.4892	25.3407	22.8097	24.3385	25.6378	25.7993	26.071	26.9609	26.9759	26.9825	25.9358	27.0661	25.6923	27.0603	27.0362	26.9542	26.0669	26.0944	27.0091	24.3353	26.0876	27.3591	26.7283	23.6905	27.0621	26.3863	26.431	26.3329	26.6475	26.7816	26.7768	23.7947	25.7611	26.7268	25.2697	25.7537	25.6656	26.8391	25.5191	26.1599	26.4204	23.8598	25.4923	26.0499
Ddx42	25.6222	24.1948	24.8133	24.877	25.4439	25.7939	25.0917	24.5587	25.496	25.0708	24.8987	25.0989	25.0339	25.4157	25.258	24.8737	23.9509	24.5747	25.4523	24.7231	25.1075	24.4708	25.1304	25.0342	24.1464	24.7905	25.2527	25.288	25.3131	24.845	25.5974	25.5072	24.532	25.5118	25.2823	24.9204	25.0503	25.2034	25.8102	24.9156	25.6229	25.5768	25.4498	25.1186	25.3414	25.4374	25.9206	25.0484	25.1738
Ddx46	23.6751	23.1463	23.452	23.7638	23.1556	23.9291	24.086	23.6037	24.145	23.4438	23.6299	23.7792	25.6174	23.7958	26.0532	25.1237	23.9388	24.8187	24.6705	26.0578	25.3427	23.6303	24.9312	26.8709	24.9753	23.9572	23.6398	24.054	24.1063	24.7298	24.4951	23.7452	24.106	24.4113	24.4539	23.7163	24.2995	24.3776	25.0896	23.7725	23.7458	23.3963	24.0005	23.9402	23.897	24.5409	26.0947	25.6025	24.511
Ddx5	30.062	30.0588	30.2633	30.0937	29.9948	30.1511	30.1577	30.1949	30.07	30.025	30.1013	30.0861	29.6755	30.2312	29.4008	28.9748	27.7077	29.5075	29.7042	29.8963	29.1992	30.6353	30.1533	29.5461	29.5447	29.7018	29.8143	30.1515	29.8138	29.4344	30.0525	29.7791	29.9068	29.8048	29.6181	29.9992	30.4268	30.2058	30.32	30.4659	30.4515	30.4439	30.6054	30.2772	30.1399	30.4478	30.5512	30.5181	30.2099
Ddx6	27.1056	27.3584	27.5814	26.4276	27.3447	26.9945	27.7814	27.6718	27.1563	27.4466	27.5136	27.2772	26.7932	27.4509	26.9467	28.0193	25.5655	28.0439	27.5186	27.4215	26.8823	27.241	27.2693	27.3281	24.7871	27.2158	27.3774	27.5217	27.9847	26.717	26.7636	27.1659	27.2728	26.516	27.4544	27.4342	27.6725	27.4554	28.4602	27.8042	28.0271	27.5523	28.0021	27.9076	27.598	27.6614	27.732	27.9449	27.6797
Decr1	26.8183	26.7334	26.5824	26.4943	26.2294	26.1162	27.1889	26.7002	26.8902	27.0816	26.4782	27.144	26.303	27.5891	26.8385	23.6264	23.5543	26.2442	26.9362	23.6008	26.3201	27.1478	23.8324	22.8048	25.702	26.9181	24.3455	26.8934	27.1977	26.5949	23.2817	26.875	26.8738	26.7528	26.2876	26.4946	27.2142	27.179	27.9875	27.3957	27.9938	27.6464	27.7686	27.5714	27.0633	27.3791	27.4837	27.3183	27.4067
Dek	25.4804	25.0145	25.273	25.3233	24.8887	25.132	25.1578	25.6983	25.0825	25.5971	25.835	25.4666	25.0208	25.0003	24.4004	23.723	24.3995	23.6782	23.4074	23.8633	23.8139	23.4573	23.5868	23.9822	24.3223	23.9032	25.1574	24.6167	24.652	24.8262	24.7982	24.996	24.4955	23.5701	24.9508	24.8919	24.8608	25.5417	25.8349	25.8037	25.3037	25.2487	23.888	25.2825	24.8517	25.4396	25.1823	25.4283	24.4831
Dennd1a	24.0402	23.4712	23.5385	23.5311	24.0286	25.7737	24.3684	25.4114	24.0039	25.694	23.952	25.8866	23.8737	23.9286	23.8092	23.3091	23.6666	23.7218	24.1267	23.7483	24.7039	23.9331	23.9587	23.0455	24.6491	24.2565	25.3529	25.8181	23.9984	23.1372	25.3627	23.8826	24.3372	23.8994	25.5801	23.9578	23.8957	23.922	23.2492	23.7452	23.2986	23.8961	24.0087	24.0977	23.4787	23.8077	24.1808	24.1271	24.2877
Denr	26.8745	26.3311	26.3054	26.4853	26.4424	27.0018	27.2811	26.4013	25.9814	26.7556	26.3115	26.8393	26.9913	26.3817	27.153	27.5674	27.7957	28.075	27.159	27.8147	27.1755	27.4333	26.9759	27.6208	28.0977	26.6012	26.7425	27.0986	27.6272	28.1765	26.8882	26.6131	26.4788	27.0435	26.6933	27.0881	26.3543	26.3351	26.6178	26.6124	26.025	26.3356	26.1707	26.1402	26.4691	26.5438	26.6793	27.1129	26.3279
Dgkb	27.9252	27.5193	28.145	27.9004	28.0514	27.8549	28.1232	28.1557	27.723	27.8063	28.156	27.8949	26.5649	28.304	27.1617	26.7152	26.0816	27.9947	27.4971	27.0242	27.4803	27.3412	28.0949	26.9542	27.5054	28.9714	27.4452	28.6109	28.66	27.6216	28.1831	27.9024	28.4421	28.2285	28.0759	28.2769	28.4956	28.7317	28.3845	28.3196	28.2389	28.2633	28.355	28.3172	28.3676	28.0473	28.3503	28.4887	28.5234
Dgke	25.2624	24.6615	25.5457	25.1182	24.3638	25.3113	25.1904	25.4107	24.8246	25.6685	25.0638	25.5541	25.9419	26.4747	25.5577	25.2922	25.5296	25.4552	24.0007	25.5021	26.1008	25.4449	25.0623	25.2953	24.0926	24.4653	24.7972	25.3917	25.1515	24.795	24.2878	25.3431	25.6485	23.3189	25.4495	25.9176	26.7787	26.146	26.2228	25.6712	26.2705	26.6857	25.7605	27.2428	25.9943	26.1404	26.3565	25.5096	26.1048
Dgkg	28.2728	27.9939	25.8464	24.8514	28.0294	28.1927	25.3598	25.8185	28.2662	28.446	25.5683	25.6834	29.0108	28.4371	25.4035	25.4992	26.8909	27.8064	25.8462	24.7097	28.411	27.5916	25.4496	25.1968	24.6116	28.2827	26.0063	25.7949	28.6348	27.2271	25.5005	25.1571	28.4879	28.3371	26.3296	24.8753	29.3262	28.9667	26.6456	26.5585	28.9348	28.8752	25.9407	26.468	28.2747	28.6236	26.5836	25.8601	28.9728
Dgkz	27.7547	27.8645	27.6003	27.6822	27.3968	27.5079	27.6216	27.3453	27.2853	27.8945	27.6235	27.2982	27.0764	27.1755	27.5714	26.5883	27.2186	27.0668	27.672	26.3902	27.7553	27.1215	27.1589	27.307	27.1004	27.2344	26.9135	27.1932	25.7894	27.3792	27.3658	27.431	27.3378	27.4648	26.9964	27.0385	27.6682	27.2622	27.2985	27.3716	26.8455	27.2117	27.4384	27.1886	27.6875	27.5873	27.0732	27.4728	26.8878
Dguok	23.8229	23.7281	24.0661	23.1392	23.6174	23.5811	24.7544	24.1151	24.3176	24.5071	24.4218	22.9312	23.2207	24.1308	23.925	24.0067	24.1916	23.9445	23.5487	23.9585	23.4647	23.7687	23.5693	23.6024	24.1856	23.9299	24.5193	25.1302	23.8786	24.3807	23.6371	23.4465	23.4878	23.7974	24.3423	24.364	24.6219	24.7326	24.8698	24.5878	24.6927	23.7475	24.2208	25.1281	24.6594	23.932	24.5819	23.3718	22.8821
Dhcr7	25.3044	25.3482	24.8301	24.8454	24.469	25.3888	24.8836	24.6681	24.3087	24.6922	24.8351	24.6472	25.8348	25.366	24.6452	24.6352	24.4155	26.4067	25.0987	23.5889	25.5647	23.3507	25.3323	23.2746	25.1666	24.4418	24.7405	24.7254	23.7594	23.634	24.8791	24.8153	25.5368	23.8245	24.8328	24.4001	24.7957	24.9406	24.9504	24.6934	25.1455	25.0481	25.1754	25.1856	24.7111	24.7691	24.9464	24.9018	25.1393
Dhdh	24.3238	24.4494	23.9434	24.3599	23.6817	24.2733	23.4057	23.4504	24.1725	24.1382	24.4739	23.7389	23.6698	24.031	23.7622	23.6644	24.4786	24.0271	23.6547	24.4699	23.5407	23.7382	23.6794	23.5836	24.2995	23.0213	23.5643	23.4111	24.6184	23.8714	24.6663	23.8645	24.0858	22.9222	23.8896	23.7397	23.6315	23.4758	23.3896	23.3963	23.8182	23.5349	24.2651	23.3244	23.0514	23.3737	23.6117	23.61	23.6443
Dhodh	25.701	25.7407	25.9894	25.8423	23.6728	26.4278	25.9159	23.5117	26.4809	25.9826	26.8501	25.5741	26.7105	26.0626	26.3604	26.8789	24.0921	24.9399	26.5896	27.3831	25.8527	25.0668	26.1497	27.2448	23.6494	25.1256	26.1313	25.8747	23.7685	24.6722	26.2091	25.181	26.6036	26.7336	26.4578	26.3014	26.1463	26.6485	26.3624	26.3417	25.8694	25.7443	25.794	25.7739	26.0571	25.9869	26.5871	26.0648	26.1095
Dhrs1	28.7229	28.5911	28.5037	28.561	28.3827	28.6623	28.805	28.8109	28.7977	28.4035	28.6036	28.7756	29.1117	28.1908	28.9808	29.306	29.3168	29.6644	28.7709	28.8862	29.304	29.2699	28.346	29.0018	29.4538	28.9644	28.4633	27.9943	28.974	29.0359	28.3167	28.3952	28.5927	28.5358	28.0296	28.8332	28.3666	28.2522	29.1966	28.3265	29.8241	29.049	28.9982	28.4141	28.467	28.0409	28.113	28.4766	29.1425
Dhrs4	26.9998	26.9774	26.5388	26.6271	27.0068	26.4761	26.6092	26.7263	27.0142	26.7762	26.8076	26.8125	27.823	26.6308	27.3623	27.4796	27.6288	27.8484	28.1041	27.6291	27.6957	27.6088	27.1121	27.4623	27.1429	27.5336	26.3566	26.8258	27.655	27.8651	27.2184	26.9064	26.9166	27.0964	27.0477	26.709	26.6953	26.8227	26.9151	26.5789	26.8568	27.2709	27.6852	26.8397	27.4498	27.099	26.5805	27.2218	27.1059
Dhrs7	24.7692	25.0099	23.7046	23.042	24.4664	24.3842	24.1837	24.9191	23.9852	24.0865	23.8484	25.4355	23.569	24.9713	24.2294	23.8619	24.8041	24.5293	23.6396	24.2906	23.4303	27.4347	23.1145	23.5851	24.8156	24.7543	23.9198	24.7158	23.8847	23.6173	23.5296	23.8786	23.8367	23.4107	25.3049	24.0145	25.7636	25.7266	25.9433	23.3924	24.4606	25.5115	23.4404	24.4649	25.9734	25.4285	25.7973	25.7592	25.0426
Dhrs7b	23.1867	23.9424	23.0101	23.3892	23.4982	24.175	23.8427	23.4277	24.4567	24.0108	23.4088	23.9672	23.2547	24.9459	23.9562	23.4115	23.7336	23.8371	23.018	24.0529	23.5715	23.7286	23.2208	23.8006	24.8114	24.7847	24.0469	24.4666	23.7717	23.3478	24.5963	24.304	24.234	24.4212	23.6811	23.7071	24.8108	24.6799	24.4984	24.5401	23.4554	23.3429	24.7304	24.5726	24.1641	23.8275	24.8683	24.7122	24.7104
Dhx15	26.4318	26.6244	27.2603	26.7195	26.2902	26.4835	26.5588	26.3536	26.8523	26.7102	26.8617	26.6876	26.1765	26.705	26.6939	26.3858	23.7568	26.1679	27.2816	26.3159	27.4038	26.1295	26.6843	26.8778	23.751	26.0862	26.8628	27.3971	25.9897	26.3601	27.0206	27.136	26.357	26.3358	26.8794	26.8335	26.6368	26.5032	26.9438	26.5956	26.9138	26.5135	27.0562	26.5636	26.6028	26.8233	26.6554	26.835	26.5797
Dhx29	24.4786	23.7516	23.778	24.3301	24.3153	23.8983	24.1579	23.8286	24.9652	23.7766	24.592	24.2731	24.2677	24.0304	24.3937	24.5193	24.2485	24.3119	22.8273	24.4382	24.132	23.3051	23.9278	24.4369	24.0918	23.8682	23.4549	23.9287	24.8066	24.3491	23.4907	23.5762	24.4591	23.4518	23.4432	23.7954	23.7915	23.2104	24.9992	23.6504	23.8512	24.703	23.4595	23.5139	23.1717	24.401	23.8081	23.6932	23.5017
Dhx30	25.351	25.9253	26.2164	25.7786	23.9642	25.0757	26.095	26.231	24.1643	25.9466	25.7366	25.9468	24.3611	24.6918	24.7	25.0128	23.7979	24.8258	24.6568	24.7326	25.1545	23.6516	24.2418	25.0597	23.8631	25.6723	25.1616	25.9938	24.144	23.4791	25.5089	24.2274	25.215	25.1681	25.245	25.7405	24.5901	23.8608	26.1547	25.3665	24.8594	23.4843	25.2119	25.3282	25.269	23.3857	25.0609	25.7327	25.1192
Dhx9	29.624	29.3303	29.3282	29.2724	29.5792	29.3508	29.3528	29.3566	29.4878	29.4498	29.3822	29.674	28.972	29.589	29.009	29.0149	29.2297	29.3093	29.2453	28.8873	29.6995	28.561	29.4752	28.9227	28.266	29.6305	29.4412	29.4151	28.8828	29.5695	29.4061	29.2649	29.4187	29.648	29.5172	29.3927	29.2876	29.2579	29.6198	29.5838	29.4264	29.3813	29.482	29.4332	29.2782	29.5293	29.353	29.3595	29.3572
Diaph1	23.6497	23.0109	25.1103	24.1273	24.1943	23.5221	23.3868	24.0532	23.957	24.5508	24.8671	24.5485	24.0332	24.0353	23.167	24.2588	24.0668	23.7504	24.1493	24.3384	24.4841	23.9352	23.764	24.4792	24.5344	23.5177	23.8229	24.0624	23.4764	23.8458	23.7259	23.8698	23.7709	23.9308	23.8353	24.0948	23.4015	24.5874	24.6168	23.7775	24.7437	24.1577	24.5963	24.5123	23.3948	24.2243	24.4101	24.7203	24.6535
Dip2a	26.8087	27.8331	26.6602	26.8505	25.7928	25.7094	26.4957	27.2332	26.0413	27.0343	26.4294	26.6229	26.1507	26.1591	26.0303	26.7188	26.5131	26.5833	25.6637	26.1796	25.9961	26.3109	25.7005	26.7417	24.3879	26.1485	26.2049	25.9596	26.7364	26.7183	25.6619	25.8278	25.9153	26.1788	26.2648	26.0655	26.2352	25.8912	26.3749	25.9306	26.2174	25.7654	26.1619	26.5238	23.4979	25.7398	26.3592	26.4605	26.2371
Dip2b	28.0259	28.2676	28.5044	28.3164	27.4742	27.5547	28.3533	28.4507	27.8995	27.7166	28.1823	28.3012	28.1477	27.2102	28.7181	28.76	28.6365	28.3614	28.4518	28.907	28.3279	27.6039	28.3433	28.7871	26.9879	28.0055	28.5633	28.3389	27.932	26.9261	28.2831	28.3815	27.9684	27.768	28.1028	28.5313	27.4908	27.4582	27.771	27.7471	27.3548	27.6766	27.8162	27.9531	27.1768	27.428	27.7953	27.8763	27.422
Diras1	27.0532	26.6127	26.8081	26.662	27.153	27.3115	27.0284	27.0893	26.7757	26.9481	26.9114	27.0644	28.3262	27.1838	26.6337	26.1333	23.9624	26.6566	26.7459	23.9584	25.9447	26.6395	26.9014	26.8069	24.8469	26.4311	25.7871	26.2265	23.8399	25.0382	27.1902	26.9262	25.8769	26.4778	27.2794	26.3096	26.805	27.0075	26.8287	26.7107	26.8657	26.7382	26.8609	27.1757	26.7203	26.7013	26.923	26.5004	23.6711
Diras2	29.0588	29.5375	29.6294	29.7682	29.4676	29.1107	29.0892	29.1576	29.381	29.1364	29.4444	29.4305	29.4377	28.9869	29.5909	29.8718	29.5027	29.5503	29.8629	29.4108	29.249	29.2281	29.5279	29.6208	28.3225	28.9075	29.2301	29.3581	29.5194	29.7674	29.4074	29.2384	29.2172	28.5602	29.2815	29.7198	29.2944	29.3456	29.1092	29.3497	29.2219	29.4285	29.3391	29.6831	29.6009	29.5527	29.5735	29.4511	29.2793
Dis3l2	24.5827	24.0076	23.2145	24.1702	23.7394	23.087	24.0926	23.9017	23.9605	24.6051	24.5182	24.8376	25.0449	24.6997	25.1281	24.975	24.669	24.0927	25.3659	25.0925	25.7586	23.3748	25.0733	25.372	24.9193	25.4895	24.2446	25.3895	25.4336	25.9744	24.5729	25.2431	25.248	25.5818	23.4486	25.2965	24.3527	22.9226	23.3789	24.0052	23.9935	24.1507	23.8156	23.9449	22.4142	24.332	23.3346	23.1798	23.6575
Dkc1	24.7759	24.7372	24.6942	25.1609	25.0026	24.7986	25.3682	24.6725	23.7203	24.8027	23.9233	24.6027	24.8638	25.2834	25.1303	23.4058	24.074	23.5231	24.88	24.8293	25.0196	23.8502	23.2446	23.7335	23.5109	24.4231	25.6091	24.0731	24.3093	23.6301	25.042	24.625	24.2628	24.2796	25.0048	25.026	23.8003	25.1161	23.6692	25.0724	25.8581	25.5697	24.9502	25.2841	24.9282	24.4489	25.0477	24.9022	24.0299
Dlat	32.057	32.1823	31.8446	31.7659	31.7983	32.37	31.6126	31.6372	32.3481	32.3156	31.8673	31.8711	31.8689	32.7785	31.7495	32.5907	32.8532	32.4019	31.3961	32.6017	32.4438	32.7046	31.7743	32.5582	32.8054	31.7044	31.8421	32.0016	32.8496	31.845	31.88	31.9178	32.1761	32.0817	31.8621	32.0975	32.624	32.6981	32.1585	31.9697	32.5744	32.7729	32.0039	32.3456	32.6796	32.7213	32.2457	32.0101	32.4436
Dld	31.6673	31.3982	31.7472	31.795	31.6866	31.745	31.8392	31.6864	32.1838	31.6881	31.7012	31.8736	32.3337	32.0531	31.4974	31.632	31.5262	31.3127	31.6323	31.6779	31.8839	31.4582	31.8052	32.1176	30.9938	31.8291	31.8294	31.7928	31.177	32.0154	32.0469	31.9176	31.8242	32.0611	31.9318	32.1263	31.879	32.061	31.6463	31.9459	32.2308	32.0738	31.7439	32.0438	32.1716	32.0159	31.8212	32.1541	32.206
Dlg1	29.3432	29.479	30.0143	30.102	29.4694	29.396	29.8609	30.1465	29.2303	29.5108	29.9299	30.0868	28.952	28.7254	29.6404	29.696	28.6197	28.1325	29.9228	29.7479	29.0466	28.3325	29.672	29.6004	29.0982	29.0653	29.8671	29.858	28.7261	28.9868	30.0581	29.8304	29.1001	29.106	29.7155	29.6066	28.7121	28.589	29.3622	29.3819	28.413	28.7851	29.4392	29.1983	28.3842	28.85	29.5519	29.5582	28.4219
Dlg2	31.0365	31.2277	31.2641	31.1896	31.0779	31.1444	31.4346	31.1712	31.0927	31.1942	31.2636	31.3533	30.3164	30.8126	30.5558	31.0564	31.0789	30.8652	30.9291	31.548	30.6271	30.9481	31.0551	30.7407	31.5152	31.1075	31.1656	31.2677	31.3219	29.7326	31.0988	31.2245	31.1202	31.0284	31.353	30.9321	30.8736	30.8453	30.9111	31.0522	31.01	31.0084	31.0502	31.0849	30.9479	30.9024	31.0143	31.2911	31.2334
Dlg3	29.1357	29.6758	29.0611	28.9717	29.3497	29.4467	29.3317	28.9841	29.5197	29.4221	29.3477	29.2505	29.3995	29.1097	29.0945	28.8107	29.0034	28.2601	29.3587	28.3775	29.3108	28.9356	29.1454	29.3801	29.5989	29.3423	29.1451	28.9487	27.6227	29.2773	29.0259	29.1784	29.2252	29.3675	29.0114	28.7786	28.9436	29.0872	28.5063	29.0378	28.9722	28.9825	29.0025	28.8362	29.2224	29.1925	28.8947	29.2557	29.0032
Dlg4	31.5695	31.8173	32.0672	31.8133	31.5518	31.4939	32.0559	31.9566	31.5187	31.6875	31.8687	32.0415	30.847	32.0735	31.5326	31.7011	31.6965	30.9323	31.6754	31.0611	31.3531	31.0628	31.6981	30.8842	31.3009	31.5244	31.4096	31.918	31.6252	30.8754	31.6305	31.6128	31.6786	31.2262	31.5446	31.4701	31.6521	31.6671	31.8243	32.0581	31.639	31.5949	32.0175	32.0825	31.8177	31.674	31.9144	32.205	31.7941
Dlgap1	28.8487	29.0598	28.2684	28.3158	28.8219	28.8704	28.5269	28.4187	28.8619	28.7747	28.6633	28.1394	28.6959	28.739	28.6901	29.0738	30.059	28.7728	28.4976	29.1715	28.9545	29.4631	28.4951	29.1059	30.0527	28.8601	28.8507	28.4219	28.9239	29.0145	28.4104	28.5456	29.0572	29.1037	28.5895	28.9585	28.3484	28.5921	27.9413	28.1253	28.4944	28.3598	28.0379	28.0152	28.5329	28.3352	28.0002	28.1295	28.3138
Dlgap2	27.465	27.5529	28.3108	27.8035	27.3668	27.5763	28.3504	28.0526	27.5342	27.5503	28.2324	28.2092	27.4215	27.5837	27.9285	27.8531	27.4227	27.6346	28.1742	27.2884	27.1998	26.5176	27.9954	27.7171	26.647	27.1138	27.9893	28.3975	25.9006	27.5134	27.8846	28.4779	27.3124	27.1138	27.903	28.0418	27.3053	27.2365	27.6662	27.6965	26.9537	27.261	28.0146	27.9889	27.5873	27.3536	27.9318	27.8806	26.7782
Dlgap3	27.5034	27.6456	28.0223	28.0515	27.618	28.3183	28.2908	28.1263	27.7779	28.087	28.0565	28.1695	28.0041	27.7675	28.1829	29.1459	28.4936	29.0303	28.5201	28.7842	28.0208	28.7531	28.3553	29.1745	28.3066	27.53	28.0995	28.196	28.6344	27.8258	28.2438	27.9083	27.8291	27.5215	28.2675	28.2386	27.9594	27.9306	28.4186	28.0248	27.8089	27.6131	28.4794	28.4517	27.9694	27.9529	28.6958	28.6945	27.7626
Dlgap4	28.471	28.1856	28.4265	28.403	28.284	28.2285	28.4211	28.34	28.1071	28.2847	28.4059	28.2925	28.3801	27.9569	28.5212	28.7089	28.7979	28.7188	28.4783	28.6726	28.2212	28.5982	28.3959	28.7103	28.4653	28.2188	28.6091	28.1082	29.0506	28.5026	28.2458	28.3133	28.1409	28.4055	28.3286	28.0855	27.7125	27.9152	27.9088	28.1808	27.4704	27.9838	28.2346	28.2909	27.9756	27.8136	28.0361	28.5023	27.8599
Dlst	30.4113	30.5756	30.7643	30.9041	29.922	30.6886	30.6651	30.8689	30.5276	30.8691	30.6723	30.8935	30.3904	30.4699	30.3905	30.4048	27.7675	30.283	30.273	29.4957	30.5184	30.0929	30.7017	30.6497	28.8607	30.3275	30.5418	30.7752	29.9388	30.6943	30.7093	30.9805	30.7594	30.031	30.489	30.4185	30.4738	30.397	30.4155	30.4111	30.1834	30.7164	30.6563	30.5399	30.5836	30.5217	30.5164	30.6213	30.4734
Dmd	26.28	26.6284	25.4734	25.9262	26.0404	26.008	25.9743	25.9693	26.4884	26.6382	25.9845	26.0928	25.832	26.0725	25.7773	26.2729	26.266	26.2085	25.7986	26.0439	26.1303	26.5541	25.53	25.708	25.0951	26.1588	25.2936	25.4916	24.9391	25.468	25.9237	25.6836	25.9412	26.1013	25.8893	26.2783	26.2182	26.2122	25.8074	25.819	26.7437	26.3209	25.819	25.7392	26.4402	25.9416	25.7968	26.1385	25.9519
Dmtn	28.9094	28.9473	29.0437	28.9201	28.9312	29.0182	28.6981	28.8567	28.8254	28.8052	28.8511	28.4183	29.3259	28.4595	29.2092	29.6216	28.7414	29.6332	29.498	29.6519	29.2874	29.1656	29.3588	29.5791	28.8976	29.1112	29.4171	29.1965	29.2178	29.5928	29.0285	29.3813	28.8132	29.3921	29.0135	29.3217	27.9414	28.0887	28.3201	28.3379	27.8976	28.1764	28.5622	28.343	28.3885	28.0966	28.5176	28.5823	28.2828
Dmwd	25.7807	26.0397	25.9368	26.1587	25.7866	26.2636	25.9945	26.4463	26.4812	26.1346	26.2547	26.1492	25.7459	25.8426	25.829	25.8641	25.6048	25.3563	25.9589	24.0754	25.7187	26.1148	26.2158	24.9074	24.8652	26.2259	26.4932	25.6874	26.0149	26.3134	24.004	25.9214	26.1951	25.8339	26.4221	25.9793	26.0144	26.1073	26.0782	26.0595	25.9319	25.7313	26.062	26.2781	26.3192	26.0025	26.1811	25.7866	26.1887
Dmxl2	31.121	31.3041	31.1216	31.0613	31.2611	31.3448	31.1583	31.1708	31.3158	31.3916	31.1612	31.1636	31.1833	31.4513	31.1037	30.8528	31.2715	31.3412	31.2445	31.3565	31.4282	31.6107	31.221	31.0745	31.1668	31.0037	31.0602	31.0205	31.2855	31.44	31.0113	31.1918	31.437	31.4093	31.1554	31.2628	31.3278	31.322	31.1193	31.2785	31.1166	31.3825	31.2815	31.353	31.3709	31.3947	31.362	31.2155	31.4184
Dnaja1	28.0575	27.7461	28.1509	27.8294	27.3882	28.1582	28.209	28.3936	27.9181	27.8427	28.1078	28.0918	27.3215	28.2362	27.3656	27.5781	24.3091	27.3043	27.9496	26.0994	27.9012	27.1802	28.1282	26.9604	28.1197	27.9192	27.7238	28.2849	27.0708	27.4469	27.9103	28.4044	27.9598	27.7708	27.8353	27.7405	28.252	28.4766	28.2586	28.2461	28.0836	28.5408	28.6209	28.3067	28.8748	28.3894	28.4418	28.5536	27.9375
Dnaja2	29.4751	29.7169	29.9239	29.6581	29.7452	29.8255	29.7744	29.6524	29.454	29.6272	29.6986	29.837	29.9775	29.6718	29.6244	30.1028	31.0134	30.3015	29.8859	28.9253	30.3676	30.5935	29.9207	29.4449	30.5787	30.369	29.522	29.8251	30.3913	30.3714	29.7137	29.7581	29.6314	29.9474	29.5779	29.97	29.4504	29.4166	29.5598	29.4546	30.0427	29.6067	29.4495	29.4904	29.4911	29.4108	29.2784	29.5421	29.3047
Dnaja3	27.1802	27.419	27.0956	27.0802	27.3588	27.1714	27.0601	26.9349	27.491	27.2192	27.1836	26.6526	27.0329	26.7821	26.4367	26.6546	25.6644	26.0509	27.0575	25.9054	26.8733	25.7479	26.9721	25.402	25.0221	27.085	27.3146	27.0373	26.3889	27.0227	27.3304	26.8244	27.3252	27.3383	27.3379	26.7895	27.0728	26.705	26.3428	26.3521	26.6645	26.9952	26.4967	26.7778	26.8683	27.0512	26.2396	26.6343	26.8579
Dnaja4	26.2624	26.3423	26.2142	25.9066	26.438	26.303	26.7202	26.7345	26.2784	26.1941	26.6267	26.3728	26.94	26.0773	26.6382	26.8359	27.9042	26.8639	26.8368	25.8497	26.9503	26.2247	26.6081	27.1049	26.1802	26.1945	26.1146	26.3311	26.7223	26.0058	26.3089	26.4329	26.4826	26.6153	26.4533	26.2559	26.2655	26.2988	26.079	26.3704	26.6502	26.9676	26.4765	26.5444	26.8705	26.2632	26.3516	26.6617	26.5009
Dnajb1	25.7737	25.6938	26.0186	26.3589	25.3124	26.2092	26.0558	26.3533	25.4171	26.5403	26.4905	26.2378	26.5362	26.1883	26.0096	24.8782	23.5672	23.591	25.7358	26.1337	25.8756	25.4974	25.503	24.8523	26.2209	26.1235	26.1336	26.164	25.2464	26.0097	26.4733	25.9606	25.5438	26.4	26.1593	26.3595	26.0457	26.1197	26.2722	26.3735	26.2448	26.4323	26.1827	26.4557	26.1067	26.1587	26.0602	26.4621	26.3937
Dnajb11	24.0321	24.0319	25.6155	23.7921	23.8388	23.8933	25.825	25.7584	25.4589	25.5875	23.8538	25.7083	25.2389	26.2436	25.3538	25.6486	25.4805	24.1771	25.8899	24.6119	26.0423	24.1083	25.7344	24.6745	25.8315	24.9841	25.6335	25.5924	23.8389	26.0004	25.4951	25.5362	25.5496	25.6685	25.177	23.8877	26.3974	26.1734	26.5202	26.2683	26.5075	25.6694	25.6887	25.9084	25.587	25.504	26.0644	25.3939	26.1406
Dnajb2	27.7492	27.5151	27.8271	27.8732	27.7815	27.4559	27.58	27.8942	27.6638	27.4363	27.8171	28.0146	27.8025	27.3741	28.0798	28.3813	27.5715	28.093	27.7494	28.8715	27.5337	28.0384	27.7532	28.0701	28.2877	27.7368	28.1469	27.6659	27.5688	26.6483	28.1968	27.7509	27.2916	27.4896	27.7488	28.1624	27.5646	24.4112	27.5502	27.51	26.7819	27.1357	27.0204	28.0328	27.7499	27.2902	27.4639	27.2397	26.8682
Dnajb4	25.266	25.3121	24.9691	25.4849	25.2038	25.3502	25.1062	25.2813	25.275	25.2471	25.5778	25.4255	24.1103	25.4913	24.7555	25.0369	25.6314	25.1687	25.2774	24.2263	24.1467	24.9383	25.2451	24.9827	24.6355	25.0121	25.2296	25.3964	23.4348	23.702	25.0595	25.3782	25.3762	24.5813	25.4174	24.4978	25.9291	25.5721	25.3013	25.3658	25.7728	25.205	24.7672	25.4677	25.0648	25.7725	25.2657	24.685	25.3044
Dnajb5	23.6199	23.4106	24.1876	23.5427	24.4326	23.5729	23.3821	23.901	24.5707	23.9043	23.1646	23.671	23.4641	23.8315	23.3454	23.645	23.6834	23.7023	24.3477	24.3157	24.4755	24.1186	24.6874	23.8193	24.051	24.3542	24.5261	24.916	24.5185	23.5543	24.7273	24.2623	24.0666	23.7325	23.9631	24.1725	24.7381	24.6605	24.4588	24.9848	24.4456	24.7921	23.9887	24.7913	22.8891	24.8198	23.8006	23.6256	24.7538
Dnajb6	26.4785	27.1883	26.877	27.4909	26.9475	26.7728	26.8467	26.8908	26.6376	26.4258	26.4744	26.7515	26.2611	27.1824	26.2404	27.2015	26.6351	27.1771	26.8389	25.9308	26.3499	26.4906	27.2717	27.1922	24.7023	26.89	27.1529	27.5013	24.5144	26.5083	27.4303	27.6067	27.2939	26.808	27.3021	25.9065	27.249	26.5721	27.6427	27.4278	27.094	26.3585	27.4613	26.5182	27.5422	27.3215	26.5198	25.9511	27.1334
Dnajc10	23.8804	23.9361	23.5681	22.7743	24.7589	23.5349	24.1921	24.3669	23.3759	24.0504	24.0276	23.7902	24.5367	23.8337	24.4185	24.849	25.2603	23.8991	23.3655	24.7729	23.9796	25.3869	24.1418	24.6256	26.4309	24.2169	23.0211	24.2994	23.583	24.1705	24.1863	23.7275	23.8964	24.1222	23.6401	24.2839	24.0399	23.1893	24.7627	23.7396	23.5084	23.8692	22.9521	23.6437	23.4312	24.2693	23.2379	23.5457	24.0597
Dnajc11	28.3382	28.0255	28.0364	28.433	28.2535	28.3993	28.1523	28.1875	27.8163	28.675	28.3386	28.3472	27.8023	27.4214	28.1521	28.0772	27.6034	28.2893	27.5728	27.8945	27.8491	28.2826	27.833	27.7943	24.1014	27.8135	28.198	28.5056	26.8255	27.4441	28.0487	28.4179	28.3658	27.9033	28.318	28.3335	28.1328	27.9456	28.2446	27.4396	28.4096	27.6873	28.3925	27.7786	28.0168	27.895	28.2175	27.9934	27.3041
Dnajc3	23.7573	24.3901	24.2095	23.9795	24.657	24.3152	23.845	24.0352	24.1218	24.4339	23.7282	23.4499	25.6621	23.7063	25.049	23.0585	25.612	25.8596	25.4042	25.4566	25.2875	25.4783	25.3931	25.2871	24.6573	23.8908	24.0892	24.7804	23.6982	24.1117	23.685	24.9172	23.7104	23.5358	24.1243	25.2466	24.495	24.2963	24.1687	23.3468	25.0458	24.1397	23.3338	23.3285	24.496	24.4607	23.5033	23.5747	23.9002
Dnajc5	31.2856	30.9711	31.5289	31.6924	30.6192	31.1058	31.3844	31.5227	31.155	31.3917	31.7479	31.5491	29.8232	30.9008	30.5902	31.38	31.6172	30.9396	30.6817	30.7348	30.2283	30.591	31.3578	31.0833	30.8954	31.1817	31.0663	31.4667	30.5953	30.5489	31.299	31.6715	31.4998	30.6152	31.8453	30.7474	31.2769	31.4634	31.3298	31.2979	30.9443	31.4367	31.4159	31.1833	31.5736	31.2673	31.0618	31.3104	31.2905
Dnajc6	29.6182	29.3969	29.7927	29.8063	29.3744	30.0269	29.6829	29.7513	29.7677	29.7915	29.9114	29.8571	30.024	30.1884	30.1033	29.8533	29.9944	29.6918	29.9025	29.5397	30.0239	30.1491	29.7668	29.9747	29.3946	29.6828	29.5364	29.6938	29.9724	29.4359	29.8099	29.9208	29.9699	29.451	29.7894	29.5029	30.1104	30.0261	30.3238	29.95	30.1649	30.0901	30.0713	30.2734	30.0442	29.9832	30.3208	30.3931	30.1179
Dnajc7	26.4127	26.5155	26.206	25.7734	26.3013	26.0268	26.4335	26.0446	25.8311	26.077	26.0087	26.2568	25.0222	26.4815	25.5333	22.9478	25.5692	23.2899	25.9174	25.2983	25.7626	26.042	25.5465	25.4346	25.2788	25.8562	25.8526	25.4467	24.2533	24.7855	25.5739	25.6946	25.4267	24.8558	26.3389	23.7597	25.4911	25.1817	26.4421	25.8193	25.7366	25.1458	25.9255	25.7885	25.6565	25.6196	26.2328	23.4511	25.9779
Dnajc8	24.0101	23.7451	23.4321	23.0828	23.4596	23.5264	24.3293	23.2845	23.5833	23.5718	23.6531	24.1223	25.5572	23.5263	25.5643	25.9658	27.1593	26.6135	25.8508	25.7535	24.1789	25.2883	25.4499	27.1656	25.0281	26.1415	23.594	26.4842	23.1983	23.7696	23.7731	23.6769	23.8506	25.6495	23.3295	23.6484	23.9029	23.9512	24.0316	23.3737	24.9041	25.001	25.2318	24.0923	23.8049	23.1254	25.0674	23.2174	24.082
Dnal1	23.5692	23.4044	23.5886	23.8258	24.2675	24.6888	23.2232	23.4436	25.0658	25.0689	24.3706	24.0715	26.4089	24.2761	23.4253	25.175	23.5287	24.1199	24.7053	24.3065	25.7427	25.1601	24.7014	25.5408	24.5741	25.1356	25.6566	23.6628	25.8774	26.0368	25.5272	25.3669	24.0236	26.0557	25.5259	25.3747	25.5339	25.8326	25.6758	24.9986	24.8656	25.4465	24.9423	24.939	25.4854	25.6086	24.4771	24.7248	25.2212
Dnm1	33.945	34.1639	34.3086	34.2733	33.8641	34.3548	34.1698	34.1923	34.1673	34.2724	34.2273	34.3046	33.4095	34.0397	33.4569	33.3441	33.9916	33.6064	33.5421	33.567	33.6252	33.8511	33.9276	33.3073	33.9858	34.0484	33.6669	34.0438	33.6681	33.2501	33.9727	34.0675	34.0536	33.6892	33.889	33.6251	34.3834	34.3626	33.9067	34.0658	34.0954	34.2542	34.0044	34.1197	34.5148	34.3738	34.1847	34.3152	34.1743
Dnm1l	30.5388	30.9472	30.6313	30.6401	30.9502	30.7866	30.6555	30.795	30.9487	30.7472	30.5786	30.8014	31.363	31.1223	31.2204	30.6234	29.6727	30.7746	30.8557	30.2615	31.1278	30.6941	30.7266	30.9445	29.2914	30.6578	31.015	31.1063	30.0912	31.4595	30.8395	30.9253	31.1038	31.1704	30.8896	30.9295	31.5947	31.6191	31.2572	31.3787	31.4615	31.5378	31.2384	31.3241	31.3993	31.4113	31.4468	31.3151	31.3107
Dnm2	29.4421	28.8039	29.5604	29.6645	29.3956	29.0971	28.8884	28.6856	29.6139	29.4857	29.4538	29.2754	29.3324	30.0075	29.2063	29.5975	28.7011	29.2993	29.1122	28.8064	28.9931	28.9412	29.5891	28.3979	28.3432	29.645	29.816	29.431	29.0096	29.3149	29.5306	29.8961	29.2831	29.3185	29.7549	29.3412	31.3145	29.848	30.2302	29.748	30.2422	29.9961	30.0756	29.8173	29.6218	30.0928	30.0793	30.1943	30.0595
Dnm3	29.753	29.4517	30.1361	30.0931	29.7245	29.4458	29.9939	29.9141	29.631	29.6111	30.1493	30.1266	29.1312	29.2447	29.8566	29.9918	29.7667	28.9899	29.7991	29.9157	29.4134	29.1891	30.0013	30.0151	29.8942	29.4351	30.0777	30.0721	29.5069	29.0116	30.2258	30.3229	29.2472	29.5555	30.1923	30.1654	29.022	29.5391	29.907	30.1302	29.3532	29.3791	29.9714	29.8674	29.3996	29.6879	30.0029	30.2474	29.2988
Dnpep	27.9563	27.5402	28.0679	28.0439	27.6494	27.9675	28.0623	28.1143	28.116	27.9889	28.2416	28.1895	27.7006	27.5646	27.523	27.8558	27.5302	27.4789	27.8184	27.3129	27.1028	27.4967	27.6288	28.3975	24.8395	27.4478	27.6244	27.7615	28.1178	28.2214	27.4937	27.798	27.2814	27.8873	27.7378	27.8301	27.5436	27.4439	27.7292	27.6115	27.6387	27.4975	27.7691	27.7259	27.5305	27.2152	27.7048	27.6613	27.3738
Doc2a	24.0119	24.2592	23.7472	24.0998	24.3058	23.7271	23.4088	23.9053	24.1202	24.343	24.1468	22.5867	24.1952	24.2355	24.0209	23.5881	23.5036	24.3845	23.7109	23.5325	23.843	24.0269	24.5459	23.9765	24.573	23.0326	24.1407	24.9225	23.6426	23.8113	24.3385	24.8954	24.774	24.2509	23.4419	24.3275	23.5798	24.9961	25.524	25.3467	23.8523	22.9422	23.4903	25.3912	24.4122	23.5141	24.7039	25.4674	23.4038
Dock10	25.3829	24.8882	24.1805	23.9978	25.4409	24.9724	24.577	23.3527	24.942	24.4	23.813	24.6972	25.1367	23.7951	24.7155	23.6361	24.9834	25.7299	24.563	23.081	25.3971	25.371	24.6077	23.608	24.3694	25.2551	25.1472	23.9874	24.3425	25.1403	24.0328	23.9806	26.086	25.7718	24.1184	24.1283	25.9386	25.5054	24.6315	24.1554	23.6064	25.0357	23.9791	24.0234	24.9885	25.3941	24.615	24.0688	25.5192
Dock3	26.4521	26.3249	26.2027	26.3975	25.8232	25.5917	26.1606	25.9356	25.453	25.9601	26.29	25.9574	26.0366	25.4701	26.3298	26.27	25.4506	26.4497	26.5351	26.3083	26.3063	25.7833	23.739	26.436	24.3388	23.4256	25.4452	26.1088	26.5041	26.2032	25.7382	26.1812	26.1239	25.9174	25.7476	26.2424	25.1824	25.4208	25.582	26.3797	26.3126	25.4863	25.8982	26.4359	25.6377	25.6366	26.4435	26.7051	25.8036
Dock4	28.6081	28.225	27.2248	27.6233	28.1983	28.0262	27.2559	27.3773	28.1146	27.9926	27.8212	26.734	28.8602	28.1896	26.2941	26.418	28.5791	28.0809	26.9588	26.1312	28.3297	28.5981	27.4427	25.9559	28.7442	28.1027	27.0991	25.9273	27.9414	28.2696	26.224	27.0738	28.0925	28.3832	26.8064	26.4615	28.5488	28.2696	26.9969	27.0449	27.7382	28.1031	27.3201	26.9395	28.6851	28.1262	26.7291	27.2372	28.3737
Dock7	25.7012	23.3239	24.1262	25.5166	25.5882	24.6139	23.2799	25.4447	25.4687	23.4521	23.9452	25.7663	25.3267	24.8857	25.1091	25.9771	25.4199	26.0583	25.1013	25.4614	25.1135	26.0679	25.2715	25.8673	23.8682	24.9477	24.5866	23.8461	24.0964	25.1994	24.8125	23.6784	23.7673	23.5909	24.6757	24.3456	23.8084	22.9336	24.9829	23.3838	24.5708	24.0876	24.168	24.7917	23.8341	24.04	24.4526	24.0195	23.1312
Dock9	26.3123	25.5047	25.0485	25.1682	26.0796	25.5739	25.0405	25.4568	25.4685	25.5085	24.9577	25.3719	26.0346	26.1481	25.0064	25.063	26.6768	25.6101	25.085	25.0838	25.5109	25.2963	24.8324	25.065	24.9822	25.5459	23.7438	23.7751	24.4507	24.2449	24.3774	24.2836	24.2926	26.4351	23.5185	24.2479	26.4956	26.7372	25.9237	25.3217	26.4412	26.3874	25.5977	25.9519	26.3394	26.5765	25.5515	25.1685	26.0971
Dpm1	24.699	23.5141	24.7152	24.9692	23.3521	24.5552	25.7504	25.47	23.8814	24.3146	25.6491	24.2342	24.5707	25.0114	25.1139	24.6051	24.2103	23.4048	23.8454	24.4295	23.9205	24.4825	24.1243	25.5761	23.7478	23.7812	25.5491	23.8892	23.7541	23.8857	25.3489	24.3797	23.5326	23.1705	24.2604	23.9401	24.9977	25.5124	24.9204	24.3497	25.2799	25.4812	23.1949	24.0698	24.1638	25.1226	24.9363	25.56	25.0541
Dpm3	26.0491	26.4321	25.913	25.9065	25.8331	25.8114	25.9608	26.0748	25.5697	25.8766	25.7528	25.8031	26.1394	24.7572	26.8223	26.0389	25.5919	25.9324	26.1312	25.7754	25.6472	25.818	26.1651	25.9275	24.7886	26.1237	23.9102	23.2349	26.0281	24.6073	23.4801	23.3586	23.4958	25.4997	23.6968	26.4193	25.1905	25.1224	23.5091	25.0293	25.2234	25.2615	24.9968	24.2024	25.2629	24.2833	24.882	25.1037	25.3762
Dpp10	27.6326	27.6813	28.9459	29.0597	27.2432	27.1743	28.605	28.5972	27.582	27.467	28.6069	28.598	27.2388	27.4255	28.7751	29.1827	28.4554	28.4406	28.6348	28.5465	27.163	27.9841	28.6202	27.3572	28.0365	27.4941	28.217	28.2447	28.4982	28.8555	28.3095	28.2597	27.8385	26.862	28.6216	28.5394	27.3238	27.233	28.4319	28.6851	27.8512	28.1956	28.5988	29.1007	27.8497	28.2449	28.8748	29.008	27.7763
Dpp3	27.5462	27.67	27.2903	27.8688	27.8617	27.9791	27.5398	27.4924	27.6998	27.4673	27.689	27.5936	26.9165	27.3974	27.5179	27.4079	27.4824	27.1891	27.2757	26.9691	27.0179	26.224	27.5753	27.4724	27.2214	27.3127	27.7484	27.7295	27.7932	26.3826	28.0491	27.5296	27.7374	27.0841	27.8723	27.6012	27.5151	27.6925	27.793	27.5178	27.608	27.5095	27.6386	27.8019	27.4231	27.7585	27.8565	27.6487	27.3545
Dpp6	30.4847	30.3793	30.3399	30.3079	30.3203	30.5871	30.3283	30.2645	30.8147	30.4963	30.1592	30.3822	30.6639	30.9763	29.9062	29.5374	30.401	29.7069	30.3403	29.7878	30.0205	29.7567	30.2938	30.5476	29.1951	30.4841	29.9568	30.4338	30.2648	30.4691	30.2715	30.3924	30.9921	30.4376	30.134	30.1492	30.8699	30.874	30.4084	30.7183	30.6472	30.9937	30.3892	30.4522	31.1715	31.027	30.5196	30.4382	31.0757
Dpp7	23.4391	24.0354	23.9266	23.736	23.2416	23.7052	24.1156	24.0521	24.3397	23.7518	23.1863	24.098	25.6874	24.2738	25.2969	23.5584	24.4118	24.3093	24.9596	25.2051	25.3395	24.5958	23.7355	23.5819	24.3178	25.7116	25.2709	25.0487	25.3833	25.7269	25.4768	25.0053	25.2795	25.0074	22.4082	25.3895	23.6201	23.5473	23.6914	24.1382	23.7568	23.138	23.9722	23.4205	23.6699	23.7986	24.1067	23.5932	23.4963
Dpp8	23.622	24.1094	23.2687	23.5097	24.043	23.8809	23.9402	23.4478	24.623	24.5218	23.7229	22.9109	25.1598	25.1253	24.9304	24.6804	24.9173	25.1039	25.1396	24.755	24.6457	25.0352	24.8486	24.6181	25.0031	22.2961	23.8575	24.5704	24.051	24.63	23.5495	24.1882	24.1013	23.2444	23.6816	23.681	25.2102	25.7251	24.9271	24.431	25.1703	25.0369	23.8393	25.1693	25.633	23.3283	23.5189	23.2757	25.4457
Dpysl2	35.2854	35.3064	35.6115	35.5629	34.7733	35.5816	35.4175	35.5523	35.3466	35.5601	35.5329	35.6576	34.6481	35.4228	34.7544	34.4809	34.9846	34.5431	34.6654	34.3941	34.8778	34.434	35.1513	34.5173	34.5372	34.956	34.7426	35.2186	34.1364	34.403	34.9557	35.5035	35.1556	34.4212	35.0637	34.468	35.5841	35.3933	35.3416	35.4064	35.4226	35.4919	35.5018	35.2389	35.1724	35.5869	35.4627	35.4871	35.3936
Dpysl3	31.0553	31.008	30.3916	30.5401	30.9037	30.6997	30.4821	30.4984	30.9442	30.7747	30.5781	30.4644	30.4202	30.1975	29.8811	30.0684	30.068	29.7528	30.3715	29.3451	30.6008	29.8269	30.3091	30.0951	30.9979	30.9658	30.6414	30.5262	29.8181	31.4206	30.6618	30.7676	30.5534	30.9059	30.4794	30.7241	30.4951	30.4154	30.1734	30.3078	30.5946	30.2089	29.9551	30.1879	30.2048	30.3486	30.1403	29.9725	30.06
Dpysl4	30.6781	30.5653	30.5781	30.3849	30.557	30.6324	30.5317	30.6493	30.6773	30.7944	30.6351	30.7072	30.1528	30.3303	30.5266	30.5655	30.8773	30.7489	30.4322	29.7322	30.5943	30.5469	30.4794	30.2891	28.7937	30.5392	30.6968	30.4226	30.4655	30.58	30.5357	30.6303	30.4334	30.6615	30.5792	30.6072	30.3533	30.4786	30.346	30.3066	30.4273	30.693	30.6585	30.3759	30.2969	30.5417	30.3909	30.4828	30.1801
Dpysl5	31.2535	31.2338	30.9816	31.0551	31.2457	30.9193	30.8409	30.9535	31.1764	31.1658	31.1102	31.0989	31.0415	30.2963	31.0829	31.0493	31.6012	31.2647	30.8695	30.7714	31.2153	31.1047	30.7692	31.0969	31.5283	31.1361	31.0741	30.884	31.2816	30.6508	31.036	30.9583	30.6201	31.0256	30.8217	31.0404	30.3699	30.6005	30.5149	30.5276	30.6068	30.4466	30.556	30.2803	30.3753	30.5499	30.4266	30.4166	30.0203
Dr1	25.0895	24.1969	24.5947	24.7582	24.2636	24.6734	24.5886	23.6183	23.6907	24.4339	24.1453	24.6538	23.4685	24.4243	23.8244	23.5951	23.5555	23.3833	24.162	23.9271	23.2517	23.6219	23.6286	23.0128	24.413	22.7766	24.3941	23.4227	25.2048	24.2094	24.9898	24.2516	26.21	23.8258	24.3512	24.0141	24.255	24.3879	24.1016	23.625	24.389	24.2183	24.4779	24.2075	24.2633	24.1921	24.6368	24.0601	23.6844
Drg1	23.588	25.0896	24.1713	23.6949	24.4455	24.4677	23.3804	23.0045	24.2238	22.3048	23.5951	25.0827	23.3533	25.7976	23.5709	25.239	23.6254	23.9336	23.4564	23.9526	24.6814	23.1252	25.2707	24.1089	25.4885	24.0181	24.0253	24.2876	24.3249	23.583	23.9606	23.7166	24.5913	23.2706	24.173	24.3949	25.6353	25.5691	25.7175	25.1098	25.7325	25.7267	25.4079	25.5446	24.4814	25.3127	25.9276	25.191	25.8413
Drg2	26.5065	26.4999	26.2426	26.6739	26.3085	26.9123	26.8247	26.2899	26.8869	27.2589	27.1467	26.0538	26.9811	27.2956	26.927	26.11	28.1768	27.2871	26.931	27.2062	26.8533	26.6688	27.2152	26.5749	24.3696	26.8237	26.4618	27.1735	24.8129	25.9621	26.6705	26.6891	27.0457	26.7253	26.358	26.376	27.0811	27.4369	26.9279	27.4301	27.5422	27.1377	27.1615	26.8809	27.3242	27.5117	27.3204	27.1767	27.2329
Dscr3	24.0236	23.5881	23.903	24.7401	25.0307	23.8084	22.9812	23.8428	24.0376	23.53	23.8155	24.309	25.0317	25.3809	23.8609	24.3995	24.4291	24.2379	24.6444	23.649	24.9154	23.0476	24.9453	23.516	24.9734	24.6369	23.6271	25.0935	23.9796	23.4779	24.3698	24.1254	24.6517	25.0776	24.6338	24.5127	25.676	25.432	26.1968	25.3207	25.6856	25.3412	25.7739	25.6603	24.9506	25.4781	25.6935	24.7994	25.0129
Dst	29.4127	29.3928	29.542	29.2579	30.2278	29.3767	29.6916	29.8063	29.7497	29.7697	28.1875	30.081	30.4048	29.5351	30.7215	30.5372	29.441	29.9102	30.4785	29.5808	29.5814	29.1381	29.7788	30.5679	26.9014	29.9469	30.7096	30.4811	29.2062	29.8462	30.5701	30.5329	29.8744	29.9464	30.3447	30.738	29.5387	29.5804	30.1239	30.0645	29.3671	29.7941	29.4152	29.6483	29.7323	29.5063	29.128	30.4054	28.8947
Dstn	30.5832	30.4702	30.3883	30.4968	31.2181	30.5772	30.1994	30.187	30.7972	30.3586	30.4252	30.2729	30.9941	30.3465	30.4837	31.1019	30.8389	30.9748	30.236	30.6528	30.6609	30.8602	30.327	30.9295	30.1645	30.8238	29.7454	30.1007	30.1715	29.9399	30.235	30.0502	30.366	30.2021	30.0187	30.4936	30.6095	30.0626	30.277	30.313	30.561	30.4448	30.0484	30.0281	30.2069	30.4102	30.0006	30.1057	30.1845
Dtd1	28.0297	28.1004	28.2463	28.11	28.0518	28.3573	28.5117	28.3748	28.2524	28.0047	28.305	28.3242	27.6072	27.8437	28.3186	27.4173	29.0424	27.5575	27.92	27.4258	27.6797	27.4493	27.8556	27.3433	23.7008	27.5421	26.9154	27.2031	29.4729	27.9988	27.8991	27.7999	27.5024	28.1951	27.6968	27.742	27.2978	27.6283	28.1963	28.0114	27.8991	27.337	27.9394	27.9841	27.8796	27.661	27.9077	28.0588	27.6721
Dtna	28.1836	28.135	27.9307	27.9136	28.4734	28.2764	28.202	28.0973	27.4403	28.2508	28.2049	28.0912	27.7036	27.7781	27.3716	27.7317	27.4714	27.3339	27.3827	27.2138	27.4734	27.3699	27.6694	27.4618	24.4427	28.0231	27.8923	28.037	27.6091	27.4655	27.6603	27.9937	28.3404	27.9088	28.2682	27.8774	27.2076	27.7175	27.7829	28.1917	27.7618	27.9318	27.3413	27.4184	27.1679	27.9482	27.5407	27.3058	27.9188
Dtx3	24.797	25.282	24.4202	24.7541	25.0896	24.6914	25.124	25.2484	25.1162	24.548	25.6077	25.3197	24.4872	24.4913	24.4941	23.1987	24.2176	23.82	24.6141	24.0146	25.3291	23.8186	25.3207	24.0297	24.2213	24.4515	25.4334	24.1306	24.248	25.0002	24.3742	24.9309	25.9011	25.2847	25.3692	25.282	24.5036	25.0472	24.5807	24.6938	25.267	24.4014	24.159	25.2615	24.9221	22.9704	24.8048	25.2071	24.9861
Dusp3	27.8185	28.0874	28.4291	28.1404	28.5028	28.3411	28.2732	28.0162	28.2266	28.0006	28.2524	28.3573	27.4177	28.3833	27.5515	24.8982	24.3271	24.3833	27.8064	23.456	27.2042	23.7165	27.6227	23.0967	24.3911	27.7809	28.1439	28.7737	23.4965	26.7198	27.6652	28.265	28.197	28.1081	27.6313	28.1753	28.5604	28.1084	28.1879	28.2579	27.9745	28.4148	28.3772	28.7426	28.108	28.3704	28.576	28.4558	28.342
Dync1h1	33.1722	33.3474	33.3918	33.3682	33.0352	33.0736	33.2854	33.2994	33.1434	33.284	33.2971	33.3634	32.9141	33.1102	33.2362	33.1482	33.035	33.0885	33.2226	33.2413	33.089	32.9658	33.2822	33.1488	32.8771	33.0739	33.2295	33.381	33.2061	32.9402	33.3209	33.4457	33.1712	33.0599	33.3047	33.3118	33.2802	33.3258	33.2734	33.3612	33.1411	33.2321	33.3502	33.3505	33.2568	33.3541	33.3521	33.4567	33.0981
Dync1i1	28.5906	28.5285	28.8035	28.8035	28.4928	28.525	28.9361	28.5375	28.4653	28.805	28.584	28.8236	28.8752	28.6816	28.9947	29.2647	29.4512	29.2873	28.8929	29.2871	28.7382	29.1118	28.8923	29.3287	29.5131	29.1266	29.3462	28.5767	27.7992	28.7503	29.2566	28.8606	28.6984	29.3286	29.4369	29.5298	28.0542	28.6808	28.6918	28.3215	28.103	28.251	28.2856	28.7917	28.5947	28.5101	28.5332	28.5631	28.5011
Dync1i2	27.7314	28.1482	28.2318	28.4497	28.0177	27.9362	28.4351	28.2899	27.3616	28.0737	28.3227	28.4199	27.9134	27.4031	28.4533	28.4491	28.1201	27.7844	28.4775	28.6973	28.1486	28.1634	28.0617	28.5681	28.718	28.5097	28.5002	27.7862	27.0437	28.8007	28.2248	28.4002	27.4525	28.0922	28.2708	28.5141	27.0478	27.1083	27.9837	27.8542	27.587	27.117	28.1525	27.7947	26.7834	27.0982	28.0221	27.8125	26.8945
Dync1li1	29.5222	29.4834	29.6769	29.5797	29.4872	29.7912	29.665	29.3404	29.6194	29.3501	29.6096	29.5116	29.4757	29.4485	29.2323	30.0356	28.5356	30.1612	29.3641	30.3199	29.6851	29.8769	29.3768	30.0302	28.2122	29.3693	29.7088	29.5916	29.5462	29.3302	29.4298	29.7415	29.4598	29.4896	29.5006	29.6405	29.5682	29.4682	29.7953	29.6604	29.2946	29.3368	29.7563	29.7134	29.639	29.3198	29.5677	29.7358	29.2362
Dync1li2	28.017	28.4851	28.4482	28.4885	28.3301	28.0044	28.388	28.3553	28.106	28.0554	28.3128	27.9283	28.3005	28.043	28.7673	29.0738	28.9524	29.1963	28.2955	28.6094	28.2581	29.217	28.5145	29.2574	29.1588	28.4498	28.4859	28.5525	29.019	28.3699	28.6915	28.6651	28.226	28.5065	28.5664	28.5021	27.8415	27.847	28.461	28.1899	27.9847	28.1031	28.2993	28.7723	27.7777	27.7904	27.8099	28.5221	27.7241
Dynll1	27.4444	27.4582	27.0022	27.5408	27.1904	27.3383	26.4057	26.9371	27.4955	27.007	26.8718	27.2975	25.0732	27.2832	25.3475	26.3698	27.4595	26.7871	26.6924	26.2895	25.8363	26.3448	26.5008	25.9986	28.0511	27.5455	27.6288	27.4341	27.1253	24.8243	27.6691	27.1366	27.6325	25.8055	27.3091	26.2482	28.1524	27.9306	23.3836	27.1405	28.0757	27.5159	26.3652	27.5308	27.5342	27.9132	27.6991	26.8469	27.738
Dynll2	30.9877	30.5967	31.1121	30.9021	30.5463	30.2414	30.709	31.0806	30.9468	31.009	30.902	31.0453	29.4592	31.5296	30.035	30.7077	30.8119	30.7939	30.29	30.3155	29.8268	30.5261	30.8512	30.3347	31.4266	30.6536	31.1023	30.9977	30.7191	29.8066	30.9137	30.7323	31.1378	30.0214	30.6729	30.3566	31.7258	31.4547	30.6839	30.9328	31.4808	30.982	30.8289	31.2177	31.2339	31.431	31.0334	31.0784	31.47
Dynlrb1	29.225	28.7829	29.2316	28.7836	26.5476	29.1545	28.7366	28.703	28.5004	28.5423	28.7914	28.7484	28.427	28.6843	28.652	27.3494	28.936	29.2316	26.9145	29.1818	28.6894	27.7169	28.7085	26.5093	28.8188	27.7165	28.9257	29.2368	28.5906	27.6887	28.5605	28.3763	28.3783	28.3778	28.4029	28.6478	28.3396	28.3697	28.423	28.1714	28.2011	28.2322	28.3102	28.6094	28.2976	28.2631	28.4202	28.3559	28.325
Dynlt3	24.814	25.3649	26.0288	25.3885	24.921	25.3666	25.7522	25.83	25.0383	25.7675	25.352	26.3248	24.4268	26.0126	22.8609	24.1563	23.5069	23.7811	23.9071	22.7289	24.0004	24.2599	25.1206	24.1179	24.7769	24.5118	24.0874	23.8613	23.5343	23.7362	25.1545	24.5176	25.1656	23.257	24.818	24.576	25.8547	25.5769	25.8554	25.8454	25.5377	25.5503	26.17	25.5895	25.6563	25.9801	26.1379	26.0615	23.7948
Dzank1	23.7849	24.0715	23.686	23.7873	25.6537	24.7753	24.2044	23.4418	24.2674	24.2324	24.1145	24.0949	24.3682	23.6434	24.3206	23.9888	23.6544	23.7171	24.3793	23.7334	22.4261	23.2177	24.9067	23.2985	25.0426	24.4526	23.9001	23.7259	22.8304	22.6889	24.0829	23.5052	23.596	24.1867	23.4853	24.7201	24.0628	23.8639	23.8609	24.0402	24.0387	24.5587	23.5766	23.7126	23.454	24.612	24.1761	23.6563	23.6974
Ebp	26.3722	24.0306	26.2678	26.1088	25.9513	26.5972	26.3714	23.1198	25.8644	23.3952	26.213	26.4754	23.4708	25.171	26.11	23.7627	23.5128	23.7267	26.3706	25.9574	26.2062	26.246	25.4845	24.1708	24.9865	26.4508	25.5408	23.8384	26.0316	24.6468	25.7591	25.4981	26.4945	23.8875	25.6267	24.8918	25.3243	25.4397	23.4598	25.1152	25.6356	25.5707	24.1739	25.4699	24.779	25.0303	23.8838	25.6897	24.0837
Ech1	23.7817	23.1996	25.7772	23.7544	25.0792	25.2488	25.0335	23.4549	25.386	25.1067	23.806	25.14	24.94	25.8505	24.8081	23.9978	23.766	23.0463	24.7641	24.1967	25.0196	24.2567	25.2223	23.5094	25.2752	25.8488	24.9774	24.8861	23.6098	25.41	24.809	25.9796	25.398	25.1761	25.1117	24.1432	25.0365	25.6296	25.6788	25.2656	26.1099	25.1778	25.2588	25.2229	25.8215	25.4839	25.3323	25.4086	25.9301
Echdc1	25.8285	26.1008	25.4359	24.8256	26.1379	25.7905	24.8511	24.9851	26.4409	25.2891	24.2595	25.3526	26.3007	26.3528	25.4893	25.2999	24.8403	24.8566	26.6064	25.0638	26.1165	25.1293	26.0415	25.7181	24.8624	23.8589	24.6676	24.1444	25.3304	25.1172	25.1647	25.4369	25.6305	25.0615	25.2768	25.3577	26.8879	26.6715	26.1312	26.4608	26.805	26.4921	25.7784	26.5372	26.146	26.5351	26.3069	25.5126	25.5891
Echs1	29.9695	29.0806	29.4263	29.376	29.5819	29.5773	29.4591	29.4051	29.6801	29.3246	29.2895	29.2685	29.5986	29.809	29.9801	30.0377	29.7514	30.4697	29.6965	29.7765	30.0049	30.4092	29.924	29.576	29.8824	29.5431	29.475	29.4631	30.0024	30.096	29.3218	29.1776	29.991	29.3891	29.5681	29.8874	29.6262	29.7355	29.638	29.6549	29.9715	29.9601	29.6046	29.7081	29.8034	29.7794	29.6712	29.7988	29.7793
Eci1	27.9845	27.1787	27.7118	27.6031	27.2093	27.771	27.9991	27.986	27.8454	28.089	27.5342	27.4409	27.3441	28.2204	27.4761	27.1114	23.7158	26.4584	26.7009	25.9296	26.8435	27.1017	28.0382	27.2964	24.6175	27.9092	28.1775	28.1194	26.8921	27.1157	27.5053	28.1711	28.0868	27.5497	27.6581	27.4528	28.2768	28.4122	28.4304	28.2871	28.3631	28.5246	28.2129	28.0222	28.8232	28.4728	28.2215	28.1826	28.3142
Eci2	25.47	25.6418	25.9865	25.5572	26.3214	26.5509	26.7959	25.8506	26.2159	25.5745	25.644	25.704	25.7628	27.0176	26.0479	24.8071	24.1816	24.6745	26.6481	23.2379	25.4007	25.7292	26.5176	25.5584	24.5665	23.5706	26.6219	26.5133	24.9162	24.8755	25.7232	26.467	26.9053	26.2336	26.6276	26.7746	26.6882	26.8003	27.0868	27.0458	27.5423	26.921	27.1316	27.1611	26.9154	26.883	26.9189	27.1258	26.7502
Edc3	24.2195	24.2074	24.4293	23.4559	24.1229	24.4815	24.4953	23.719	24.1601	23.9854	24.4701	24.6387	25.0662	24.0064	25.0576	25.4873	25.748	25.754	24.6388	24.7517	24.7403	25.3179	24.6628	24.979	26.1459	24.0642	24.3499	24.4889	24.4584	23.9916	23.5917	24.7991	23.9442	23.6409	23.2529	24.1376	24.4126	23.522	23.6489	24.1526	23.252	23.7431	24.5899	23.8812	22.9722	24.0358	24.1439	23.2095	23.4063
Edc4	25.7921	25.3662	23.1804	24.2475	24.2214	25.0733	24.9143	24.9893	25.961	24.7203	24.8855	25.4595	25.6942	25.467	25.7094	25.2812	23.9795	26.702	23.6661	24.7277	25.6718	24.6126	24.6753	25.4424	24.6838	26.5169	25.5653	25.1496	24.2067	23.6211	25.7351	25.0157	24.7034	25.382	25.1521	24.3502	25.9916	25.919	25.8814	23.6033	26.2867	25.6033	23.7624	23.6518	25.9186	25.9173	23.8507	25.6609	25.7944
Edf1	26.0692	25.6825	25.7671	25.8592	25.9912	25.5796	25.6408	25.6405	26.0421	25.8047	25.6296	25.5262	25.6053	25.8526	25.8884	26.585	25.5905	26.0591	25.5121	24.0187	26.1143	23.7024	25.4782	24.9908	27.2088	25.2183	25.816	25.3814	24.0203	26.5446	23.5217	25.2452	25.2612	26.2832	25.6863	25.6499	25.1243	25.7012	25.0705	25.4843	25.8209	25.7941	25.277	25.6064	25.9735	25.2121	25.1578	25.3902	25.8089
Eea1	28.8661	28.7046	28.5318	28.4094	28.7655	28.6316	28.6073	28.4385	28.2516	28.6538	28.6543	28.5722	28.9406	28.2531	29.2264	29.0794	29.0575	29.3079	28.8433	29.1967	28.9532	29.0486	28.8978	29.2836	29.4566	28.939	28.8352	28.6656	29.4349	29.0176	28.9294	29.0304	28.8283	29.1155	28.9525	28.9839	27.5115	28.3391	28.4148	28.3357	27.5598	27.8473	28.513	28.3101	27.5178	27.819	28.6553	28.2522	27.6615
Eef1a1	31.0189	31.184	31.5272	31.175	30.7958	31.7238	31.0373	31.3603	30.9696	31.586	30.9206	31.4829	31.7887	31.5952	31.4279	31.6772	32.401	32.1587	31.2073	31.4102	31.4889	31.9329	31.0687	31.5479	31.8506	30.8945	30.5491	31.4828	31.8579	31.6321	30.5533	31.0199	31.6193	31.0405	30.8968	30.8308	32.1408	31.698	31.6775	31.518	32.3521	32.257	31.3083	31.3086	31.7206	31.791	31.6122	31.0125	31.7315
Eef1a2	33.0674	33.1856	33.2332	33.157	33.5587	33.2879	32.8693	32.9408	33.397	33.2319	33.3408	33.1148	33.2876	33.4581	33.5985	33.7207	33.3821	33.7051	33.4564	33.5042	33.4492	33.8391	33.5834	33.5927	32.849	33.8446	33.3708	32.5966	33.9654	33.797	32.7661	32.3104	32.7107	33.5448	33.288	33.5522	33.2673	33.4377	33.1243	33.5682	33.6262	33.4501	33.2386	33.502	33.4289	33.4312	33.3831	33.3996	33.4737
Eef1b2	28.8719	28.853	28.4902	28.4527	28.4703	28.6058	28.8852	28.9119	28.8077	28.6713	28.9979	28.9607	28.7323	28.5179	28.6387	28.8649	28.0403	28.5643	28.5226	28.8712	28.555	28.2149	29.0663	28.9918	24.5913	28.7028	28.8268	28.8144	27.8315	29.0218	28.9215	28.9956	29.0996	28.5852	28.733	28.8884	28.1906	28.0085	28.5574	28.546	28.0874	27.8765	28.6103	28.1733	28.4305	28.4956	28.6657	28.8998	28.4588
Eef1d	28.8922	28.7905	28.4751	28.5259	28.7837	28.8334	28.7441	28.6908	28.5946	28.9332	28.6716	28.5119	29.0335	27.9847	29.0094	27.9108	25.892	27.3659	29.116	28.423	29.0275	29.0473	28.8818	28.4098	27.867	28.654	28.5501	28.3852	27.821	28.6137	28.6456	28.8138	28.8505	28.5703	28.4433	28.6703	28.0242	27.9383	28.1647	28.086	27.8116	28.0351	27.8033	27.8496	28.0037	28.0703	27.9537	28.1758	28.0732
Eef1e1	23.7053	24.3875	24.477	23.8689	24.2762	24.1725	22.4511	23.8615	23.5895	23.9387	23.4885	23.6883	22.6713	23.3191	25.3188	26.5734	24.8644	23.5505	23.9065	24.3625	24.0963	25.3416	26.8783	22.9232	24.7375	24.2933	23.8636	23.4727	26.0413	26.418	23.8537	24.1549	23.4803	24.0725	23.5611	23.5794	25.5034	25.6138	24.1646	25.6209	25.754	25.8825	23.7373	24.0343	26.1611	23.3543	24.936	25.808	24.2531
Eef1g	30.4828	30.4872	30.3773	30.4709	30.5789	30.4423	30.1945	30.3653	30.5161	29.9069	30.2927	30.6164	30.0494	30.5221	29.7588	30.3053	29.3214	30.1418	30.8152	29.5084	29.4292	29.8141	30.6377	29.8242	28.2536	30.3931	30.5362	30.3585	29.6422	30.0592	30.389	30.7092	30.4006	29.998	30.511	30.1804	30.4287	30.5372	30.6486	30.9358	30.3914	30.5116	30.6472	30.6997	30.8139	30.4935	30.5222	30.7501	30.2269
Eef2	31.6321	31.9901	31.7893	31.655	31.8587	31.7468	31.7921	31.7868	31.8335	31.8118	31.8145	31.8417	31.8194	31.6895	31.7074	31.732	31.4175	31.5525	31.8853	31.5133	32.0973	32.0101	31.7639	31.3062	32.0307	31.8971	31.7367	31.8059	30.8679	31.9218	31.7374	32.0536	31.8802	31.9367	31.7758	31.9376	31.8101	31.5724	31.6129	31.7653	31.8389	31.7945	31.5577	31.6129	31.7986	31.7185	31.512	31.5403	31.7461
Efhd2	30.6964	30.6483	31.4891	31.4286	30.8742	30.1155	31.3463	31.404	30.8203	30.6514	31.599	31.4555	30.6393	29.9747	31.4234	31.44	28.8291	30.5178	31.6283	31.7087	30.4361	30.3752	31.5151	31.4468	29.5878	30.882	31.3979	31.3325	30.1425	30.9655	31.368	31.1546	30.4529	30.4186	31.27	31.3673	28.9431	28.949	30.4562	30.4562	29.2319	29.3057	30.3102	30.28	29.6039	29.2068	30.196	30.3984	29.5935
Efl1	25.4815	25.9821	24.3995	25.8896	25.8942	25.5982	26.1031	26.4246	26.2157	26.2446	25.8572	25.6681	26.0275	23.5736	25.6096	25.4651	26.7294	25.9396	26.3005	25.3144	26.0919	26.5788	26.2375	26.2412	25.1556	26.1969	25.9769	24.4372	23.9056	23.5912	26.033	26.413	24.3618	24.8551	26.2091	23.9043	26.2498	26.5694	26.0267	26.5547	26.3125	25.9664	24.0452	25.9975	26.3958	23.3284	25.6787	26.3934	26.3455
Efnb1	23.3576	23.4071	23.2942	23.8347	25.1123	24.0123	23.4678	23.757	23.9483	23.8032	23.9558	24.6353	24.429	24.3841	24.4526	23.4842	23.1962	24.2214	24.7347	23.4717	23.7584	23.9524	24.5203	23.7817	24.4773	23.4669	24.2227	23.4953	24.4736	23.3375	23.7077	23.638	23.064	24.3698	23.7404	24.3969	24.6658	24.3373	23.804	24.1956	23.9067	24.1549	23.9319	24.5093	24.1695	24.3648	23.9807	23.9821	23.4104
Efnb3	24.4305	23.9976	24.0132	24.0015	24.3208	24.9334	23.7316	23.4263	24.7219	24.1427	24.2417	23.6481	23.5839	24.5773	23.3179	25.3212	23.1207	22.6854	23.0138	25.035	22.8682	24.4451	24.414	25.1301	24.6247	23.665	24.5579	24.7983	24.6375	24.3833	24.1284	24.4448	23.5873	24.4224	24.2646	23.9964	23.6777	24.4585	24.1888	23.669	23.2334	24.8527	23.068	24.6744	24.8026	24.7064	23.4999	23.5454	23.9384
Efr3a	23.5524	24.1621	25.2544	23.7578	24.5926	24.4079	25.0181	23.9057	25.4625	25.5355	23.8972	23.8198	25.3027	25.2319	24.921	25.8571	23.846	23.3116	24.9221	24.0618	25.2712	23.2454	24.6543	24.565	24.0162	25.2528	23.9084	23.817	24.2471	25.1421	24.1793	25.0349	26.0012	25.6161	24.9584	25.5753	25.1652	25.1944	24.4428	24.2098	25.5686	24.8872	23.0555	23.999	25.3411	25.2507	23.5516	24.588	24.9434
Efr3b	27.3316	28.0863	27.8617	27.9055	27.5293	27.2449	27.9538	27.9803	27.4917	27.6889	27.7804	27.8739	27.2282	27.3907	28.0098	28.0317	25.9308	27.0824	28.1082	27.4961	27.4169	26.7482	28.0407	28.1722	25.1367	27.3765	27.7358	28.184	26.9413	27.6001	28.1409	28.2655	27.9099	27.7297	27.8245	28.2159	28.0331	28.002	28.3377	27.9587	27.7929	27.9022	28.4244	28.4336	27.9981	27.7612	28.2327	28.6943	27.9097
Eftud2	25.649	26.4631	25.615	25.4589	26.1892	26.0428	26.29	25.4776	26.616	25.7851	25.2669	26.0102	26.6264	27.3664	27.0551	25.9508	23.6853	26.6164	26.8038	25.6684	26.8488	25.8394	26.6515	26.9882	24.7678	26.1712	26.0093	26.4355	25.701	24.4426	26.2038	25.1302	26.081	27.181	26.3016	26.4097	27.1333	27.1077	27.0533	26.619	26.8979	26.996	26.7759	26.9598	26.7181	27.4472	26.7371	26.8087	26.5849
Egfr	23.845	24.4604	23.0964	22.9715	24.079	23.3701	23.3565	22.9878	23.348	23.3486	23.6552	23.2136	23.9925	23.431	24.8613	23.3857	23.5683	23.5257	23.3099	24.0854	24.1072	23.5703	23.3716	23.3425	24.4758	24.219	24.0339	23.517	23.193	23.9474	24.9985	23.7816	23.2943	24.3783	24.118	23.9575	23.6354	23.7058	24.0379	24.4589	23.6538	23.7961	24.1898	23.8789	23.1763	23.8205	24.7907	23.3539	23.5379
Ehbp1	26.1827	24.6115	23.0639	23.5617	24.4574	23.2532	23.4753	23.1812	24.0607	24.2005	23.5465	24.3355	25.7231	24.1241	25.9168	26.4579	25.4901	25.4842	25.7695	26.0435	25.3873	25.8898	25.4164	26.3235	25.9334	23.2766	25.9568	25.5023	24.352	24.7885	25.8312	25.0547	25.0814	25.4745	25.7224	26.3598	23.2245	24.5252	26.7805	24.372	24.8768	23.5177	23.7473	23.7071	23.5384	24.4022	25.1571	23.985	25.3855
Ehd1	27.3504	27.5237	27.0934	26.9347	26.7776	27.2004	26.9563	27.1621	27.7781	27.2979	26.6863	27.4081	27.5315	28.3824	26.371	27.4869	27.3536	26.3488	26.6679	26.3378	27.7289	26.7376	26.9367	26.7847	26.6248	26.9404	26.1438	27.1734	26.8713	27.7038	26.6871	27.1526	27.8262	28.0532	26.8397	26.7679	28.7496	28.6289	27.262	27.7578	28.2854	28.4767	27.5255	27.558	28.7167	28.3836	27.3963	27.6174	28.5258
Ehd3	29.7993	29.674	29.7193	29.8149	30.1596	29.7301	29.4531	29.4335	30.082	29.7505	29.8923	29.6799	29.815	29.7877	29.5287	29.9336	30.0483	29.9862	29.3597	29.6268	30.5376	30.4134	29.6718	30.3617	29.6454	30.0544	29.6382	29.3902	30.589	30.3347	29.5337	29.3444	29.7662	29.9515	29.5769	29.7045	29.9238	30.1751	29.9661	30.0776	29.8307	30.1407	29.947	30.001	30.1286	30.0524	29.9992	29.8709	29.9145
Ehd4	26.9121	25.2143	25.4813	25.3867	25.3992	25.7302	25.2892	25.9963	25.3207	25.3731	26.9212	25.3989	24.2041	26.3135	25.057	25.7005	24.4021	24.4065	25.9971	26.2158	23.8064	23.1749	25.3581	24.2919	24.6413	23.6108	26.1602	26.7451	25.4235	24.6876	26.425	26.2676	26.0586	24.4398	25.704	26.4902	26.4615	25.8048	27.2028	26.1153	26.9226	25.6055	26.9891	26.6197	25.0567	26.1783	26.5162	26.2561	25.799
Eif1	23.3827	24.4845	24.9011	24.611	24.657	25.3627	25.2677	24.7299	24.0821	24.7659	23.9826	24.8743	24.8432	25.0587	23.0759	23.8582	23.9233	23.4261	24.6485	25.1686	24.6131	23.4649	24.4997	23.2248	24.7318	23.9625	24.3509	24.7226	24.0945	23.449	25.0624	24.6644	25.2821	23.979	24.8017	24.684	25.6814	25.1221	23.8919	25.8065	25.7886	25.9669	25.8553	25.9373	25.4357	25.7379	25.677	26.3688	25.8753
Eif1ax	26.3406	27.064	26.7507	23.5253	27.2016	26.6542	27.0113	27.4166	26.7605	26.8213	26.9379	26.9275	23.8234	27.028	23.7207	27.4768	27.1762	28.1308	27.4171	23.9539	23.9298	27.2456	26.6555	23.395	24.7201	27.6692	27.4391	26.8355	27.4956	24.2391	26.9965	26.7867	26.9223	27.585	27.3775	26.8868	27.0966	26.7028	26.6536	26.6458	27.157	26.8728	26.7725	26.7146	26.4704	26.8942	26.6562	26.7244	27.1974
Eif2a	23.9299	25.2383	25.5701	23.6295	26.6714	24.0036	25.526	25.3838	25.7212	25.3256	25.8492	25.291	25.9838	26.0719	26.1873	26.7565	26.65	26.5733	26.1745	26.3881	26.1678	26.6832	25.8983	26.9162	27.4653	26.7081	26.1735	26.1278	27.0391	27.0375	26.0758	25.9223	25.9747	26.7838	26.0446	26.5418	25.6822	25.3453	25.6826	25.4565	25.5281	25.6907	25.8765	25.972	26.5686	25.21	26.3277	25.3051	25.2359
Eif2b1	24.0025	24.1851	23.8247	24.3632	23.3411	25.0213	23.7805	23.6597	23.3838	23.422	24.5011	23.6159	25.5242	23.443	25.1246	25.4872	25.7133	25.6862	25.0059	25.2748	25.3322	25.5508	24.3615	25.5186	23.8754	24.1209	25.2933	25.1704	25.1552	23.8861	25.941	23.2885	24.9892	23.3763	25.3316	24.5361	25.8308	25.8606	25.4945	25.8555	25.6394	23.7064	23.905	24.0179	22.9703	25.5023	23.9615	25.5513	25.8595
Eif2b2	24.0293	23.141	23.9683	23.1441	23.5012	23.7009	23.5249	23.2275	24.615	23.9365	24.4939	23.5537	23.7643	25.2548	23.016	23.8577	23.6108	23.4056	24.8261	23.6251	24.233	23.6231	24.4143	24.4153	24.6918	24.5241	24.3152	24.4324	24.7333	23.744	24.2554	26.1926	22.9133	24.5113	24.2069	24.1383	25.7203	24.4196	25.4257	25.2593	24.1606	24.1964	23.7202	24.3309	23.1032	25.3682	25.164	24.1049	25.3529
Eif2b4	24.875	25.4669	24.9614	24.5358	25.4231	25.2353	24.8961	24.9066	25.2705	24.8345	25.017	24.4967	24.969	23.2702	25.2952	24.9884	24.2468	24.652	24.7863	24.547	25.2621	25.1674	25.2677	24.6556	24.4978	25.0317	24.9389	25.482	24.5845	24.8366	24.7012	24.1607	24.6727	25.0521	23.8425	25.3823	25.9789	23.2796	24.53	23.369	25.6242	25.941	23.8551	23.174	25.1282	23.6562	23.8235	23.4209	24.0064
Eif2b5	25.4442	23.301	25.7426	25.1409	25.1185	25.2354	25.2322	25.4323	24.8213	24.6768	24.3745	25.2612	25.9153	24.7233	25.9682	25.2384	25.2961	26.4006	25.6905	25.3853	25.1682	25.1173	25.7702	26.4022	25.4757	24.5062	23.5396	23.688	25.9892	23.745	24.2471	23.087	25.1997	23.863	24.282	24.1459	24.2186	23.2613	24.4296	24.0704	24.1117	24.9363	24.684	24.4034	24.9562	23.7587	24.9897	24.9064	24.9541
Eif2s1	28.3351	28.3384	28.2522	28.3314	28.1715	28.1471	28.328	28.3133	28.1061	28.3036	28.0768	28.5728	28.65	27.85	28.2081	28.2232	28.0696	28.777	28.8552	28.701	28.6697	28.7117	28.5448	28.5409	27.92	28.46	27.8704	28.1316	28.2847	28.8319	28.076	28.3055	27.9066	28.1873	28.2018	28.1079	28.0427	28.1106	28.1714	28.0898	27.6656	28.2094	28.1992	28.0634	28.5723	28.0672	27.864	28.2906	28.2512
Eif2s2	26.763	26.6962	26.6596	26.5018	26.1514	26.4374	26.9337	26.7589	26.814	26.1129	26.6728	26.6192	27.7701	27.2352	27.567	27.9997	27.5989	27.3247	27.4124	27.52	27.014	27.1468	26.9583	27.7224	24.9527	26.9002	27.3227	26.9079	27.3198	27.9525	27.3723	27.1771	26.6681	27.0728	27.3619	27.292	27.0718	27.2457	27.7539	27.213	27.374	27.5503	27.6599	27.4985	27.2011	27.3576	27.4367	27.2542	26.9457
Eif2s3x	28.2566	28.3521	28.0735	28.189	28.4977	28.1457	28.3992	28.3161	28.3363	28.3954	28.0985	28.1695	28.6957	28.0064	28.3504	27.79	27.7367	27.7137	28.4343	26.7444	28.5869	27.6453	28.3352	27.7861	27.0832	28.4965	28.5008	28.2349	26.7415	28.9462	28.3282	28.3928	28.5406	28.7422	28.1348	28.229	28.1167	27.968	27.8666	27.7534	27.9102	28.1521	28.2036	27.999	28.3085	27.8754	27.7992	28.0095	28.1959
Eif3a	28.515	28.0587	28.4424	28.4905	28.4651	28.3804	28.5568	28.3466	28.6134	28.6402	28.3543	27.9781	28.331	28.583	28.3358	28.7985	28.4973	28.1353	28.1802	28.708	28.4596	27.9088	27.8996	28.2216	28.2913	28.502	28.8154	28.5854	28.7727	27.6061	28.3734	28.2672	28.2954	28.4848	28.3619	28.7208	28.3919	28.0561	28.7459	28.2432	28.5389	28.1413	28.4571	27.8133	28.0904	28.0811	28.4386	28.5029	28.3835
[truncated: 2,635 more rows]
[truncated: 11 more columns]
