# Supplementary material for: Uncovering injury-specific proteomic signatures and neurodegenerative risks in single and repetitive traumatic brain injury
Source: Signal Transduct Target Ther. 2025 Jun 23;10:195. doi: 10.1038/s41392-025-02286-9 (PMC12183312; doi:10.1038/s41392-025-02286-9)
Supplement: Supplementary file 3 — Supp. Table 2 [file 41392_2025_2286_MOESM3_ESM.xlsx]

## Sheet: HI_1hit-48h vs 1hit-1w vs Sham
Cluster	N: ANOVA p value	T: Protein IDs	T: Majority protein IDs	T: Protein names	T: Gene names
Cluster 1	0.00409779	Q62093	Q62093	Serine/arginine-rich splicing factor 2	Srsf2
	0.0024007	Q9D0B6;Q9D0B6-2	Q9D0B6;Q9D0B6-2	Protein PBDC1	Pbdc1
	0.00721849	P99028	P99028	Cytochrome b-c1 complex subunit 6, mitochondrial	Uqcrh
	0.0072616	Q99JN2;Q99JN2-2;Q91XA8;Q9D2D9	Q99JN2;Q99JN2-2	Kelch-like protein 22	Klhl22
	0.0092959	Q9CQ10	Q9CQ10	Charged multivesicular body protein 3	Chmp3
	0.000647204	Q99MU3-5;Q99MU3-2;Q99MU3;Q99MU3-3;Q99MU3-4	Q99MU3-5;Q99MU3-2;Q99MU3	Double-stranded RNA-specific adenosine deaminase	Adar
	0.000806006	P16627	P16627	Heat shock 70 kDa protein 1-like	Hspa1l
	1.91493e-05	P01864	P01864	Ig gamma-2A chain C region secreted form
	0.00987176	Q99NE5-7	Q99NE5-7	Regulating synaptic membrane exocytosis protein 1	Rims1
	0.000100714	Q9JIG8	Q9JIG8	PRA1 family protein 2	Praf2
	0.00149355	O89017	O89017	Legumain	Lgmn
	0.00513856	Q08943;Q08943-2	Q08943;Q08943-2	FACT complex subunit SSRP1	Ssrp1
Cluster 2	0.00936706	Q9CR51	Q9CR51	V-type proton ATPase subunit G 1	Atp6v1g1
	0.00683635	Q6DIC0	Q6DIC0	Probable global transcription activator SNF2L2	Smarca2
	0.00910407	P54227	P54227	Stathmin	Stmn1
	0.00937446	Q7TMF3	Q7TMF3	NADH dehydrogenase [ubiquinone] 1 alpha subcomplex subunit 12	Ndufa12
	0.00348084	Q71RI9-2;Q71RI9	Q71RI9-2;Q71RI9	Kynurenine--oxoglutarate transaminase 3	Ccbl2
Cluster 3	0.00082611	Q9DCB4-9;Q9DCB4-5;Q9DCB4-4;Q9DCB4;Q9DCB4-3;Q9DCB4-2;Q9DCB4-6;Q9DCB4-8;Q9DCB4-10;Q9DCB4-7	Q9DCB4-9;Q9DCB4-5;Q9DCB4-4;Q9DCB4;Q9DCB4-3;Q9DCB4-2;Q9DCB4-6;Q9DCB4-8;Q9DCB4-10;Q9DCB4-7	cAMP-regulated phosphoprotein 21	Arpp21
	0.000153665	Q9WUB4	Q9WUB4	Dynactin subunit 6	Dctn6
	0.000368486	Q8C0D5	Q8C0D5	Elongation factor Tu GTP-binding domain-containing protein 1	Eftud1
	0.00444823	P70280	P70280	Vesicle-associated membrane protein 7	Vamp7
	0.000156307	P98086	P98086	Complement C1q subcomponent subunit A	C1qa
	0.00135409	P62843	P62843	40S ribosomal protein S15	Rps15
	0.00543477	Q9D6Z1	Q9D6Z1	Nucleolar protein 56	Nop56
	0.00460429	Q8R1A4-2;Q8R1A4;Q8VDR9-2;Q8VDR9	Q8R1A4-2;Q8R1A4	Dedicator of cytokinesis protein 7	Dock7
	0.00966885	Q7SIG6;Q7SIG6-2	Q7SIG6;Q7SIG6-2	Arf-GAP with SH3 domain, ANK repeat and PH domain-containing protein 2	Asap2
	0.00640521	Q8C854-3;Q8C854;Q8C854-2;Q8C854-1	Q8C854-3;Q8C854;Q8C854-2;Q8C854-1	Myelin expression factor 2	Myef2
	0.000449104	Q80X85	Q80X85	28S ribosomal protein S7, mitochondrial	Mrps7
	0.00227526	O35855	O35855	Branched-chain-amino-acid aminotransferase, mitochondrial	Bcat2
	0.00694385	Q8C2Q3;Q8C2Q3-2	Q8C2Q3;Q8C2Q3-2	RNA-binding protein 14	Rbm14
	0.000994466	Q569Z6	Q569Z6	Thyroid hormone receptor-associated protein 3	Thrap3
	0.00871678	Q9CQI6	Q9CQI6	Coactosin-like protein	Cotl1
	0.00655253	O08759;O08759-3;O08759-2	O08759;O08759-3;O08759-2	Ubiquitin-protein ligase E3A	Ube3a
	0.00409791	Q8CH77;Q8CH77-3;Q8CH77-2;Q8CH77-4	Q8CH77;Q8CH77-3;Q8CH77-2	Neuron navigator 1	Nav1
	0.000944908	P55937-1;P55937	P55937-1;P55937	Golgin subfamily A member 3	Golga3
	0.0015172	Q7TPH6-2;Q7TPH6	Q7TPH6-2;Q7TPH6	E3 ubiquitin-protein ligase MYCBP2	Mycbp2
	0.0076865	Q9ERK4	Q9ERK4	Exportin-2	Cse1l
Cluster 4	0.00235155	Q91XV3	Q91XV3	Brain acid soluble protein 1	Basp1
	0.00560566	Q8R2Y8	Q8R2Y8	Peptidyl-tRNA hydrolase 2, mitochondrial	Ptrh2
	0.0099357	P10126	P10126	Elongation factor 1-alpha 1	Eef1a1
	0.00717636	Q8CJH3	Q8CJH3	Plexin-B1	Plxnb1
	0.00576565	Q9ET80	Q9ET80	Junctophilin-1	Jph1
	0.0054591	Q99P72;Q99P72-3	Q99P72;Q99P72-3	Reticulon-4	Rtn4
	0.00303711	Q9DCD0	Q9DCD0	6-phosphogluconate dehydrogenase, decarboxylating	Pgd
	0.00315248	Q9WV92;Q9WV92-3;Q9WV92-2;Q9WV92-4;Q9WV92-6;Q9WV92-5	Q9WV92;Q9WV92-3;Q9WV92-2;Q9WV92-4;Q9WV92-6;Q9WV92-5	Band 4.1-like protein 3;Band 4.1-like protein 3, N-terminally processed	Epb41l3
	0.000407819	Q99K85	Q99K85	Phosphoserine aminotransferase	Psat1
	5.08305e-05	Q8CJ61	Q8CJ61	CKLF-like MARVEL transmembrane domain-containing protein 4	Cmtm4
	0.000588522	Q78IK4	Q78IK4	MICOS complex subunit Mic27	Apool
	0.0069887	P59281-2;P59281	P59281-2;P59281	Rho GTPase-activating protein 39	Arhgap39
	0.00566992	Q91VR5	Q91VR5	ATP-dependent RNA helicase DDX1	Ddx1
	0.00857352	Q91YR1	Q91YR1	Twinfilin-1	Twf1
	0.00758778	Q78JW9	Q78JW9	Ubiquitin domain-containing protein UBFD1	Ubfd1
	0.00314546	Q9R111	Q9R111	Guanine deaminase	Gda
	0.000331451	P20065-2;P20065	P20065-2;P20065	Thymosin beta-4;Hematopoietic system regulatory peptide	Tmsb4x
	0.00713418	E9PV86	E9PV86		Mctp1
Cluster 5	0.00557622	Q68EF6	Q68EF6	Brain-enriched guanylate kinase-associated protein	Begain
	0.00481687	Q62446	Q62446	Peptidyl-prolyl cis-trans isomerase FKBP3	Fkbp3
	0.00990105	P00493	P00493	Hypoxanthine-guanine phosphoribosyltransferase	Hprt1
	0.00188212	Q91YW3	Q91YW3	DnaJ homolog subfamily C member 3	Dnajc3
	0.000528118	Q3UMU9-4;Q3UMU9-2;Q3UMU9;Q3UMU9-3	Q3UMU9-4;Q3UMU9-2;Q3UMU9;Q3UMU9-3	Hepatoma-derived growth factor-related protein 2	Hdgfrp2
	0.00444103	Q9QZD9	Q9QZD9	Eukaryotic translation initiation factor 3 subunit I	Eif3i
	0.00732708	Q62417;Q62417-3	Q62417;Q62417-3	Sorbin and SH3 domain-containing protein 1	Sorbs1
	0.000303122	Q9D173	Q9D173	Mitochondrial import receptor subunit TOM7 homolog	Tomm7
	0.00157541	P56564;O35544	P56564	Excitatory amino acid transporter 1	Slc1a3
	0.00075982	Q80X71	Q80X71	Transmembrane protein 106B	Tmem106b
	0.00611145	P35282	P35282	Ras-related protein Rab-21	Rab21
	0.00595396	Q80VP0;Q80VP0-2	Q80VP0;Q80VP0-2	Tectonin beta-propeller repeat-containing protein 1	Tecpr1
	0.00234512	Q9R1L5	Q9R1L5	Microtubule-associated serine/threonine-protein kinase 1	Mast1
	0.00310164	Q80UY2;Q80UY2-2	Q80UY2;Q80UY2-2	E3 ubiquitin-protein ligase KCMF1	Kcmf1
	0.00373996	O08795-2;O08795	O08795-2;O08795	Glucosidase 2 subunit beta	Prkcsh
	0.000621652	Q9DB27;Q9DB27-2;Q9CQ21	Q9DB27;Q9DB27-2	Malignant T-cell-amplified sequence 1	Mcts1
	0.00484558	Q3UYG8	Q3UYG8	O-acetyl-ADP-ribose deacetylase MACROD2	Macrod2
	0.00869504	Q9WVT6	Q9WVT6	Carbonic anhydrase 14	Ca14
	0.00243316	Q8BHK1	Q8BHK1	Magnesium transporter NIPA1	Nipa1
	0.00505002	Q3TWL2	Q3TWL2	Type 1 phosphatidylinositol 4,5-bisphosphate 4-phosphatase	Tmem55b
	0.00903649	Q3UHH2;Q3UHH2-2	Q3UHH2;Q3UHH2-2	Solute carrier family 22 member 23	Slc22a23
	0.00420338	P63030	P63030	Mitochondrial pyruvate carrier 1	Mpc1
	0.00923575	Q8BYP3	Q8BYP3	Rho-related GTP-binding protein RhoF	Rhof
	0.00111361	Q5RKR3	Q5RKR3	Immunoglobulin superfamily containing leucine-rich repeat protein 2	Islr2
	0.00766001	O88587-2;O88587	O88587-2;O88587	Catechol O-methyltransferase	Comt
	0.00882125	Q91XU0-2;Q91XU0	Q91XU0-2;Q91XU0	ATPase WRNIP1	Wrnip1
	0.00671624	Q8BGA9	Q8BGA9	Mitochondrial inner membrane protein OXA1L	Oxa1l
	0.000329356	Q9WTX2	Q9WTX2	Interferon-inducible double-stranded RNA-dependent protein kinase activator A	Prkra
	0.000370118	Q9Z0S6-6;Q9Z0S6;Q9Z0S6-5;Q9Z0S6-3;Q9Z0S6-4;Q9Z0S6-2	Q9Z0S6-6;Q9Z0S6;Q9Z0S6-5;Q9Z0S6-3;Q9Z0S6-4;Q9Z0S6-2	Claudin-10	Cldn10
	0.00264272	P06537-3;P06537-4;P06537;P06537-2;P06537-5	P06537-3;P06537-4;P06537;P06537-2;P06537-5	Glucocorticoid receptor	Nr3c1
	0.0014879	O35710-2;O35710	O35710-2;O35710	Nocturnin	Ccrn4l
	0.00258664	Q7TQK5	Q7TQK5	Coiled-coil domain-containing protein 93	Ccdc93
	0.00112753	E9Q7G0	E9Q7G0		Numa1
	0.00150198	C0HKD9;C0HKD8	C0HKD9;C0HKD8

## Sheet: HI_3hit-48h vs 3hit-1w vs Sham
Cluster	N: ANOVA p value	T: Protein IDs	T: Majority protein IDs	T: Protein names	T: Gene names
Cluster 1	0.00989908	Q9QUI0	Q9QUI0	Transforming protein RhoA	Rhoa
	0.00970245	Q99K85	Q99K85	Phosphoserine aminotransferase	Psat1
	0.00730179	P23242	P23242	Gap junction alpha-1 protein	Gja1
	0.00288088	Q8VHK5	Q8VHK5	Membrane protein MLC1	Mlc1
	0.00315219	Q8K274	Q8K274	Ketosamine-3-kinase	Fn3krp
	0.00911738	Q8WTY4	Q8WTY4	Anamorsin	Ciapin1
	0.00784165	P61804	P61804	Dolichyl-diphosphooligosaccharide--protein glycosyltransferase subunit DAD1	Dad1
	0.000986459	P56528	P56528	ADP-ribosyl cyclase/cyclic ADP-ribose hydrolase 1	Cd38
	0.00147607	Q9JJR9	Q9JJR9	Nuclear receptor-interacting protein 3	Nrip3
	0.00367628	O55142	O55142	60S ribosomal protein L35a	Rpl35a
	0.000733997	Q9WUK2;Q9WUK2-2	Q9WUK2;Q9WUK2-2	Eukaryotic translation initiation factor 4H	Eif4h
	3.34776e-05	O55042-2;O55042	O55042-2;O55042	Alpha-synuclein	Snca
	0.000173885	P49312;P49312-2	P49312;P49312-2	Heterogeneous nuclear ribonucleoprotein A1;Heterogeneous nuclear ribonucleoprotein A1, N-terminally processed	Hnrnpa1
	0.00245086	P35283	P35283	Ras-related protein Rab-12	Rab12
	0.0031031	Q8K3H0	Q8K3H0	DCC-interacting protein 13-alpha	Appl1
	0.00323381	P62075	P62075	Mitochondrial import inner membrane translocase subunit Tim13	Timm13
	0.00653968	Q8K411-2;Q8K411;Q8K411-3	Q8K411-2;Q8K411;Q8K411-3	Presequence protease, mitochondrial	Pitrm1
	0.0063643	Q8VHI6	Q8VHI6	Wiskott-Aldrich syndrome protein family member 3	Wasf3
	0.000785404	Q91XV3	Q91XV3	Brain acid soluble protein 1	Basp1
	0.00456095	P51859	P51859	Hepatoma-derived growth factor	Hdgf
	0.00290297	P38647	P38647	Stress-70 protein, mitochondrial	Hspa9
	0.00540845	Q8CDN6	Q8CDN6	Thioredoxin-like protein 1	Txnl1
	0.00053159	Q8VBW6	Q8VBW6	NEDD8-activating enzyme E1 regulatory subunit	Nae1
	0.000128273	O35658	O35658	Complement component 1 Q subcomponent-binding protein, mitochondrial	C1qbp
	0.000119795	Q9CWZ7	Q9CWZ7	Gamma-soluble NSF attachment protein	Napg
	0.00181836	Q99JR1	Q99JR1	Sideroflexin-1	Sfxn1
	0.00979284	Q9Z1R4	Q9Z1R4	Uncharacterized protein C6orf47 homolog	D17h6s53e
	0.00357384	Q8BFU3;Q8BFU3-3;Q8BFU3-4;Q8BFU3-5;Q8BFU3-2	Q8BFU3;Q8BFU3-3;Q8BFU3-4;Q8BFU3-5;Q8BFU3-2	RING finger protein 214	Rnf214
	0.00166454	Q9CQZ5	Q9CQZ5	NADH dehydrogenase [ubiquinone] 1 alpha subcomplex subunit 6	Ndufa6
	0.00126917	Q9Z2U1	Q9Z2U1	Proteasome subunit alpha type-5	Psma5
	0.000206619	Q60930	Q60930	Voltage-dependent anion-selective channel protein 2	Vdac2
	0.00421508	Q8CCB4;Q8CCB4-2	Q8CCB4;Q8CCB4-2	Vacuolar protein sorting-associated protein 53 homolog	Vps53
	0.00635836	P62869	P62869	Transcription elongation factor B polypeptide 2	Tceb2
	0.0014635	P70296;Q8VIN1-2;Q8VIN1	P70296	Phosphatidylethanolamine-binding protein 1;Hippocampal cholinergic neurostimulating peptide	Pebp1
	0.00367315	Q9CQR4	Q9CQR4	Acyl-coenzyme A thioesterase 13;Acyl-coenzyme A thioesterase 13, N-terminally processed	Acot13
	0.00301486	P48428	P48428	Tubulin-specific chaperone A	Tbca
	0.0047882	Q9R0P9	Q9R0P9	Ubiquitin carboxyl-terminal hydrolase isozyme L1	Uchl1
	0.00258485	Q811D0;Q811D0-2;Q811D0-3	Q811D0;Q811D0-2;Q811D0-3	Disks large homolog 1	Dlg1
	1.28178e-06	P20065-2;P20065	P20065-2;P20065	Thymosin beta-4;Hematopoietic system regulatory peptide	Tmsb4x
	2.19683e-05	P08228	P08228	Superoxide dismutase [Cu-Zn]	Sod1
	0.00127011	P99026	P99026	Proteasome subunit beta type-4	Psmb4
	0.00027306	O55143;O55143-2;Q64518-2;Q64518-3;Q64518	O55143;O55143-2	Sarcoplasmic/endoplasmic reticulum calcium ATPase 2	Atp2a2
	0.00945056	Q80U63;Q80U63-2	Q80U63;Q80U63-2	Mitofusin-2	Mfn2
	0.00214397	P97447;P97447-2	P97447;P97447-2	Four and a half LIM domains protein 1	Fhl1
	0.000523658	Q9CQZ6	Q9CQZ6	NADH dehydrogenase [ubiquinone] 1 beta subcomplex subunit 3	Ndufb3
	0.00219132	P28738	P28738	Kinesin heavy chain isoform 5C	Kif5c
	0.00644373	Q61301-2;Q61301-3;Q61301;REV__Q9JMB1-2;REV__Q9JMB1	Q61301-2;Q61301-3;Q61301	Catenin alpha-2	Ctnna2
	0.00522067	Q9CWJ9	Q9CWJ9	Bifunctional purine biosynthesis protein PURH;Phosphoribosylaminoimidazolecarboxamide formyltransferase;IMP cyclohydrolase	Atic
	0.00868348	Q99LX0	Q99LX0	Protein deglycase DJ-1	Park7
	0.000685598	P27612	P27612	Phospholipase A-2-activating protein	Plaa
	0.00854973	Q99MN1	Q99MN1	Lysine--tRNA ligase	Kars
	0.00282711	Q80YX1-2;Q80YX1;Q80YX1-3;Q80YX1-5;Q80YX1-4	Q80YX1-2;Q80YX1;Q80YX1-3;Q80YX1-5;Q80YX1-4	Tenascin	Tnc
	0.00799872	Q02819	Q02819	Nucleobindin-1	Nucb1
	0.00334287	Q9DBC7	Q9DBC7	cAMP-dependent protein kinase type I-alpha regulatory subunit;cAMP-dependent protein kinase type I-alpha regulatory subunit, N-terminally processed	Prkar1a
	0.00706725	Q9EQ20	Q9EQ20	Methylmalonate-semialdehyde dehydrogenase [acylating], mitochondrial	Aldh6a1
	0.0090135	Q61292	Q61292	Laminin subunit beta-2	Lamb2
	0.00549516	Q9D1J3	Q9D1J3	SAP domain-containing ribonucleoprotein	Sarnp
	0.00970124	Q3UE37	Q3UE37	Ubiquitin-conjugating enzyme E2 Z	Ube2z
	0.00965544	Q810U3	Q810U3	Neurofascin	Nfasc
	0.00483026	P30416	P30416	Peptidyl-prolyl cis-trans isomerase FKBP4;Peptidyl-prolyl cis-trans isomerase FKBP4, N-terminally processed	Fkbp4
	0.00308171	Q99PL6;Q99PL6-2	Q99PL6;Q99PL6-2	UBX domain-containing protein 6	Ubxn6
	0.00567509	Q8CJ19;Q8CJ19-4;Q8CJ19-2;Q8CJ19-3	Q8CJ19;Q8CJ19-4	Protein-methionine sulfoxide oxidase MICAL3	Mical3
	0.00872596	Q9QXL2;Q9QXL2-2;Q9QXL2-4	Q9QXL2;Q9QXL2-2;Q9QXL2-4	Kinesin-like protein KIF21A	Kif21a
	0.00587287	P60521	P60521	Gamma-aminobutyric acid receptor-associated protein-like 2	Gabarapl2
	0.000702763	P13595;P13595-3;P13595-4	P13595;P13595-3;P13595-4	Neural cell adhesion molecule 1	Ncam1
	0.00756493	Q9D7S9	Q9D7S9	Charged multivesicular body protein 5	Chmp5
	0.000747274	P40142	P40142	Transketolase	Tkt
	0.00254957	Q99LC5	Q99LC5	Electron transfer flavoprotein subunit alpha, mitochondrial	Etfa
	0.00534956	P35278	P35278	Ras-related protein Rab-5C	Rab5c
	0.00135855	O88544	O88544	COP9 signalosome complex subunit 4	Cops4
	0.00112805	P14733	P14733	Lamin-B1	Lmnb1
	0.00671286	Q640R3	Q640R3	Hepatocyte cell adhesion molecule	Hepacam
	0.00142118	Q69ZH9	Q69ZH9	Rho GTPase-activating protein 23	Arhgap23
	0.000320351	Q8BH57-2;Q8BH57;Q8BH57-3	Q8BH57-2;Q8BH57;Q8BH57-3	WD repeat-containing protein 48	Wdr48
	0.00520036	Q9JKB1;P58321	Q9JKB1;P58321	Ubiquitin carboxyl-terminal hydrolase isozyme L3;Ubiquitin carboxyl-terminal hydrolase isozyme L4	Uchl3;Uchl4
	0.00441212	Q9DBG3;Q9DBG3-2	Q9DBG3;Q9DBG3-2	AP-2 complex subunit beta	Ap2b1
	0.00410261	Q9D071;Q9D071-2;Q9D071-3	Q9D071;Q9D071-2;Q9D071-3	MMS19 nucleotide excision repair protein homolog	Mms19
	0.00676491	Q64213-2;Q64213-3;Q64213	Q64213-2;Q64213-3;Q64213	Splicing factor 1	Sf1
	0.000898662	Q8K0G5	Q8K0G5	Protein TSSC1	Tssc1
	0.00743553	Q8C0M9	Q8C0M9	Isoaspartyl peptidase/L-asparaginase;Isoaspartyl peptidase/L-asparaginase alpha chain;Isoaspartyl peptidase/L-asparaginase beta chain	Asrgl1
	0.00782391	B1AZP2-2;B1AZP2;B1AZP2-3	B1AZP2-2;B1AZP2	Disks large-associated protein 4	Dlgap4
	0.00182699	Q9QZD9	Q9QZD9	Eukaryotic translation initiation factor 3 subunit I	Eif3i
	0.0036779	O08795-2;O08795	O08795-2;O08795	Glucosidase 2 subunit beta	Prkcsh
	0.00411837	P83093	P83093	Stromal interaction molecule 2	Stim2
	0.00859248	P34022	P34022	Ran-specific GTPase-activating protein	Ranbp1
	0.00615392	Q8BMK4	Q8BMK4	Cytoskeleton-associated protein 4	Ckap4
	0.00350003	F6ZDS4	F6ZDS4	Nucleoprotein TPR	Tpr
	0.00132835	P12787	P12787	Cytochrome c oxidase subunit 5A, mitochondrial	Cox5a
	0.000171059	Q9WV98	Q9WV98	Mitochondrial import inner membrane translocase subunit Tim9	Timm9
	0.00100316	Q9JI90;Q9JI90-2	Q9JI90	E3 ubiquitin-protein ligase RNF14	Rnf14
	0.000181273	Q9CZ44;Q9CZ44-3;Q9CZ44-2	Q9CZ44;Q9CZ44-3;Q9CZ44-2	NSFL1 cofactor p47	Nsfl1c
	0.005451	P61027	P61027	Ras-related protein Rab-10	Rab10
	0.00423948	Q8VD04	Q8VD04	GRIP1-associated protein 1	Gripap1
	0.00417282	P12960	P12960	Contactin-1	Cntn1
	0.00154272	Q60692	Q60692	Proteasome subunit beta type-6	Psmb6
	0.000666209	Q9WV69;Q9WV69-3;Q9WV69-2;Q9WV69-4	Q9WV69;Q9WV69-3;Q9WV69-2;Q9WV69-4	Dematin	Dmtn
	0.00309697	O08917	O08917	Flotillin-1	Flot1
	0.000383408	P60840-2;P60840;P60840-3	P60840-2;P60840;P60840-3	Alpha-endosulfine	Ensa
	9.0567e-05	P03921	P03921	NADH-ubiquinone oxidoreductase chain 5	Mtnd5
	0.000266247	Q60605-2;Q60605	Q60605-2;Q60605	Myosin light polypeptide 6	Myl6
	0.000434265	P60469;P60469-2	P60469;P60469-2	Liprin-alpha-3	Ppfia3
	0.00164137	Q9D0K2	Q9D0K2	Succinyl-CoA:3-ketoacid coenzyme A transferase 1, mitochondrial	Oxct1
	0.000185096	P62259	P62259	14-3-3 protein epsilon	Ywhae
	0.00383681	Q8C5H8-2;Q8C5H8-3;Q8C5H8;Q8C5H8-4	Q8C5H8-2;Q8C5H8-3;Q8C5H8;Q8C5H8-4	NAD kinase 2, mitochondrial	Nadk2
	0.000678013	Q91Z31;Q91Z31-2	Q91Z31;Q91Z31-2	Polypyrimidine tract-binding protein 2	Ptbp2
	0.00288768	P52503	P52503	NADH dehydrogenase [ubiquinone] iron-sulfur protein 6, mitochondrial	Ndufs6
	0.00155924	Q9CU62	Q9CU62	Structural maintenance of chromosomes protein 1A	Smc1a
	0.00458389	Q8VED9	Q8VED9	Galectin-related protein	Lgalsl
	0.00848431	P84086	P84086	Complexin-2	Cplx2
	0.00638736	Q9JJK2	Q9JJK2	LanC-like protein 2	Lancl2
	0.00802244	Q8K354	Q8K354	Carbonyl reductase [NADPH] 3	Cbr3
	0.00258696	Q62420	Q62420	Endophilin-A1	Sh3gl2
	0.00960384	P62627	P62627	Dynein light chain roadblock-type 1	Dynlrb1
	0.000618468	A2AGT5-3;A2AGT5;A2AGT5-2	A2AGT5-3;A2AGT5;A2AGT5-2	Cytoskeleton-associated protein 5	Ckap5
	0.000442641	P10637;P10637-6	P10637;P10637-6	Microtubule-associated protein tau	Mapt
	0.00205812	Q8CAQ8-2;Q8CAQ8-3;Q8CAQ8-4	Q8CAQ8-2;Q8CAQ8-3	MICOS complex subunit Mic60	Immt
	0.000384975	P19536	P19536	Cytochrome c oxidase subunit 5B, mitochondrial	Cox5b
	0.00664176	P70408	P70408	Cadherin-10	Cdh10
	0.00707894	Q80TL4	Q80TL4	Protein KIAA1045	Kiaa1045
	0.00804659	Q8BY89-2;Q8BY89	Q8BY89-2;Q8BY89	Choline transporter-like protein 2	Slc44a2
	0.00511384	P47809	P47809	Dual specificity mitogen-activated protein kinase kinase 4	Map2k4
	0.000574525	Q9Z0P4	Q9Z0P4	Paralemmin-1	Palm
	0.00801411	Q8BGD9	Q8BGD9	Eukaryotic translation initiation factor 4B	Eif4b
	0.00150454	Q8K2B3	Q8K2B3	Succinate dehydrogenase [ubiquinone] flavoprotein subunit, mitochondrial	Sdha
	0.00698346	O88741;O88741-2	O88741	Ganglioside-induced differentiation-associated protein 1	Gdap1
	0.00697366	Q62523	Q62523	Zyxin	Zyx
	0.00810964	Q8C729;Q8C729-2	Q8C729;Q8C729-2	Protein FAM126B	Fam126b
	0.00100524	Q91W50	Q91W50	Cold shock domain-containing protein E1	Csde1
	0.00253954	Q9Z0H8;Q9Z0H8-2	Q9Z0H8;Q9Z0H8-2	CAP-Gly domain-containing linker protein 2	Clip2
	0.00155188	P12658	P12658	Calbindin	Calb1
	0.00207941	Q9ET80	Q9ET80	Junctophilin-1	Jph1
	0.00468497	Q9WVE8	Q9WVE8	Protein kinase C and casein kinase substrate in neurons protein 2	Pacsin2
	0.000124088	Q9DB15	Q9DB15	39S ribosomal protein L12, mitochondrial	Mrpl12
	0.00270785	Q9D5V5	Q9D5V5	Cullin-5	Cul5
	0.00959984	Q91WE1	Q91WE1	Sorting nexin-15	Snx15
	0.00223664	O08539	O08539	Myc box-dependent-interacting protein 1	Bin1
	0.00783178	P63038;P63038-2	P63038;P63038-2	60 kDa heat shock protein, mitochondrial	Hspd1
	0.0059077	O88448	O88448	Kinesin light chain 2	Klc2
	0.00668944	Q8VD37-8;Q8VD37-6;Q8VD37	Q8VD37-8;Q8VD37-6;Q8VD37	SH3-containing GRB2-like protein 3-interacting protein 1	Sgip1
	0.0070005	Q9D1Q6	Q9D1Q6	Endoplasmic reticulum resident protein 44	Erp44
	0.001662	Q9DBP5	Q9DBP5	UMP-CMP kinase	Cmpk1
	0.00612824	Q8CHP8	Q8CHP8	Phosphoglycolate phosphatase	Pgp
	0.00123942	Q64520	Q64520	Guanylate kinase	Guk1
	0.00396461	P45376	P45376	Aldose reductase	Akr1b1
	0.00253179	Q91VN4	Q91VN4	MICOS complex subunit Mic25	Chchd6
	0.00354503	Q9JHI5	Q9JHI5	Isovaleryl-CoA dehydrogenase, mitochondrial	Ivd
	0.000898391	P10852-2;P10852	P10852-2;P10852	4F2 cell-surface antigen heavy chain	Slc3a2
	6.78698e-05	Q8CJ61	Q8CJ61	CKLF-like MARVEL transmembrane domain-containing protein 4	Cmtm4
	0.000927051	Q9WUC3	Q9WUC3	Lymphocyte antigen 6H	Ly6h
	0.00368604	Q61792	Q61792	LIM and SH3 domain protein 1	Lasp1
	0.00101995	Q9CQA1	Q9CQA1	Trafficking protein particle complex subunit 5	Trappc5
	0.00147369	Q8BUK6	Q8BUK6	Protein Hook homolog 3	Hook3
	0.000743807	Q9R1Q8	Q9R1Q8	Transgelin-3	Tagln3
	0.00110923	Q8BGT8;Q8BGT8-2	Q8BGT8;Q8BGT8-2	Phytanoyl-CoA hydroxylase-interacting protein-like	Phyhipl
	0.00111993	O35927-2;O35927	O35927-2;O35927	Catenin delta-2	Ctnnd2
	0.00166664	P61982	P61982	14-3-3 protein gamma;14-3-3 protein gamma, N-terminally processed	Ywhag
	0.00287121	Q61768	Q61768	Kinesin-1 heavy chain	Kif5b
	0.000376467	Q8BI08	Q8BI08	Protein MAL2	Mal2
	0.00192865	Q80U49;Q80U49-2	Q80U49	Centrosomal protein of 170 kDa protein B	Cep170b
	0.0014226	Q8BGQ7	Q8BGQ7	Alanine--tRNA ligase, cytoplasmic	Aars
	0.00111288	P35700	P35700	Peroxiredoxin-1	Prdx1
	0.00107521	Q8R3T5	Q8R3T5	Syntaxin-binding protein 6	Stxbp6
	0.00445978	Q9JME5	Q9JME5	AP-3 complex subunit beta-2	Ap3b2
	0.00563844	P35288	P35288	Ras-related protein Rab-23	Rab23
	0.00371817	Q3B7Z2;Q3B7Z2-2	Q3B7Z2;Q3B7Z2-2	Oxysterol-binding protein 1	Osbp
	0.0093588	Q9D1P4	Q9D1P4	Cysteine and histidine-rich domain-containing protein 1	Chordc1
	0.00821455	P31230	P31230	Aminoacyl tRNA synthase complex-interacting multifunctional protein 1;Endothelial monocyte-activating polypeptide 2	Aimp1
	0.00766993	O88844	O88844	Isocitrate dehydrogenase [NADP] cytoplasmic	Idh1
	0.00870252	Q63844	Q63844	Mitogen-activated protein kinase 3	Mapk3
	0.00406731	Q9D8U8	Q9D8U8	Sorting nexin-5	Snx5
	0.0033042	Q6GQT9	Q6GQT9	Nodal modulator 1	Nomo1
	0.00265023	Q8VEM8	Q8VEM8	Phosphate carrier protein, mitochondrial	Slc25a3
	0.00196182	O08788;O08788-2	O08788;O08788-2	Dynactin subunit 1	Dctn1
	0.00157981	Q9JKC6	Q9JKC6	Cell cycle exit and neuronal differentiation protein 1	Cend1
	0.00218373	P62746	P62746	Rho-related GTP-binding protein RhoB	Rhob
	0.00890807	O35551;O35551-6;O35551-3;O35551-5;O35551-2;O35551-4	O35551;O35551-6;O35551-3;O35551-5;O35551-2	Rab GTPase-binding effector protein 1	Rabep1
	0.00711496	O35465-2;O35465	O35465-2;O35465	Peptidyl-prolyl cis-trans isomerase FKBP8	Fkbp8
	0.00728599	Q6P069-2;Q6P069	Q6P069-2;Q6P069	Sorcin	Sri
	0.00704193	Q6PDL0	Q6PDL0	Cytoplasmic dynein 1 light intermediate chain 2	Dync1li2
	0.00704111	Q71LX4	Q71LX4	Talin-2	Tln2
	0.00629684	P54728	P54728	UV excision repair protein RAD23 homolog B	Rad23b
	0.00267005	O88447	O88447	Kinesin light chain 1	Klc1
	0.000531126	Q9JHK4;Q9JHK4-2	Q9JHK4	Geranylgeranyl transferase type-2 subunit alpha	Rabggta
	0.00363818	Q9QXS1-6;Q9QXS1-7;Q9QXS1-8;Q9QXS1-10;Q9QXS1-9;Q9QXS1-12;Q9QXS1-11;Q9QXS1-13;Q9QXS1-5;Q9QXS1-3;Q9QXS1-16;Q9QXS1-4;Q9QXS1-14;Q9QXS1-2;Q9QXS1;Q9QXS1-15	Q9QXS1-6;Q9QXS1-7;Q9QXS1-8;Q9QXS1-10;Q9QXS1-9;Q9QXS1-12;Q9QXS1-11;Q9QXS1-13;Q9QXS1-5;Q9QXS1-3;Q9QXS1-16;Q9QXS1-4;Q9QXS1-14;Q9QXS1-2;Q9QXS1;Q9QXS1-15	Plectin	Plec
	0.00198883	Q61543	Q61543	Golgi apparatus protein 1	Glg1
	0.0028188	Q91VI7	Q91VI7	Ribonuclease inhibitor	Rnh1
	0.00365245	O08585	O08585	Clathrin light chain A	Clta
	0.0044479	Q6IRU2	Q6IRU2	Tropomyosin alpha-4 chain	Tpm4
	0.00269121	Q99KB8;Q99KB8-2	Q99KB8;Q99KB8-2	Hydroxyacylglutathione hydrolase, mitochondrial	Hagh
	0.00351952	Q9QXZ0;Q9QXZ0-2;Q9QXZ0-4	Q9QXZ0;Q9QXZ0-2;Q9QXZ0-4	Microtubule-actin cross-linking factor 1	Macf1
	0.00646075	P12849	P12849	cAMP-dependent protein kinase type I-beta regulatory subunit	Prkar1b
	0.00359153	P18572;P18572-2	P18572;P18572-2	Basigin	Bsg
	0.00867307	Q8VDJ3	Q8VDJ3	Vigilin	Hdlbp
	0.00904516	O35295	O35295	Transcriptional activator protein Pur-beta	Purb
	0.000996082	Q6NZL0	Q6NZL0	Protein SOGA3	Soga3
	0.0043414	Q3UHJ0;Q3UHJ0-2;Q91Z96-2;Q91Z96	Q3UHJ0;Q3UHJ0-2	AP2-associated protein kinase 1	Aak1
	0.00530105	Q9ES97;Q9ES97-2;Q9ES97-5;Q9ES97-4	Q9ES97;Q9ES97-2	Reticulon-3	Rtn3
	0.005506	P68404-2	P68404-2	Protein kinase C beta type	Prkcb
	0.00976416	Q91ZR1	Q91ZR1	Ras-related protein Rab-4B	Rab4b
	0.00379418	Q8R0S2;Q8R0S2-2	Q8R0S2;Q8R0S2-2	IQ motif and SEC7 domain-containing protein 1	Iqsec1
	0.00238958	P51830	P51830	Adenylate cyclase type 9	Adcy9
	0.00662129	Q64487-12;Q64487-2	Q64487-12;Q64487-2	Receptor-type tyrosine-protein phosphatase delta	Ptprd
	0.00928961	P60229	P60229	Eukaryotic translation initiation factor 3 subunit E	Eif3e
	0.00579871	Q14BI2;Q68EF4-2;Q68EF4	Q14BI2	Metabotropic glutamate receptor 2	Grm2
	0.00612554	Q99LP6	Q99LP6	GrpE protein homolog 1, mitochondrial	Grpel1
	0.00761735	Q03137;Q03137-2	Q03137;Q03137-2	Ephrin type-A receptor 4	Epha4
	0.00542622	Q08460-5;Q08460;Q08460-3;Q08460-2;Q08460-4	Q08460-5;Q08460;Q08460-3;Q08460-2;Q08460-4	Calcium-activated potassium channel subunit alpha-1	Kcnma1
	0.00330637	Q62418-3;Q62418-2;Q62418	Q62418-3;Q62418-2;Q62418	Drebrin-like protein	Dbnl
	0.00983706	P15508	P15508	Spectrin beta chain, erythrocytic	Sptb
	0.000515639	Q922Q4;Q922W5	Q922Q4	Pyrroline-5-carboxylate reductase 2	Pycr2
	5.44719e-05	P62500-3;P62500;P62500-2	P62500-3;P62500;P62500-2	TSC22 domain family protein 1	Tsc22d1
	0.00452766	P58871	P58871	182 kDa tankyrase-1-binding protein	Tnks1bp1
	0.00786242	P70206;P70208-2;P70208	P70206	Plexin-A1	Plxna1
	0.0068391	Q9QYC0	Q9QYC0	Alpha-adducin	Add1
	0.0022511	P05064;Q91Y97	P05064	Fructose-bisphosphate aldolase A	Aldoa
	0.00303677	Q9EPN1-4;Q9EPN1;Q9EPN1-3;Q9EPN1-2	Q9EPN1-4;Q9EPN1;Q9EPN1-3	Neurobeachin	Nbea
	0.00964517	Q9DC07	Q9DC07	LIM zinc-binding domain-containing Nebulette	Nebl
	0.0094343	Q8C8N2;Q8C8N2-2	Q8C8N2;Q8C8N2-2	Protein SCAI	Scai
	0.0067159	B9EJA2-5;B9EJA2-4;B9EJA2;B9EJA2-2;B9EJA2-3	B9EJA2-5;B9EJA2-4;B9EJA2;B9EJA2-2;B9EJA2-3	Cortactin-binding protein 2	Cttnbp2
	0.00677645	P27546-4	P27546-4	Microtubule-associated protein 4	Map4
	0.00349393	O88737;O88737-2	O88737;O88737-2	Protein bassoon	Bsn
	0.00299052	Q9ESJ4	Q9ESJ4	NCK-interacting protein with SH3 domain	Nckipsd
	0.00164194	Q922J3;Q922J3-2	Q922J3;Q922J3-2	CAP-Gly domain-containing linker protein 1	Clip1
	0.0099992	Q8BJW6;Q8BJW6-2	Q8BJW6;Q8BJW6-2	Eukaryotic translation initiation factor 2A;Eukaryotic translation initiation factor 2A, N-terminally processed	Eif2a
	0.00800503	Q64727	Q64727	Vinculin	Vcl
	0.00335398	Q8VDM4	Q8VDM4	26S proteasome non-ATPase regulatory subunit 2	Psmd2
	0.00744036	P62077	P62077	Mitochondrial import inner membrane translocase subunit Tim8 B	Timm8b
	0.0074017	Q5SXY1;Q5SXY1-2	Q5SXY1;Q5SXY1-2	Cytospin-B	Specc1
	0.00876884	Q9CQV8	Q9CQV8	14-3-3 protein beta/alpha;14-3-3 protein beta/alpha, N-terminally processed	Ywhab
	0.00199673	Q9Z2H5;Q9Z2H5-2;Q9Z2H5-3	Q9Z2H5;Q9Z2H5-2;Q9Z2H5-3	Band 4.1-like protein 1	Epb41l1
	0.00370949	Q810U4-2	Q810U4-2	Neuronal cell adhesion molecule	Nrcam
	0.00558038	Q8R191	Q8R191	Synaptogyrin-3	Syngr3
	0.00248696	Q64433	Q64433	10 kDa heat shock protein, mitochondrial	Hspe1
	0.00127362	O55100-2;O55100	O55100-2;O55100	Synaptogyrin-1	Syngr1
	0.000211518	P70441;P70441-2	P70441	Na(+)/H(+) exchange regulatory cofactor NHE-RF1	Slc9a3r1
	0.00775041	O89053	O89053	Coronin-1A	Coro1a
	0.000747235	Q9CR51	Q9CR51	V-type proton ATPase subunit G 1	Atp6v1g1
	0.000254148	Q60631;Q60631-2	Q60631;Q60631-2	Growth factor receptor-bound protein 2	Grb2
	0.000997337	Q4KMM3;Q4KMM3-4;Q4KMM3-2;Q4KMM3-3	Q4KMM3;Q4KMM3-4;Q4KMM3-2;Q4KMM3-3	Oxidation resistance protein 1	Oxr1
	0.00153263	Q60598	Q60598	Src substrate cortactin	Cttn
	0.0026631	Q8K1Z0	Q8K1Z0	Ubiquinone biosynthesis protein COQ9, mitochondrial	Coq9
	0.00265055	Q8CHC4;Q9D2G5-3;Q9D2G5-6;Q9D2G5-4;Q9D2G5-2	Q8CHC4	Synaptojanin-1	Synj1
	0.00496778	Q80UG2	Q80UG2	Plexin-A4	Plxna4
	0.00364675	P58404-2;P58404	P58404-2;P58404	Striatin-4	Strn4
	0.00675453	Q6R891;Q6R891-2;Q9D5U8-2;Q9D5U8	Q6R891;Q6R891-2	Neurabin-2	Ppp1r9b
	0.00417007	Q8K4I3	Q8K4I3	Rho guanine nucleotide exchange factor 6	Arhgef6
	0.00771017	Q8BKZ9	Q8BKZ9	Pyruvate dehydrogenase protein X component, mitochondrial	Pdhx
	0.00470775	Q61937	Q61937	Nucleophosmin	Npm1
	0.00196249	Q6IRU5;Q6IRU5-3	Q6IRU5;Q6IRU5-3	Clathrin light chain B	Cltb
	0.00787725	P48678;P48678-2;P48678-3	P48678;P48678-2;P48678-3	Prelamin-A/C;Lamin-A/C	Lmna
	0.00320826	P97379;P97379-2	P97379;P97379-2	Ras GTPase-activating protein-binding protein 2	G3bp2
	0.00184185	Q91WJ8;Q91WJ8-2	Q91WJ8;Q91WJ8-2	Far upstream element-binding protein 1	Fubp1
	0.00598577	Q62167;P16381	Q62167;P16381	ATP-dependent RNA helicase DDX3X;Putative ATP-dependent RNA helicase Pl10	Ddx3x;D1Pas1
	0.00229713	Q8JZS0	Q8JZS0	Protein lin-7 homolog A	Lin7a
	0.000465119	Q8BL66	Q8BL66	Early endosome antigen 1	Eea1
	3.90961e-05	Q91VR5	Q91VR5	ATP-dependent RNA helicase DDX1	Ddx1
	0.000401115	Q91WK2	Q91WK2	Eukaryotic translation initiation factor 3 subunit H	Eif3h
	0.000303199	Q9JIA1	Q9JIA1	Leucine-rich glioma-inactivated protein 1	Lgi1
	0.000830904	P21619;P21619-2	P21619;P21619-2	Lamin-B2	Lmnb2
	0.000620806	P84091	P84091	AP-2 complex subunit mu	Ap2m1
	0.000383157	Q9DAK9	Q9DAK9	14 kDa phosphohistidine phosphatase	Phpt1
Cluster 2	0.00625893	Q61387	Q61387	Cytochrome c oxidase subunit 7A-related protein, mitochondrial	Cox7a2l
	0.00913662	Q91YH5;Q91YH5-2	Q91YH5;Q91YH5-2	Atlastin-3	Atl3
Cluster 3	0.00849395	E9PV24-2;E9PV24	E9PV24-2;E9PV24	Fibrinogen alpha chain;Fibrinopeptide A;Fibrinogen alpha chain	Fga
	0.000255253	P35285	P35285	Ras-related protein Rab-22A	Rab22a
	0.00682126	Q9ERE7	Q9ERE7	LDLR chaperone MESD	Mesdc2
	0.00277813	B2RY56	B2RY56	RNA-binding protein 25	Rbm25
	0.00412491	Q61646	Q61646	Haptoglobin;Haptoglobin alpha chain;Haptoglobin beta chain	Hp
	0.00494815	Q91WP6;Q5I2A0;P29621;Q80X76	Q91WP6	Serine protease inhibitor A3N	Serpina3n
	0.00606454	Q99JR5	Q99JR5	Tubulointerstitial nephritis antigen-like	Tinagl1
	7.30104e-05	Q8BPB0;Q921Y0;Q921Y0-2	Q8BPB0;Q921Y0;Q921Y0-2	MOB kinase activator 1B;MOB kinase activator 1A	Mob1b;Mob1a
	6.3302e-06	P00158	P00158	Cytochrome b	Mt-Cyb
	0.00196252	P62737;P63268	P62737;P63268	Actin, aortic smooth muscle;Actin, gamma-enteric smooth muscle	Acta2;Actg2
Cluster 4	0.000202031	Q60973	Q60973	Histone-binding protein RBBP7	Rbbp7
	0.00247582	Q62165	Q62165	Dystroglycan;Alpha-dystroglycan;Beta-dystroglycan	Dag1
	0.00807532	P28665	P28665	Murinoglobulin-1	Mug1
	0.00144337	Q91WA3	Q91WA3	Histone deacetylase 11	Hdac11
	0.0034981	E9PZ19	E9PZ19		Igsf9b
	0.0014167	Q99J45	Q99J45	Nuclear receptor-binding protein	Nrbp1
	0.0045787	Q8BHC4	Q8BHC4	Dephospho-CoA kinase domain-containing protein	Dcakd
	0.00716411	Q9WTU6-2;Q9WTU6;Q9WTU6-3;Q9WTU6-4	Q9WTU6-2;Q9WTU6;Q9WTU6-3;Q9WTU6-4	Mitogen-activated protein kinase 9	Mapk9
	0.00180591	Q8CIM3	Q8CIM3	D-2-hydroxyglutarate dehydrogenase, mitochondrial	D2hgdh
	0.00573014	P40630-2;P40630	P40630-2;P40630	Transcription factor A, mitochondrial	Tfam
	0.00391323	Q06335;Q06335-2	Q06335;Q06335-2	Amyloid-like protein 2	Aplp2
	0.00629285	Q7TQD2	Q7TQD2	Tubulin polymerization-promoting protein	Tppp
	0.00133427	P70290	P70290	55 kDa erythrocyte membrane protein	Mpp1
	0.00286559	S4R1M9	S4R1M9	Oxysterol-binding protein	Osbpl10
	0.00194386	P68368	P68368	Tubulin alpha-4A chain	Tuba4a
	0.00965263	P07310	P07310	Creatine kinase M-type	Ckm
	0.00663457	Q8CAK1	Q8CAK1	Putative transferase CAF17 homolog, mitochondrial	Iba57
	0.00822706	Q6P3D0	Q6P3D0	U8 snoRNA-decapping enzyme	Nudt16
	0.00466604	Q8BLJ3	Q8BLJ3	PI-PLC X domain-containing protein 3	Plcxd3
	0.00162649	P62806	P62806	Histone H4	Hist1h4a
	0.00263758	Q8VDQ1-2;Q8VDQ1	Q8VDQ1-2;Q8VDQ1	Prostaglandin reductase 2	Ptgr2
	0.000554325	Q8C7D2-2;Q8C7D2-3;Q8C7D2	Q8C7D2-2;Q8C7D2-3;Q8C7D2	Protein cereblon	Crbn
	0.00150368	O88738-3;O88738-2;O88738	O88738-3;O88738-2;O88738	Baculoviral IAP repeat-containing protein 6	Birc6
	0.000829509	P21300	P21300	Aldose reductase-related protein 1	Akr1b7
	0.00115225	Q9EPK2-3;Q9EPK2;Q9EPK2-2;Q9EPK2-4	Q9EPK2-3;Q9EPK2;Q9EPK2-2;Q9EPK2-4	Protein XRP2	Rp2
	0.00113759	Q8CHK3	Q8CHK3	Lysophospholipid acyltransferase 7	Mboat7
	0.00410895	Q9Z1T1	Q9Z1T1	AP-3 complex subunit beta-1	Ap3b1
	0.00859911	Q9ES56	Q9ES56	Trafficking protein particle complex subunit 4	Trappc4
	0.00294095	Q9Z2A5;Q9Z2A5-2	Q9Z2A5;Q9Z2A5-2	Arginyl-tRNA--protein transferase 1	Ate1
	0.00778322	Q05909	Q05909	Receptor-type tyrosine-protein phosphatase gamma	Ptprg
	0.00505449	P48962	P48962	ADP/ATP translocase 1	Slc25a4
	0.00948191	Q9CQ22	Q9CQ22	Ragulator complex protein LAMTOR1	Lamtor1
	0.0028892	P62748	P62748	Hippocalcin-like protein 1	Hpcal1
	0.00971375	Q9CX56	Q9CX56	26S proteasome non-ATPase regulatory subunit 8	Psmd8
	0.00446035	Q8CGP2;Q8CGP1;Q6ZWY9;Q64525;Q64478;Q64475;P10854;P10853;Q8CGP2-2;P70696	Q8CGP2;Q8CGP1;Q6ZWY9;Q64525;Q64478;Q64475;P10854;P10853;Q8CGP2-2;P70696	Histone H2B type 1-P;Histone H2B type 1-K;Histone H2B type 1-C/E/G;Histone H2B type 2-B;Histone H2B type 1-H;Histone H2B type 1-B;Histone H2B type 1-M;Histone H2B type 1-F/J/L;Histone H2B type 1-A	Hist1h2bp;Hist1h2bk;Hist1h2bc;Hist2h2bb;Hist1h2bh;Hist1h2bb;Hist1h2bm;Hist1h2bf;Hist1h2ba
	0.00286861	Q9CR67	Q9CR67	Transmembrane protein 33	Tmem33
	0.00150281	P63330	P63330	Serine/threonine-protein phosphatase 2A catalytic subunit alpha isoform	Ppp2ca
	0.00956661	Q3UTH8-2;Q3UTH8-4;Q3UTH8;Q3UTH8-3;Q5DU57-2;Q7TNR9;Q5DU57	Q3UTH8-2;Q3UTH8-4;Q3UTH8;Q3UTH8-3	Rho guanine nucleotide exchange factor 9	Arhgef9
	0.000775017	Q3TFQ1	Q3TFQ1	SPRY domain-containing protein 7	Spryd7
	0.00579607	Q9CZM2	Q9CZM2	60S ribosomal protein L15	Rpl15
	0.00331333	Q91W89	Q91W89	Alpha-mannosidase 2C1	Man2c1
	0.00425954	O88587-2;O88587	O88587-2;O88587	Catechol O-methyltransferase	Comt
	0.00211664	Q9Z2G6;Q9Z2G6-2	Q9Z2G6;Q9Z2G6-2	Protein sel-1 homolog 1	Sel1l
	0.000183852	Q9CRA7	Q9CRA7	ATP synthase subunit s, mitochondrial	Atp5s
	0.00287047	Q9CY57-5;Q9CY57-4;Q9CY57-3;Q9CY57-2;Q9CY57	Q9CY57-5;Q9CY57-4;Q9CY57-3;Q9CY57-2;Q9CY57	Chromatin target of PRMT1 protein	Chtop
	0.00380431	P32233	P32233	Developmentally-regulated GTP-binding protein 1	Drg1
	0.00912511	Q80XU3	Q80XU3	Nuclear ubiquitous casein and cyclin-dependent kinase substrate 1	Nucks1
	0.00448687	Q9D328	Q9D328	Transmembrane protein 35	Tmem35
	0.00752783	Q8VE22	Q8VE22	28S ribosomal protein S23, mitochondrial	Mrps23
	0.00486576	Q9CZX7	Q9CZX7	Type 2 phosphatidylinositol 4,5-bisphosphate 4-phosphatase	Tmem55a
	0.000657806	Q8BHN3;Q8BHN3-2;Q8BHN3-3	Q8BHN3;Q8BHN3-2;Q8BHN3-3	Neutral alpha-glucosidase AB	Ganab
	0.000447609	P12970	P12970	60S ribosomal protein L7a	Rpl7a
	0.000338425	P59279	P59279	Ras-related protein Rab-2B	Rab2b
	0.00937654	O88986	O88986	2-amino-3-ketobutyrate coenzyme A ligase, mitochondrial	Gcat
	0.00513381	Q8C3F2;Q8C3F2-3;Q8C3F2-2	Q8C3F2;Q8C3F2-3	Constitutive coactivator of PPAR-gamma-like protein 2	Fam120c
	0.00777783	Q9D8V7	Q9D8V7	Signal peptidase complex catalytic subunit SEC11C	Sec11c
	0.00617598	Q91YS8	Q91YS8	Calcium/calmodulin-dependent protein kinase type 1	Camk1
	0.00596816	O35375;O35375-5;O35375-6;O35375-2;O35375-3;O35375-4	O35375;O35375-5;O35375-6;O35375-2;O35375-3;O35375-4	Neuropilin-2	Nrp2
	0.00137273	P41242-3;P41242;P41242-2	P41242-3;P41242;P41242-2	Megakaryocyte-associated tyrosine-protein kinase	Matk
	0.00121796	Q7TNC4-2;Q7TNC4-3;Q7TNC4-4;Q7TNC4	Q7TNC4-2;Q7TNC4-3;Q7TNC4-4;Q7TNC4	Putative RNA-binding protein Luc7-like 2	Luc7l2
	0.00447379	Q60714	Q60714	Long-chain fatty acid transport protein 1	Slc27a1
	0.00209798	Q9D2R0	Q9D2R0	Acetoacetyl-CoA synthetase	Aacs
	0.00214236	Q8C031	Q8C031	Leucine-rich repeat-containing protein 4C	Lrrc4c
	0.00627469	Q9R0Q3	Q9R0Q3	Transmembrane emp24 domain-containing protein 2	Tmed2
	0.00164098	Q9R0U0-3;Q9R0U0-2;Q9R0U0	Q9R0U0-3;Q9R0U0-2;Q9R0U0	Serine/arginine-rich splicing factor 10	Srsf10
	0.000506856	P60824	P60824	Cold-inducible RNA-binding protein	Cirbp
	0.000464095	Q9CWZ3-2;Q9CWZ3	Q9CWZ3-2;Q9CWZ3	RNA-binding protein 8A	Rbm8a
	0.0037193	P56391	P56391	Cytochrome c oxidase subunit 6B1	Cox6b1
	0.00108393	Q8C863-2;Q8C863	Q8C863-2;Q8C863	E3 ubiquitin-protein ligase Itchy	Itch
	0.00281708	Q8BR90	Q8BR90	UPF0600 protein C5orf51 homolog
	0.00394106	Q9CQF3	Q9CQF3	Cleavage and polyadenylation specificity factor subunit 5	Nudt21
	0.000884303	P50516;P50516-2	P50516;P50516-2	V-type proton ATPase catalytic subunit A	Atp6v1a
	0.00232254	Q14C51	Q14C51	Pentatricopeptide repeat domain-containing protein 3, mitochondrial	Ptcd3
	0.00181442	O55026;O55026-2	O55026	Ectonucleoside triphosphate diphosphohydrolase 2	Entpd2
	0.00317043	Q7TN99-4;Q7TN99-3;Q7TN99-2;Q7TN99;Q7TN99-6;Q7TN99-5	Q7TN99-4;Q7TN99-3;Q7TN99-2;Q7TN99;Q7TN99-6;Q7TN99-5	Cytoplasmic polyadenylation element-binding protein 3	Cpeb3
	0.00667188	Q9QXJ1-2;Q9QXJ1;Q9DBR4-3;Q9DBR4-2;Q9DBR4	Q9QXJ1-2;Q9QXJ1	Amyloid beta A4 precursor protein-binding family B member 1	Apbb1
	0.000319666	Q91V36	Q91V36	Nuclear receptor-binding protein 2	Nrbp2
	0.000837176	Q6P9Q6;Q6P9Q6-2	Q6P9Q6;Q6P9Q6-2	FK506-binding protein 15	Fkbp15
	0.00632616	Q7TNR6	Q7TNR6	Immunoglobulin superfamily member 21	Igsf21
	0.00088223	Q920N7	Q920N7	Synaptotagmin-12	Syt12
	5.48243e-05	O08530	O08530	Sphingosine 1-phosphate receptor 1	S1pr1
	3.34908e-05	Q3TDN2-2;Q3TDN2	Q3TDN2-2;Q3TDN2	FAS-associated factor 2	Faf2
	0.0005239	P85094	P85094	Isochorismatase domain-containing protein 2A, mitochondrial	Isoc2a
	0.0042195	Q9DCL8	Q9DCL8	Protein phosphatase inhibitor 2	Ppp1r2
	0.00725423	Q91WC0;Q91WC0-2;Q91WC0-3;Q91WC0-4	Q91WC0;Q91WC0-2	Histone-lysine N-methyltransferase setd3	Setd3
	9.1589e-05	Q8R010	Q8R010	Aminoacyl tRNA synthase complex-interacting multifunctional protein 2	Aimp2
	0.000163257	P05213	P05213	Tubulin alpha-1B chain	Tuba1b
	0.000195954	Q3UQ84	Q3UQ84	Threonine--tRNA ligase, mitochondrial	Tars2
	5.40966e-05	Q9R0Q9	Q9R0Q9	Mannose-P-dolichol utilization defect 1 protein	Mpdu1
	0.000817205	P98086	P98086	Complement C1q subcomponent subunit A	C1qa
	0.00996206	P16675	P16675	Lysosomal protective protein;Lysosomal protective protein 32 kDa chain;Lysosomal protective protein 20 kDa chain	Ctsa
	0.000777024	P56564;O35544	P56564	Excitatory amino acid transporter 1	Slc1a3
	4.11993e-05	P62843	P62843	40S ribosomal protein S15	Rps15
	1.69095e-05	Q0GNC1-3;Q0GNC1	Q0GNC1-3;Q0GNC1	Inverted formin-2	Inf2
	0.00025269	P02088;P02089	P02088;P02089	Hemoglobin subunit beta-1;Hemoglobin subunit beta-2	Hbb-b1;Hbb-b2
	0.000114854	P97952	P97952	Sodium channel subunit beta-1	Scn1b
	0.000113144	Q8K2Q7;Q8K2Q7-2	Q8K2Q7	BRO1 domain-containing protein BROX	Brox
	0.000179313	P62849-2;P62849-3;P62849	P62849-2;P62849-3;P62849	40S ribosomal protein S24	Rps24
	3.3073e-05	Q9D020-1;Q9D020	Q9D020-1;Q9D020	Cytosolic 5-nucleotidase 3A	Nt5c3a
	6.23437e-07	Q8BX94	Q8BX94	Oxysterol-binding protein-related protein 2	Osbpl2
	7.75914e-06	Q8BYH7	Q8BYH7	TBC1 domain family member 17	Tbc1d17
	1.20235e-06	P43024	P43024	Cytochrome c oxidase subunit 6A1, mitochondrial	Cox6a1
	1.4729e-05	Q9CPS6	Q9CPS6	Histidine triad nucleotide-binding protein 3	Hint3
	1.06603e-05	Q3UGR5;Q3UGR5-2	Q3UGR5	Haloacid dehalogenase-like hydrolase domain-containing protein 2	Hdhd2
	1.79023e-05	Q9D0S9	Q9D0S9	Histidine triad nucleotide-binding protein 2, mitochondrial	Hint2
	1.65817e-05	Q8C854-3;Q8C854;Q8C854-2;Q8C854-1	Q8C854-3;Q8C854;Q8C854-2;Q8C854-1	Myelin expression factor 2	Myef2
	9.91279e-06	P35803-8;P35803-3;P35803-4;P35803-5	P35803-8;P35803-3;P35803-4	Neuronal membrane glycoprotein M6-b	Gpm6b
	0.000214042	Q6KAR6	Q6KAR6	Exocyst complex component 3	Exoc3
	4.66348e-05	P17225	P17225	Polypyrimidine tract-binding protein 1	Ptbp1
	4.31502e-05	P36552	P36552	Oxygen-dependent coproporphyrinogen-III oxidase, mitochondrial	Cpox
	4.31891e-06	Q9JJI8	Q9JJI8	60S ribosomal protein L38	Rpl38
	5.29664e-06	Q9Z2D0	Q9Z2D0	Myotubularin-related protein 9	Mtmr9
	3.39605e-06	P62315	P62315	Small nuclear ribonucleoprotein Sm D1	Snrpd1
	7.24715e-05	P62911	P62911	60S ribosomal protein L32	Rpl32
	4.85392e-06	Q6ZWV7	Q6ZWV7	60S ribosomal protein L35	Rpl35
	1.81688e-06	Q9CZB0	Q9CZB0	Succinate dehydrogenase cytochrome b560 subunit, mitochondrial	Sdhc
	1.12114e-05	Q99N84;Q99N84-2	Q99N84	28S ribosomal protein S18b, mitochondrial	Mrps18b
	1.30876e-06	Q8C0D5	Q8C0D5	Elongation factor Tu GTP-binding domain-containing protein 1	Eftud1
	2.92282e-05	P03888	P03888	NADH-ubiquinone oxidoreductase chain 1	Mtnd1
	5.64032e-06	Q8VC30	Q8VC30	Bifunctional ATP-dependent dihydroxyacetone kinase/FAD-AMP lyase (cyclizing);ATP-dependent dihydroxyacetone kinase;FAD-AMP lyase (cyclizing)	Dak
	0.00102977	C0HKE9;C0HKE8;C0HKE7;C0HKE6;C0HKE5;C0HKE4;C0HKE3;C0HKE2;C0HKE1;Q8CGP6;Q8R1M2;Q8CGP7;Q8CGP5;Q8BFU2;P27661	C0HKE9;C0HKE8;C0HKE7;C0HKE6;C0HKE5;C0HKE4;C0HKE3;C0HKE2;C0HKE1;Q8CGP6;Q8R1M2;Q8CGP7;Q8CGP5;Q8BFU2;P27661	Histone H2A type 1-H;Histone H2A.J;Histone H2A type 1-K;Histone H2A type 1-F;Histone H2A type 3;Histone H2AX	Hist1h2ah;H2afj;Hist1h2ak;Hist1h2af;Hist3h2a;H2afx
	0.00174499	Q8BFY6	Q8BFY6	Peflin	Pef1
	8.41627e-05	Q3TUH1;Q3TUH1-2	Q3TUH1	Phosphatidate cytidylyltransferase, mitochondrial	Tamm41
	0.000110455	Q6PHZ8;Q6PHZ8-3;Q6PHZ8-2;Q6PHZ8-4	Q6PHZ8;Q6PHZ8-3;Q6PHZ8-2;Q6PHZ8-4	Kv channel-interacting protein 4	Kcnip4
	0.00078568	P47911	P47911	60S ribosomal protein L6	Rpl6
	0.000158479	Q9D2U9;Q8CGP0;Q64524	Q9D2U9;Q8CGP0;Q64524	Histone H2B type 3-A;Histone H2B type 3-B;Histone H2B type 2-E	Hist3h2ba;Hist3h2bb;Hist2h2be
	0.000363777	Q3TDQ1	Q3TDQ1	Dolichyl-diphosphooligosaccharide--protein glycosyltransferase subunit STT3B	Stt3b
	0.00617869	Q6PD26	Q6PD26	GPI transamidase component PIG-S	Pigs
	0.00396712	P60060	P60060	Protein transport protein Sec61 subunit gamma	Sec61g
	0.00228186	Q9CRC8	Q9CRC8	Leucine-rich repeat-containing protein 40	Lrrc40
	0.00748577	O08808	O08808	Protein diaphanous homolog 1	Diaph1
	0.00290624	Q80YV4-2;Q80YV4;Q80YV4-3	Q80YV4-2;Q80YV4	Pantothenate kinase 4	Pank4
	0.000623513	Q8VBT0	Q8VBT0	Thioredoxin-related transmembrane protein 1	Tmx1
	0.000328979	Q71RI9-2;Q71RI9	Q71RI9-2;Q71RI9	Kynurenine--oxoglutarate transaminase 3	Ccbl2
	0.00128631	Q3UGS4	Q3UGS4	Protein FAM195B	Fam195b
	0.000297749	Q9D6Z1	Q9D6Z1	Nucleolar protein 56	Nop56
	0.000431397	P61211	P61211	ADP-ribosylation factor-like protein 1	Arl1
	0.000527251	Q62186	Q62186	Translocon-associated protein subunit delta	Ssr4
	0.000184911	P18872-2	P18872-2	Guanine nucleotide-binding protein G(o) subunit alpha	Gnao1
	8.87841e-05	Q9QY36;Q3UX61	Q9QY36	N-alpha-acetyltransferase 10	Naa10
	0.00359368	P21836	P21836	Acetylcholinesterase	Ache
	0.00821086	P58389	P58389	Serine/threonine-protein phosphatase 2A activator	Ppp2r4
	0.00238919	Q8BZM1	Q8BZM1	Glomulin	Glmn
	0.00165003	Q9D2N9	Q9D2N9	Vacuolar protein sorting-associated protein 33A	Vps33a
	0.00741225	Q3UFS0;Q3UFS0-2;Q3UFS0-3	Q3UFS0;Q3UFS0-2;Q3UFS0-3	Protein zyg-11 homolog B	Zyg11b
	0.00426142	Q9CQS8	Q9CQS8	Protein transport protein Sec61 subunit beta	Sec61b

## Sheet: HC_1hit-48h vs 1hit-1w vs Sham
Cluster	N: ANOVA p value	T: Protein IDs	T: Majority protein IDs	T: Protein names	T: Gene names
Cluster 1	0.00932705	Q9CR95	Q9CR95	Adaptin ear-binding coat-associated protein 1	Necap1
	0.00129676	Q99J85	Q99J85	Neuronal pentraxin receptor	Nptxr
	0.00170162	Q9JHZ2	Q9JHZ2	Progressive ankylosis protein	Ankh
	0.00642108	Q6WVG3	Q6WVG3	BTB/POZ domain-containing protein KCTD12	Kctd12
	0.00661429	Q62188	Q62188	Dihydropyrimidinase-related protein 3	Dpysl3
	0.0004892	Q9CQR4	Q9CQR4	Acyl-coenzyme A thioesterase 13;Acyl-coenzyme A thioesterase 13, N-terminally processed	Acot13
	0.000176529	Q91ZP9;Q91ZP9-2	Q91ZP9;Q91ZP9-2	N-terminal EF-hand calcium-binding protein 2	Necab2
	0.000332956	Q9DC51	Q9DC51	Guanine nucleotide-binding protein G(k) subunit alpha	Gnai3
	0.000125996	P17047-3;P17047;P17047-2	P17047-3;P17047;P17047-2	Lysosome-associated membrane glycoprotein 2	Lamp2
	0.00837301	Q9Z1W9	Q9Z1W9	STE20/SPS1-related proline-alanine-rich protein kinase	Stk39
	0.00638443	Q8CI75-2;Q8CI75	Q8CI75-2;Q8CI75	DIS3-like exonuclease 2	Dis3l2
	0.000134173	P28663	P28663	Beta-soluble NSF attachment protein	Napb
	0.0012267	P14094	P14094	Sodium/potassium-transporting ATPase subunit beta-1	Atp1b1
	0.00472313	Q8BGN8-2;Q8BGN8	Q8BGN8-2;Q8BGN8	Synaptoporin	Synpr
	4.32993e-05	P10639	P10639	Thioredoxin	Txn
	0.00784389	O35633-2;O35633	O35633-2;O35633	Vesicular inhibitory amino acid transporter	Slc32a1
	0.00397706	Q3U2V3;Q3U2V3-2	Q3U2V3;Q3U2V3-2	8-oxo-dGDP phosphatase NUDT18	Nudt18
	0.00924704	P35802	P35802	Neuronal membrane glycoprotein M6-a	Gpm6a
	0.00264623	P09542	P09542	Myosin light chain 3	Myl3
	0.00044812	Q811D0;Q811D0-2;Q811D0-3	Q811D0;Q811D0-2;Q811D0-3	Disks large homolog 1	Dlg1
	0.00167867	P63323	P63323	40S ribosomal protein S12	Rps12
	0.000490623	P09528	P09528	Ferritin heavy chain;Ferritin heavy chain, N-terminally processed	Fth1
	0.00164431	Q3UZP4	Q3UZP4	Small VCP/p97-interacting protein	Svip
	0.00739468	P62075	P62075	Mitochondrial import inner membrane translocase subunit Tim13	Timm13
	0.00281072	Q7TQI3	Q7TQI3	Ubiquitin thioesterase OTUB1	Otub1
	0.00820559	Q9CQC7	Q9CQC7	NADH dehydrogenase [ubiquinone] 1 beta subcomplex subunit 4	Ndufb4
	0.0060297	Q9D6M3	Q9D6M3	Mitochondrial glutamate carrier 1	Slc25a22
	0.000366838	Q9R0N3	Q9R0N3	Synaptotagmin-11	Syt11
	0.000392983	Q03265	Q03265	ATP synthase subunit alpha, mitochondrial	Atp5a1
	0.00509903	Q9D358;Q9D358-2	Q9D358;Q9D358-2	Low molecular weight phosphotyrosine protein phosphatase	Acp1
	0.00577954	P0C0A3	P0C0A3	Charged multivesicular body protein 6	Chmp6
	0.00500842	Q9D6S7	Q9D6S7	Ribosome-recycling factor, mitochondrial	Mrrf
	0.00208267	Q99M87;Q99M87-3	Q99M87;Q99M87-3	DnaJ homolog subfamily A member 3, mitochondrial	Dnaja3
	0.00169158	Q9JKB1;P58321	Q9JKB1;P58321	Ubiquitin carboxyl-terminal hydrolase isozyme L3;Ubiquitin carboxyl-terminal hydrolase isozyme L4	Uchl3;Uchl4
	0.00352977	O35593	O35593	26S proteasome non-ATPase regulatory subunit 14	Psmd14
Cluster 2	0.00713962	Q9WTR6	Q9WTR6	Cystine/glutamate transporter	Slc7a11
	0.0099444	Q91VM9;Q91VM9-2	Q91VM9;Q91VM9-2	Inorganic pyrophosphatase 2, mitochondrial	Ppa2
	0.00968673	O70311	O70311	Glycylpeptide N-tetradecanoyltransferase 2	Nmt2
	0.0071399	Q5M8N0	Q5M8N0	CB1 cannabinoid receptor-interacting protein 1	Cnrip1
	0.0013232	P16125	P16125	L-lactate dehydrogenase B chain	Ldhb
	0.00632982	Q7TQK5	Q7TQK5	Coiled-coil domain-containing protein 93	Ccdc93
	0.00582107	Q8CDG3;Q8CDG3-2	Q8CDG3;Q8CDG3-2	Deubiquitinating protein VCIP135	Vcpip1
	0.00132784	Q9Z2U0;Q9CWH6	Q9Z2U0	Proteasome subunit alpha type-7	Psma7
	0.000624217	Q9CU62	Q9CU62	Structural maintenance of chromosomes protein 1A	Smc1a
	0.00979442	Q9DCT8	Q9DCT8	Cysteine-rich protein 2	Crip2
	0.00245116	Q9Z1N5;Q8VDW0;Q8VDW0-2	Q9Z1N5;Q8VDW0	Spliceosome RNA helicase Ddx39b;ATP-dependent RNA helicase DDX39A	Ddx39b;Ddx39a
	0.00845698	Q9Z2Q6	Q9Z2Q6	Septin-5	2005-09-01
	0.00600239	Q91WK5	Q91WK5	Glycine cleavage system H protein, mitochondrial	Gcsh
	0.00605301	Q62261;Q62261-2	Q62261;Q62261-2	Spectrin beta chain, non-erythrocytic 1	Sptbn1
	0.00515001	Q62059;Q62059-3;Q62059-2;Q62059-4	Q62059;Q62059-3;Q62059-2;Q62059-4	Versican core protein	Vcan
Cluster 3	0.00607308	Q78IK2	Q78IK2	Up-regulated during skeletal muscle growth protein 5	Usmg5
	0.00460237	P58044	P58044	Isopentenyl-diphosphate Delta-isomerase 1	Idi1
	0.00234351	Q8K097-2;Q8K097	Q8K097-2;Q8K097	Protein lifeguard 2	Faim2
	0.00584531	P59108	P59108	Copine-2	Cpne2
	0.000596702	P50429;P50429-2	P50429;P50429-2	Arylsulfatase B	Arsb
	0.00512455	Q9D708	Q9D708		S100a16
	0.00220154	P31786	P31786	Acyl-CoA-binding protein	Dbi
	0.00840569	Q8BNY6	Q8BNY6	Neuronal calcium sensor 1	Ncs1
	0.00349704	Q3UTQ8;Q3UTQ8-2	Q3UTQ8;Q3UTQ8-2	Cyclin-dependent kinase-like 5	Cdkl5
	0.000243794	Q91XV3	Q91XV3	Brain acid soluble protein 1	Basp1
	0.00629948	Q8BJW6;Q8BJW6-2	Q8BJW6;Q8BJW6-2	Eukaryotic translation initiation factor 2A;Eukaryotic translation initiation factor 2A, N-terminally processed	Eif2a
	0.00839954	O35621	O35621	Phosphomannomutase 1	Pmm1
	0.000941905	P06837	P06837	Neuromodulin	Gap43
	0.000248831	E9Q7G0	E9Q7G0		Numa1
Cluster 4
	0.00889693	Q922H4	Q922H4	Mannose-1-phosphate guanyltransferase alpha	Gmppa
	0.00193937	P53702	P53702	Cytochrome c-type heme lyase	Hccs
	0.00231396	P50516;P50516-2	P50516;P50516-2	V-type proton ATPase catalytic subunit A	Atp6v1a
	0.00200499	Q9CZ13	Q9CZ13	Cytochrome b-c1 complex subunit 1, mitochondrial	Uqcrc1
	0.00291357	Q99JN2;Q99JN2-2;Q91XA8;Q9D2D9	Q99JN2;Q99JN2-2	Kelch-like protein 22	Klhl22
	0.00900086	P61971	P61971	Nuclear transport factor 2	Nutf2
	0.00286	P62830	P62830	60S ribosomal protein L23	Rpl23
	0.00958639	Q9CZM2	Q9CZM2	60S ribosomal protein L15	Rpl15
	0.0046927	P15105	P15105	Glutamine synthetase	Glul
	0.00890854	Q8CC86	Q8CC86	Nicotinate phosphoribosyltransferase	Naprt
	0.00457768	Q9D2N4-2;Q9D2N4;Q9D2N4-7;Q9D2N4-4;Q9D2N4-3;Q9D2N4-6;Q9D2N4-5	Q9D2N4-2;Q9D2N4;Q9D2N4-7;Q9D2N4-4;Q9D2N4-3	Dystrobrevin alpha	Dtna
	0.00877904	P70699	P70699	Lysosomal alpha-glucosidase	Gaa
	0.00802406	Q9JLZ3;Q9JLZ3-3;Q9JLZ3-2	Q9JLZ3	Methylglutaconyl-CoA hydratase, mitochondrial	Auh
	0.00657484	P29699	P29699	Alpha-2-HS-glycoprotein	Ahsg
	0.000285104	P98086	P98086	Complement C1q subcomponent subunit A	C1qa
	0.00354283	O35598	O35598	Disintegrin and metalloproteinase domain-containing protein 10	Adam10
	0.00888072	O08553	O08553	Dihydropyrimidinase-related protein 2	Dpysl2
Cluster 5
	0.00956144	Q8K0D5	Q8K0D5	Elongation factor G, mitochondrial	Gfm1
	0.00331026	Q921J2	Q921J2	GTP-binding protein Rheb	Rheb
	0.00822373	Q99P72;Q99P72-3	Q99P72;Q99P72-3	Reticulon-4	Rtn4
	0.00931825	Q9JKR6	Q9JKR6	Hypoxia up-regulated protein 1	Hyou1
	0.00737599	Q8R3S6	Q8R3S6	Exocyst complex component 1	Exoc1
	0.00704135	Q9D4H1	Q9D4H1	Exocyst complex component 2	Exoc2
	0.00703147	Q9WTQ5-2;Q9WTQ5	Q9WTQ5-2;Q9WTQ5	A-kinase anchor protein 12	Akap12
Cluster 6
	0.0020864	P68368	P68368	Tubulin alpha-4A chain	Tuba4a
	0.00171182	Q922J6	Q922J6	Tetraspanin-2	Tspan2
	0.00582856	P51881	P51881	ADP/ATP translocase 2;ADP/ATP translocase 2, N-terminally processed	Slc25a5
	0.00641698	Q8CHG7	Q8CHG7	Rap guanine nucleotide exchange factor 2	Rapgef2
	0.00913745	P62814	P62814	V-type proton ATPase subunit B, brain isoform	Atp6v1b2
	0.00878875	P42669	P42669	Transcriptional activator protein Pur-alpha	Pura
	0.00125719	P17183	P17183	Gamma-enolase	Eno2
	0.00111864	P56135	P56135	ATP synthase subunit f, mitochondrial	Atp5j2
	0.00715456	O70480	O70480	Vesicle-associated membrane protein 4	Vamp4
	0.0049726	Q99K51	Q99K51	Plastin-3	Pls3
	0.00754643	Q9CQ91	Q9CQ91	NADH dehydrogenase [ubiquinone] 1 alpha subcomplex subunit 3	Ndufa3
	6.12586e-05	Q569Z6	Q569Z6	Thyroid hormone receptor-associated protein 3	Thrap3
	0.0059193	P63017	P63017	Heat shock cognate 71 kDa protein	Hspa8
	0.00500266	Q9ET30	Q9ET30	Transmembrane 9 superfamily member 3	Tm9sf3
	0.00155848	P00405	P00405	Cytochrome c oxidase subunit 2	Mtco2
	0.000310339	O08848	O08848	60 kDa SS-A/Ro ribonucleoprotein	Trove2
Cluster 7	0.00999991	Q9CY58;Q9CY58-2;Q9CY58-3;Q9CY58-4	Q9CY58;Q9CY58-2;Q9CY58-3;Q9CY58-4	Plasminogen activator inhibitor 1 RNA-binding protein	Serbp1
	0.00444377	Q60931	Q60931	Voltage-dependent anion-selective channel protein 3	Vdac3
	0.0002887	Q8R016	Q8R016	Bleomycin hydrolase	Blmh
	2.05596e-05	Q80TL7-2;Q80TL7	Q80TL7-2;Q80TL7	Protein MON2 homolog	Mon2
	3.39171e-05	P14152	P14152	Malate dehydrogenase, cytoplasmic	Mdh1
	0.000468916	O88441	O88441	Metaxin-2	Mtx2
	0.00551772	Q8CHT1-2;Q8CHT1	Q8CHT1-2;Q8CHT1	Ephexin-1	Ngef
	0.00380995	Q8R0P4;Q8R0P4-2	Q8R0P4;Q8R0P4-2	Mth938 domain-containing protein	Aamdc
	0.00290192	Q9DBN4-2;Q9DBN4;Q9DBN4-3	Q9DBN4-2;Q9DBN4	Putative monooxygenase p33MONOX	P33monox
	0.000778326	Q9CZY3;Q9CZY3-2	Q9CZY3;Q9CZY3-2	Ubiquitin-conjugating enzyme E2 variant 1	Ube2v1
	0.00378005	Q505F5	Q505F5	Leucine-rich repeat-containing protein 47	Lrrc47
	0.00709565	Q9D379	Q9D379	Epoxide hydrolase 1	Ephx1
	0.000734061	Q6PA06;Q6PA06-2	Q6PA06;Q6PA06-2	Atlastin-2	Atl2
	0.00628932	P23819-4;P23819;P23819-3;P23819-2	P23819-4;P23819;P23819-3;P23819-2	Glutamate receptor 2	Gria2
	0.00829929	O35136;O35136-2	O35136;O35136-2	Neural cell adhesion molecule 2	Ncam2
	0.00733454	P17751	P17751	Triosephosphate isomerase	Tpi1
	0.00011752	Q80YA7	Q80YA7	Dipeptidyl peptidase 8	Dpp8
	0.00682818	D3Z7P3	D3Z7P3	Glutaminase kidney isoform, mitochondrial	Gls

## Sheet: HC_3hit-48h vs 3hit-1w vs Sham
Cluster	N: ANOVA p value	T: Protein IDs	T: Majority protein IDs	T: Protein names	T: Gene names
Cluster 1	0.00279576	Q9R226	Q9R226	KH domain-containing, RNA-binding, signal transduction-associated protein 3	Khdrbs3
	0.00106672	P55937-1;P55937	P55937-1;P55937	Golgin subfamily A member 3	Golga3
	8.11608e-05	Q9D1R9	Q9D1R9	60S ribosomal protein L34	Rpl34
	0.00836105	P97493	P97493	Thioredoxin, mitochondrial	Txn2
	0.00893266	Q61234	Q61234	Alpha-1-syntrophin	Snta1
	0.000488187	Q3TYX3	Q3TYX3	SET and MYND domain-containing protein 5	Smyd5
	0.00345154	O35387	O35387	HCLS1-associated protein X-1	Hax1
	0.00703885	Q8BGH2	Q8BGH2	Sorting and assembly machinery component 50 homolog	Samm50
	0.001661	Q9JII6	Q9JII6	Alcohol dehydrogenase [NADP(+)]	Akr1a1
	0.00307046	Q00896;P07758	Q00896;P07758	Alpha-1-antitrypsin 1-3;Alpha-1-antitrypsin 1-1	Serpina1c;Serpina1a
	0.00282393	Q9EQP2	Q9EQP2	EH domain-containing protein 4	Ehd4
	0.000665788	P02088;P02089	P02088;P02089	Hemoglobin subunit beta-1;Hemoglobin subunit beta-2	Hbb-b1;Hbb-b2
	0.0036838	Q8BHE8	Q8BHE8	Uncharacterized protein C2orf47 homolog, mitochondrial
	0.00777353	Q6ZQ08-2;Q6ZQ08;Q6ZQ08-4;Q6ZQ08-3	Q6ZQ08-2;Q6ZQ08;Q6ZQ08-4	CCR4-NOT transcription complex subunit 1	Cnot1
	0.00197491	P56387	P56387	Dynein light chain Tctex-type 3	Dynlt3
	0.00909319	Q9D6U8	Q9D6U8	Protein FAM162A	Fam162a
	0.00906171	Q99K51	Q99K51	Plastin-3	Pls3
	0.00862358	Q9WTU3-5;Q9WTU3;Q9WTU3-3;Q9WTU3-2;Q9WTU3-4	Q9WTU3-5;Q9WTU3;Q9WTU3-3;Q9WTU3-2	Sodium channel protein type 8 subunit alpha	Scn8a
	0.00196637	P01864	P01864	Ig gamma-2A chain C region secreted form
	0.000495961	Q8BLR2	Q8BLR2	Copine-4	Cpne4
	0.00325646	P01868;P01869	P01868;P01869	Ig gamma-1 chain C region secreted form;Ig gamma-1 chain C region, membrane-bound form	Ighg1
	0.000221053	P17183	P17183	Gamma-enolase	Eno2
	0.00515059	Q9JM76	Q9JM76	Actin-related protein 2/3 complex subunit 3	Arpc3
	0.00284703	C0HKE9;C0HKE8;C0HKE7;C0HKE6;C0HKE5;C0HKE4;C0HKE3;C0HKE2;C0HKE1;Q8CGP6;Q8R1M2;Q8CGP7;Q8CGP5;Q8BFU2;P27661	C0HKE9;C0HKE8;C0HKE7;C0HKE6;C0HKE5;C0HKE4;C0HKE3;C0HKE2;C0HKE1;Q8CGP6;Q8R1M2;Q8CGP7;Q8CGP5;Q8BFU2;P27661	Histone H2A type 1-H;Histone H2A.J;Histone H2A type 1-K;Histone H2A type 1-F;Histone H2A type 3;Histone H2AX	Hist1h2ah;H2afj;Hist1h2ak;Hist1h2af;Hist3h2a;H2afx
	0.00043416	P62137	P62137	Serine/threonine-protein phosphatase PP1-alpha catalytic subunit	Ppp1ca
	0.00458055	Q9WUT3	Q9WUT3	Ribosomal protein S6 kinase alpha-2	Rps6ka2
	0.00617919	P17751	P17751	Triosephosphate isomerase	Tpi1
	0.00910455	Q60936;Q60936-2	Q60936;Q60936-2	Atypical kinase ADCK3, mitochondrial	Adck3
	0.00375677	A2ADY9	A2ADY9	Protein DDI1 homolog 2	Ddi2
	0.00570956	Q91YH5;Q91YH5-2	Q91YH5;Q91YH5-2	Atlastin-3	Atl3
	0.00647556	Q9Z2G6;Q9Z2G6-2	Q9Z2G6;Q9Z2G6-2	Protein sel-1 homolog 1	Sel1l
	0.00352356	Q91WA3	Q91WA3	Histone deacetylase 11	Hdac11
	0.00883709	Q8R404	Q8R404	Protein QIL1	Qil1
	0.00369789	P60843	P60843	Eukaryotic initiation factor 4A-I	Eif4a1
	0.00378106	O54865	O54865	Guanylate cyclase soluble subunit beta-1	Gucy1b3
	0.0022381	P53702	P53702	Cytochrome c-type heme lyase	Hccs
	0.00645813	P62830	P62830	60S ribosomal protein L23	Rpl23
	0.00655637	P00397	P00397	Cytochrome c oxidase subunit 1	Mtco1
	0.0055825	P62331	P62331	ADP-ribosylation factor 6	Arf6
	0.00279206	Q91VW3	Q91VW3	SH3 domain-binding glutamic acid-rich-like protein 3	Sh3bgrl3
	0.00666267	Q8BGS2;Q8BGS2-2	Q8BGS2;Q8BGS2-2	BolA-like protein 2	Bola2
	0.00223587	Q8BWR2;Q8BWR2-2	Q8BWR2;Q8BWR2-2	PITH domain-containing protein 1	Pithd1
	0.00266446	P68369	P68369	Tubulin alpha-1A chain	Tuba1a
	0.00720746	Q9CZM2	Q9CZM2	60S ribosomal protein L15	Rpl15
	0.00619595	O54833	O54833	Casein kinase II subunit alpha	Csnk2a2
	0.00778188	Q9ESX5	Q9ESX5	H/ACA ribonucleoprotein complex subunit 4	Dkc1
	0.00358791	Q9D8B4	Q9D8B4	NADH dehydrogenase [ubiquinone] 1 alpha subcomplex subunit 11	Ndufa11
	0.00785172	Q91X97	Q91X97	Neurocalcin-delta	Ncald
	0.00281967	P32233	P32233	Developmentally-regulated GTP-binding protein 1	Drg1
	0.00850428	Q04447	Q04447	Creatine kinase B-type	Ckb
	0.00482918	O08553	O08553	Dihydropyrimidinase-related protein 2	Dpysl2
	0.00626007	Q3UFS0;Q3UFS0-2;Q3UFS0-3	Q3UFS0;Q3UFS0-2;Q3UFS0-3	Protein zyg-11 homolog B	Zyg11b
	0.00200371	P56546;P56546-2	P56546;P56546-2	C-terminal-binding protein 2	Ctbp2
	0.00243894	Q922J6	Q922J6	Tetraspanin-2	Tspan2
	0.00582266	P15105	P15105	Glutamine synthetase	Glul
	0.00320493	P61922;P61922-2	P61922;P61922-2	4-aminobutyrate aminotransferase, mitochondrial	Abat
	0.000422461	Q91V41	Q91V41	Ras-related protein Rab-14	Rab14
	0.00133632	Q8JZU2	Q8JZU2	Tricarboxylate transport protein, mitochondrial	Slc25a1
	0.000279508	Q6PHZ8;Q6PHZ8-3;Q6PHZ8-2;Q6PHZ8-4	Q6PHZ8;Q6PHZ8-3;Q6PHZ8-2;Q6PHZ8-4	Kv channel-interacting protein 4	Kcnip4
	0.000171413	Q3TDQ1	Q3TDQ1	Dolichyl-diphosphooligosaccharide--protein glycosyltransferase subunit STT3B	Stt3b
	0.000632037	P62743	P62743	AP-2 complex subunit sigma	Ap2s1
	0.0014783	P61971	P61971	Nuclear transport factor 2	Nutf2
	6.86527e-05	P57716	P57716	Nicastrin	Ncstn
	0.000204175	P52480	P52480	Pyruvate kinase PKM	Pkm
	0.00248049	P42669	P42669	Transcriptional activator protein Pur-alpha	Pura
	0.000670855	P51881	P51881	ADP/ATP translocase 2;ADP/ATP translocase 2, N-terminally processed	Slc25a5
	0.000285071	Q9QZ06	Q9QZ06	Toll-interacting protein	Tollip
	0.00152203	Q99KI0	Q99KI0	Aconitate hydratase, mitochondrial	Aco2
	0.00273918	Q9JM13	Q9JM13	Rab5 GDP/GTP exchange factor	Rabgef1
	0.00602768	Q8BYI9;Q8BYI9-2	Q8BYI9;Q8BYI9-2	Tenascin-R	Tnr
	0.00534502	Q9CQM5	Q9CQM5	Thioredoxin domain-containing protein 17	Txndc17
	0.00965555	P29341	P29341	Polyadenylate-binding protein 1	Pabpc1
	0.00316085	Q9ES97-3	Q9ES97-3	Reticulon-3	Rtn3
	0.00036659	Q9CRA7	Q9CRA7	ATP synthase subunit s, mitochondrial	Atp5s
	0.00115819	P0C7M9	P0C7M9	C-type lectin domain family 2 member L	Clec2l
	9.6226e-05	P21300	P21300	Aldose reductase-related protein 1	Akr1b7
	0.00561524	Q8BP47	Q8BP47	Asparagine--tRNA ligase, cytoplasmic	Nars
	0.00320422	P62889	P62889	60S ribosomal protein L30	Rpl30
	0.00706934	Q80X95	Q80X95	Ras-related GTP-binding protein A	Rraga
	0.00525516	Q8BK08	Q8BK08	Transmembrane protein 11, mitochondrial	Tmem11
	0.00640558	Q80TL7-2;Q80TL7	Q80TL7-2;Q80TL7	Protein MON2 homolog	Mon2
	0.00584761	Q80X71	Q80X71	Transmembrane protein 106B	Tmem106b
	0.00129846	Q91YT0	Q91YT0	NADH dehydrogenase [ubiquinone] flavoprotein 1, mitochondrial	Ndufv1
	0.00225434	Q9CYW4	Q9CYW4	Haloacid dehalogenase-like hydrolase domain-containing protein 3	Hdhd3
	0.00376029	P19157;P46425	P19157;P46425	Glutathione S-transferase P 1;Glutathione S-transferase P 2	Gstp1;Gstp2
	0.00212418	Q3V1L4	Q3V1L4	Cytosolic purine 5-nucleotidase	Nt5c2
	0.00127469	Q6ZQI3	Q6ZQI3	Malectin	Mlec
	6.58935e-05	Q9QXJ1-2;Q9QXJ1;Q9DBR4-3;Q9DBR4-2;Q9DBR4	Q9QXJ1-2;Q9QXJ1	Amyloid beta A4 precursor protein-binding family B member 1	Apbb1
	0.000963465	Q01853	Q01853	Transitional endoplasmic reticulum ATPase	Vcp
	0.00401923	Q8BHC4	Q8BHC4	Dephospho-CoA kinase domain-containing protein	Dcakd
	0.00190582	O88587-2;O88587	O88587-2;O88587	Catechol O-methyltransferase	Comt
	0.0060216	P07310	P07310	Creatine kinase M-type	Ckm
	0.00388482	P47962	P47962	60S ribosomal protein L5	Rpl5
	0.000697912	Q6PD26	Q6PD26	GPI transamidase component PIG-S	Pigs
	0.00133742	Q9CQ91	Q9CQ91	NADH dehydrogenase [ubiquinone] 1 alpha subcomplex subunit 3	Ndufa3
	0.0093399	Q5FWH7-2;Q5FWH7	Q5FWH7-2;Q5FWH7	Zinc transporter ZIP12	Slc39a12
	0.00542333	Q922B1	Q922B1	O-acetyl-ADP-ribose deacetylase MACROD1	Macrod1
	0.000406769	Q8VCX5;Q8VCX5-3;Q8VCX5-2	Q8VCX5;Q8VCX5-3;Q8VCX5-2	Calcium uptake protein 1, mitochondrial	Micu1
	0.0080826	Q8C163	Q8C163	Nuclease EXOG, mitochondrial	Exog
	0.00554382	P45878	P45878	Peptidyl-prolyl cis-trans isomerase FKBP2	Fkbp2
	0.00748893	O55222	O55222	Integrin-linked protein kinase	Ilk
	0.0032628	P35762	P35762	CD81 antigen	Cd81
	0.00755771	Q80TJ1-2	Q80TJ1-2	Calcium-dependent secretion activator 1	Cadps
	0.00289159	Q9Z1Q2;Q80YU0	Q9Z1Q2	Abhydrolase domain-containing protein 16A	Abhd16a
	0.00478414	Q8R010	Q8R010	Aminoacyl tRNA synthase complex-interacting multifunctional protein 2	Aimp2
	0.0096216	Q8CHG7	Q8CHG7	Rap guanine nucleotide exchange factor 2	Rapgef2
	0.0043285	P62880	P62880	Guanine nucleotide-binding protein G(I)/G(S)/G(T) subunit beta-2	Gnb2
	0.00332583	Q62443	Q62443	Neuronal pentraxin-1	Nptx1
	0.0033893	Q8K3E5-2;Q8K3E5	Q8K3E5-2;Q8K3E5	Jouberin	Ahi1
	0.000635091	Q91V92	Q91V92	ATP-citrate synthase	Acly
	0.000982709	Q8C0Y0-3;Q8C0Y0;Q8C0Y0-2	Q8C0Y0-3;Q8C0Y0;Q8C0Y0-2	Serine/threonine-protein phosphatase 4 regulatory subunit 4	Ppp4r4
	0.00634205	Q99JN2;Q99JN2-2;Q91XA8;Q9D2D9	Q99JN2;Q99JN2-2	Kelch-like protein 22	Klhl22
	0.00587787	P62320	P62320	Small nuclear ribonucleoprotein Sm D3	Snrpd3
	0.00672552	O35969;O35969-2	O35969;O35969-2	Guanidinoacetate N-methyltransferase	Gamt
	0.00197904	P14131	P14131	40S ribosomal protein S16	Rps16
	0.00574039	Q9D554	Q9D554	Splicing factor 3A subunit 3	Sf3a3
	0.00339643	P97470	P97470	Serine/threonine-protein phosphatase 4 catalytic subunit	Ppp4c
	0.00988965	P60879-2	P60879-2	Synaptosomal-associated protein 25	Snap25
	0.00958138	O89114	O89114	DnaJ homolog subfamily B member 5	Dnajb5
	0.00404084	P06745;CON__Q3ZBD7	P06745	Glucose-6-phosphate isomerase	Gpi
	0.00415277	P14206	P14206	40S ribosomal protein SA	Rpsa
	0.00240427	Q9DBR3;Q9DBR3-2;Q9DBR3-3	Q9DBR3;Q9DBR3-2	Armadillo repeat-containing protein 8	Armc8
	0.0042311	Q8K1J6;Q8K1J6-2	Q8K1J6;Q8K1J6-2	CCA tRNA nucleotidyltransferase 1, mitochondrial	Trnt1
	0.00145895	P62806	P62806	Histone H4	Hist1h4a
	0.00684415	Q7TMM9	Q7TMM9	Tubulin beta-2A chain	Tubb2a
	0.000280407	Q9QY42-2;Q9QY42;Q9QY42-3	Q9QY42-2;Q9QY42;Q9QY42-3	Prosaposin receptor GPR37	Gpr37
	0.00335855	Q9D289	Q9D289	Trafficking protein particle complex subunit 6B	Trappc6b
	0.000251106	Q9CQH7	Q9CQH7	Transcription factor BTF3 homolog 4	Btf3l4
	0.00364993	Q9CQ10	Q9CQ10	Charged multivesicular body protein 3	Chmp3
	0.00127972	Q8BFY6	Q8BFY6	Peflin	Pef1
	0.00414544	P97822-2;P97822	P97822-2;P97822	Acidic leucine-rich nuclear phosphoprotein 32 family member E	Anp32e
	0.00191753	P23819-4;P23819;P23819-3;P23819-2	P23819-4;P23819;P23819-3;P23819-2	Glutamate receptor 2	Gria2
	0.000138297	P97372	P97372	Proteasome activator complex subunit 2	Psme2
	0.00987928	Q9CQX2	Q9CQX2	Cytochrome b5 type B	Cyb5b
	0.00185625	P35980	P35980	60S ribosomal protein L18	Rpl18
	0.000840502	Q9CQU0	Q9CQU0	Thioredoxin domain-containing protein 12	Txndc12
	0.00139135	Q9D3A9;Q9D3A9-5;Q9D3A9-4	Q9D3A9;Q9D3A9-5;Q9D3A9-4	Protein tweety homolog 1	Ttyh1
	0.00159317	P12382	P12382	ATP-dependent 6-phosphofructokinase, liver type	Pfkl
	0.0013819	Q8BXZ1	Q8BXZ1	Protein disulfide-isomerase TMX3	Tmx3
	0.000573099	Q80YA7	Q80YA7	Dipeptidyl peptidase 8	Dpp8
	0.00931767	Q64674	Q64674	Spermidine synthase	Srm
	0.000761739	P27659	P27659	60S ribosomal protein L3	Rpl3
	0.00775486	Q64373-2;Q64373-3;Q64373-4;Q64373	Q64373-2;Q64373-3;Q64373-4;Q64373	Bcl-2-like protein 1	Bcl2l1
	0.00130016	Q921J2	Q921J2	GTP-binding protein Rheb	Rheb
	0.00199101	Q8CCS6-2;Q8CCS6;Q5XFR0	Q8CCS6-2;Q8CCS6	Polyadenylate-binding protein 2	Pabpn1
	4.06098e-07	Q569Z6	Q569Z6	Thyroid hormone receptor-associated protein 3	Thrap3
	3.16224e-05	Q80YV4-2;Q80YV4;Q80YV4-3	Q80YV4-2;Q80YV4	Pantothenate kinase 4	Pank4
	9.25763e-06	Q9D7X1	Q9D7X1	BTB/POZ domain-containing protein KCTD4	Kctd4
	9.38654e-06	Q9D023	Q9D023	Mitochondrial pyruvate carrier 2	Mpc2
	0.00349132	Q99J45	Q99J45	Nuclear receptor-binding protein	Nrbp1
	9.8616e-05	Q9D2U9;Q8CGP0;Q64524	Q9D2U9;Q8CGP0;Q64524	Histone H2B type 3-A;Histone H2B type 3-B;Histone H2B type 2-E	Hist3h2ba;Hist3h2bb;Hist2h2be
	0.00122898	O89086	O89086	RNA-binding protein 3	Rbm3
	3.31499e-05	Q5NCF2	Q5NCF2	Trafficking protein particle complex subunit 1	Trappc1
	0.000553942	Q9WV54	Q9WV54	Acid ceramidase;Acid ceramidase subunit alpha;Acid ceramidase subunit beta	Asah1
	0.000297732	P47857;P47857-2;P47857-3	P47857;P47857-2;P47857-3	ATP-dependent 6-phosphofructokinase, muscle type	Pfkm
	0.000127916	P48774	P48774	Glutathione S-transferase Mu 5	Gstm5
	8.20169e-06	Q922H4	Q922H4	Mannose-1-phosphate guanyltransferase alpha	Gmppa
	6.34025e-05	P18872-2	P18872-2	Guanine nucleotide-binding protein G(o) subunit alpha	Gnao1
	2.07415e-05	Q7TMC8;Q7TMC8-2	Q7TMC8;Q7TMC8-2		Fuk
	8.17351e-09	Q9JJI8	Q9JJI8	60S ribosomal protein L38	Rpl38
	1.76444e-08	Q62048;Q62048-2	Q62048;Q62048-2	Astrocytic phosphoprotein PEA-15	Pea15
	3.18271e-06	P50516;P50516-2	P50516;P50516-2	V-type proton ATPase catalytic subunit A	Atp6v1a
	3.94486e-09	P43024	P43024	Cytochrome c oxidase subunit 6A1, mitochondrial	Cox6a1
	1.35817e-06	P03888	P03888	NADH-ubiquinone oxidoreductase chain 1	Mtnd1
	2.14887e-06	P14152	P14152	Malate dehydrogenase, cytoplasmic	Mdh1
	8.83676e-05	Q9D328	Q9D328	Transmembrane protein 35	Tmem35
	1.25623e-05	Q9D0S9	Q9D0S9	Histidine triad nucleotide-binding protein 2, mitochondrial	Hint2
	4.61006e-07	Q9CZB0	Q9CZB0	Succinate dehydrogenase cytochrome b560 subunit, mitochondrial	Sdhc
	4.14291e-06	Q920E5	Q920E5	Farnesyl pyrophosphate synthase	Fdps
	2.11075e-07	Q8CAK1	Q8CAK1	Putative transferase CAF17 homolog, mitochondrial	Iba57
	6.42293e-05	Q8C031	Q8C031	Leucine-rich repeat-containing protein 4C	Lrrc4c
	2.52499e-05	Q68FD5	Q68FD5	Clathrin heavy chain 1	Cltc
	5.05549e-07	P63330	P63330	Serine/threonine-protein phosphatase 2A catalytic subunit alpha isoform	Ppp2ca
	1.21685e-06	P61211	P61211	ADP-ribosylation factor-like protein 1	Arl1
	2.46118e-05	P05213	P05213	Tubulin alpha-1B chain	Tuba1b
	0.000104973	P55264-2;P55264	P55264-2;P55264	Adenosine kinase	Adk
	2.13114e-07	P47911	P47911	60S ribosomal protein L6	Rpl6
	7.5077e-05	Q8BGU5;Q8BGU5-2	Q8BGU5;Q8BGU5-2	Cyclin-Y	Ccny
	6.67308e-08	Q9CWF2	Q9CWF2	Tubulin beta-2B chain	Tubb2b
	7.97777e-07	P62748	P62748	Hippocalcin-like protein 1	Hpcal1
	3.21624e-05	Q6ZWV7	Q6ZWV7	60S ribosomal protein L35	Rpl35
	8.25901e-05	P98086	P98086	Complement C1q subcomponent subunit A	C1qa
	6.7717e-05	Q9R0Q9	Q9R0Q9	Mannose-P-dolichol utilization defect 1 protein	Mpdu1
	4.92934e-05	Q9QZ73	Q9QZ73	DCN1-like protein 1	Dcun1d1
	0.000470814	Q9CYS6;Q9CYS6-2	Q9CYS6;Q9CYS6-2	Uncharacterized protein C2orf72 homolog
	0.000988387	Q8BMF3	Q8BMF3	NADP-dependent malic enzyme, mitochondrial	Me3
	0.000307879	P00405	P00405	Cytochrome c oxidase subunit 2	Mtco2
	9.87328e-06	O08848	O08848	60 kDa SS-A/Ro ribonucleoprotein	Trove2
	3.50834e-05	O70443	O70443	Guanine nucleotide-binding protein G(z) subunit alpha	Gnaz
	0.000295571	Q9D2N9	Q9D2N9	Vacuolar protein sorting-associated protein 33A	Vps33a
	0.00049777	Q9CPS6	Q9CPS6	Histidine triad nucleotide-binding protein 3	Hint3
	0.00207291	Q8C7D2-2;Q8C7D2-3;Q8C7D2	Q8C7D2-2;Q8C7D2-3;Q8C7D2	Protein cereblon	Crbn
	0.00718118	Q91V12-2	Q91V12-2	Cytosolic acyl coenzyme A thioester hydrolase	Acot7
	2.85255e-06	Q8BFP9	Q8BFP9	[Pyruvate dehydrogenase (acetyl-transferring)] kinase isozyme 1, mitochondrial	Pdk1
	6.50413e-05	O88738-3;O88738-2;O88738	O88738-3;O88738-2;O88738	Baculoviral IAP repeat-containing protein 6	Birc6
	7.23634e-05	P68368	P68368	Tubulin alpha-4A chain	Tuba4a
	0.000907569	Q9QY36;Q3UX61	Q9QY36	N-alpha-acetyltransferase 10	Naa10
	9.28971e-05	Q9CR67	Q9CR67	Transmembrane protein 33	Tmem33
	2.32107e-05	Q8BLJ3	Q8BLJ3	PI-PLC X domain-containing protein 3	Plcxd3
	4.88487e-06	Q3UTH8-2;Q3UTH8-4;Q3UTH8;Q3UTH8-3;Q5DU57-2;Q7TNR9;Q5DU57	Q3UTH8-2;Q3UTH8-4;Q3UTH8;Q3UTH8-3	Rho guanine nucleotide exchange factor 9	Arhgef9
	1.39561e-05	Q80XN0	Q80XN0	D-beta-hydroxybutyrate dehydrogenase, mitochondrial	Bdh1
	0.00320132	Q9WUL7	Q9WUL7	ADP-ribosylation factor-like protein 3	Arl3
	0.00476242	Q9DCT2	Q9DCT2	NADH dehydrogenase [ubiquinone] iron-sulfur protein 3, mitochondrial	Ndufs3
	0.00325633	Q9CY58;Q9CY58-2;Q9CY58-3;Q9CY58-4	Q9CY58;Q9CY58-2;Q9CY58-3;Q9CY58-4	Plasminogen activator inhibitor 1 RNA-binding protein	Serbp1
	0.00338423	Q8K2Q7;Q8K2Q7-2	Q8K2Q7	BRO1 domain-containing protein BROX	Brox
	0.00188401	Q3V0I2	Q3V0I2	Proline-rich protein 7	Prr7
	0.00397267	Q3TDN2-2;Q3TDN2	Q3TDN2-2;Q3TDN2	FAS-associated factor 2	Faf2
	0.000745422	P84075	P84075	Neuron-specific calcium-binding protein hippocalcin	Hpca
	0.00170359	P24369	P24369	Peptidyl-prolyl cis-trans isomerase B	Ppib
	0.00214705	P62242	P62242	40S ribosomal protein S8	Rps8
	0.000154432	Q5SW19;Q5SW19-3;Q5SW19-2	Q5SW19;Q5SW19-3;Q5SW19-2	Clustered mitochondria protein homolog	Cluh
	3.52436e-05	Q9Z1S3	Q9Z1S3	RAS guanyl-releasing protein 1	Rasgrp1
	4.33654e-06	Q9WTU6-2;Q9WTU6;Q9WTU6-3;Q9WTU6-4	Q9WTU6-2;Q9WTU6;Q9WTU6-3;Q9WTU6-4	Mitogen-activated protein kinase 9	Mapk9
	0.000379698	Q8R016	Q8R016	Bleomycin hydrolase	Blmh
	0.0013756	O35405	O35405	Phospholipase D3	Pld3
	0.000198894	P57746	P57746	V-type proton ATPase subunit D	Atp6v1d
	0.000502198	P97950	P97950	Ras-related protein Rab-33A	Rab33a
	0.0064721	Q9QZC2	Q9QZC2	Plexin-C1	Plxnc1
	0.000530234	Q9QZF2	Q9QZF2	Glypican-1;Secreted glypican-1	Gpc1
	0.009834	Q9WV18;Q9WV18-2	Q9WV18;Q9WV18-2	Gamma-aminobutyric acid type B receptor subunit 1	Gabbr1
	0.0013804	S4R1M9	S4R1M9	Oxysterol-binding protein	Osbpl10
	0.00338982	Q9R0D8	Q9R0D8	WD repeat-containing protein 54	Wdr54
	0.00593437	Q921F4;Q921F4-4;Q921F4-5	Q921F4	Heterogeneous nuclear ribonucleoprotein L-like	Hnrnpll
	0.0034316	Q61831-2;Q61831	Q61831-2;Q61831	Mitogen-activated protein kinase 10	Mapk10
	0.00270137	Q05909	Q05909	Receptor-type tyrosine-protein phosphatase gamma	Ptprg
	0.00269349	O70378	O70378	ER membrane protein complex subunit 8	Emc8
	0.00619728	P03893	P03893	NADH-ubiquinone oxidoreductase chain 2	Mtnd2
	0.0076646	Q9Z1G3;Q99L60-3;Q99L60;Q99L60-2	Q9Z1G3	V-type proton ATPase subunit C 1	Atp6v1c1
	0.00611673	Q61423	Q61423	Potassium voltage-gated channel subfamily A member 4	Kcna4
	0.00407985	Q9CR61	Q9CR61	NADH dehydrogenase [ubiquinone] 1 beta subcomplex subunit 7	Ndufb7
	0.00176861	P63037	P63037	DnaJ homolog subfamily A member 1	Dnaja1
Cluster 2	0.008051	Q69Z26-2;Q69Z26;Q69Z26-3	Q69Z26-2;Q69Z26;Q69Z26-3	Contactin-4	Cntn4
	0.00822886	Q61646	Q61646	Haptoglobin;Haptoglobin alpha chain;Haptoglobin beta chain	Hp
	0.00330067	O88507	O88507	Ciliary neurotrophic factor receptor subunit alpha	Cntfr
	0.00302453	P04919;P04919-2	P04919;P04919-2	Band 3 anion transport protein	Slc4a1
	0.00121565	Q8BMA6;REV__O70145	Q8BMA6	Signal recognition particle subunit SRP68	Srp68
	0.00279068	O54916;O54916-4;O54916-3;O54916-2	O54916;O54916-4;O54916-3	RalBP1-associated Eps domain-containing protein 1	Reps1
	0.00016115	P16014	P16014	Secretogranin-1;CCB peptide;PE-11	Chgb
	0.00755061	Q61885	Q61885	Myelin-oligodendrocyte glycoprotein	Mog
	0.00351047	Q3UM45	Q3UM45	Protein phosphatase 1 regulatory subunit 7	Ppp1r7
	0.00558121	P20108	P20108	Thioredoxin-dependent peroxide reductase, mitochondrial	Prdx3
	0.00571656	P56380	P56380	Bis(5-nucleosyl)-tetraphosphatase [asymmetrical]	Nudt2
	0.00223997	O08586	O08586	Phosphatidylinositol 3,4,5-trisphosphate 3-phosphatase and dual-specificity protein phosphatase PTEN	Pten
	0.00518773	Q6PE15-2;Q6PE15	Q6PE15-2;Q6PE15	Mycophenolic acid acyl-glucuronide esterase, mitochondrial	Abhd10
	0.00767139	Q9Z1S5	Q9Z1S5	Neuronal-specific septin-3	2003-09-01
	0.00737977	Q8CG72;Q8CG72-2	Q8CG72;Q8CG72-2	Poly(ADP-ribose) glycohydrolase ARH3	Adprhl2
	0.00218345	Q6PGB6-2;Q6PGB6;Q6PGB6-4;Q6PGB6-3;Q6PGB6-5	Q6PGB6-2;Q6PGB6;Q6PGB6-4;Q6PGB6-3;Q6PGB6-5	N-alpha-acetyltransferase 50	Naa50
	8.72149e-05	E9PV24-2;E9PV24	E9PV24-2;E9PV24	Fibrinogen alpha chain;Fibrinopeptide A;Fibrinogen alpha chain	Fga
	0.00630826	P97315	P97315	Cysteine and glycine-rich protein 1	Csrp1
Cluster 3	0.00858238	Q9D1N9;Q9D1N9-2	Q9D1N9;Q9D1N9-2	39S ribosomal protein L21, mitochondrial	Mrpl21
	0.000845717	Q921I1;CON__Q29443;CON__Q0IIK2	Q921I1	Serotransferrin	Tf
	0.00151306	Q61838	Q61838	Alpha-2-macroglobulin;Alpha-2-macroglobulin 165 kDa subunit;Alpha-2-macroglobulin 35 kDa subunit	A2m
	0.00765125	P07724	P07724	Serum albumin	Alb
	0.00186904	P32261	P32261	Antithrombin-III	Serpinc1
	0.00135695	Q9D0W5	Q9D0W5	Peptidyl-prolyl cis-trans isomerase-like 1	Ppil1
	0.00932176	Q8K0E8	Q8K0E8	Fibrinogen beta chain;Fibrinopeptide B;Fibrinogen beta chain	Fgb
	0.00795526	P01942;P06467	P01942	Hemoglobin subunit alpha	Hba
	0.000440422	P00158	P00158	Cytochrome b	Mt-Cyb
	0.00339943	P01831	P01831	Thy-1 membrane glycoprotein	Thy1
	0.00199085	P07759	P07759	Serine protease inhibitor A3K	Serpina3k
	0.00166115	Q8CGZ0	Q8CGZ0	Calcium homeostasis endoplasmic reticulum protein	Cherp
	0.00116506	P83882	P83882	60S ribosomal protein L36a	Rpl36a
	0.000952383	A6X935;A6X935-2	A6X935;A6X935-2	Inter alpha-trypsin inhibitor, heavy chain 4	Itih4
	0.000200885	P35285	P35285	Ras-related protein Rab-22A	Rab22a
	0.0026315	Q8VCM7	Q8VCM7	Fibrinogen gamma chain	Fgg
	3.04011e-05	Q3UMC0;Q9D3R6-3;Q9D3R6	Q3UMC0;Q9D3R6-3;Q9D3R6	Spermatogenesis-associated protein 5;Katanin p60 ATPase-containing subunit A-like 2	Spata5;Katnal2
	0.0027735	Q80XK6;Q80XK6-5;Q80XK6-4	Q80XK6	Autophagy-related protein 2 homolog B	Atg2b
Cluster 4	0.00138547	Q9JJL8	Q9JJL8	Serine--tRNA ligase, mitochondrial	Sars2
	5.42258e-06	A2A935-2;A2A935;A2A935-3	A2A935-2;A2A935;A2A935-3	PR domain zinc finger protein 16	Prdm16
	0.00726472	Q99J08	Q99J08	SEC14-like protein 2	Sec14l2
	0.00410209	Q8BSZ2	Q8BSZ2	AP-3 complex subunit sigma-2	Ap3s2
	0.00446899	Q8C0Z1	Q8C0Z1	Protein ITFG3	Itfg3
	3.33496e-05	O88745	O88745	Scrapie-responsive protein 1	Scrg1
	0.00722192	P70168	P70168	Importin subunit beta-1	Kpnb1
	0.00525927	Q924C1;Q924C1-3;Q924C1-2	Q924C1	Exportin-5	Xpo5
	0.00110046	Q791T5-2;Q791T5	Q791T5-2;Q791T5	Mitochondrial carrier homolog 1	Mtch1
	0.00100854	P56382	P56382	ATP synthase subunit epsilon, mitochondrial	Atp5e
	0.00650077	Q6PE13	Q6PE13	Proline-rich transmembrane protein 3	Prrt3
	0.00844542	Q8BGH4	Q8BGH4	Receptor expression-enhancing protein 1	Reep1
	0.00256507	Q9DB72	Q9DB72	BTB/POZ domain-containing protein 17	Btbd17
	0.00553194	Q8BFS6-3;Q8BFS6-4;Q8BFS6;Q8BFS6-2	Q8BFS6-3;Q8BFS6-4;Q8BFS6;Q8BFS6-2	Serine/threonine-protein phosphatase CPPED1	Cpped1
	0.00309801	Q3UUG6-2;Q3UUG6	Q3UUG6-2;Q3UUG6	TBC1 domain family member 24	Tbc1d24
	0.00187103	Q9D2N4-2;Q9D2N4;Q9D2N4-7;Q9D2N4-4;Q9D2N4-3;Q9D2N4-6;Q9D2N4-5	Q9D2N4-2;Q9D2N4;Q9D2N4-7;Q9D2N4-4;Q9D2N4-3	Dystrobrevin alpha	Dtna
	0.00150003	P06837	P06837	Neuromodulin	Gap43
	0.00176989	Q80X80	Q80X80	C2 domain-containing protein 2-like	C2cd2l
	0.000534059	P97461	P97461	40S ribosomal protein S5;40S ribosomal protein S5, N-terminally processed	Rps5
	0.00879669	Q921W0	Q921W0	Charged multivesicular body protein 1a	Chmp1a
	0.00409131	P48428	P48428	Tubulin-specific chaperone A	Tbca
	0.00279881	Q7TQK5	Q7TQK5	Coiled-coil domain-containing protein 93	Ccdc93
	0.00250947	Q99J85	Q99J85	Neuronal pentraxin receptor	Nptxr
	0.00406315	Q61699;Q61699-2	Q61699;Q61699-2	Heat shock protein 105 kDa	Hsph1
	0.00161462	Q6PIE5	Q6PIE5	Sodium/potassium-transporting ATPase subunit alpha-2	Atp1a2
	0.00812672	Q8K097-2;Q8K097	Q8K097-2;Q8K097	Protein lifeguard 2	Faim2
	0.00058514	Q9Z1P6	Q9Z1P6	NADH dehydrogenase [ubiquinone] 1 alpha subcomplex subunit 7	Ndufa7
	0.00639485	O54946;O54946-2;Q9QYI8	O54946;O54946-2	DnaJ homolog subfamily B member 6	Dnajb6
	0.00736409	Q80TR1;Q80TR1-2	Q80TR1;Q80TR1-2	Latrophilin-1	Lphn1
	0.00554017	Q7TMB8;Q7TMB8-2	Q7TMB8;Q7TMB8-2	Cytoplasmic FMR1-interacting protein 1	Cyfip1
	0.00185526	Q9R0N7-4	Q9R0N7-4	Synaptotagmin-7	Syt7
	0.00756749	O55017;O55017-2	O55017;O55017-2	Voltage-dependent N-type calcium channel subunit alpha-1B	Cacna1b
	0.000628664	Q14BI2;Q68EF4-2;Q68EF4	Q14BI2	Metabotropic glutamate receptor 2	Grm2
	0.00422575	Q9CR00	Q9CR00	26S proteasome non-ATPase regulatory subunit 9	Psmd9
	0.00154039	Q99KY4;Q99KY4-2	Q99KY4;Q99KY4-2	Cyclin-G-associated kinase	Gak
	0.00910965	P84084	P84084	ADP-ribosylation factor 5	Arf5
	0.00399245	P0C0A3	P0C0A3	Charged multivesicular body protein 6	Chmp6
	0.00791576	P83870	P83870	PHD finger-like domain-containing protein 5A	Phf5a
	0.000171932	Q9D358;Q9D358-2	Q9D358;Q9D358-2	Low molecular weight phosphotyrosine protein phosphatase	Acp1
	0.000160368	Q8VDM4	Q8VDM4	26S proteasome non-ATPase regulatory subunit 2	Psmd2
	0.000899114	Q6PH08;Q6PH08-3;Q6PH08-2;Q6PH08-4	Q6PH08;Q6PH08-3;Q6PH08-2	ERC protein 2	Erc2
	0.00757441	O88532	O88532	Zinc finger RNA-binding protein	Zfr
	0.00197894	P49312;P49312-2	P49312;P49312-2	Heterogeneous nuclear ribonucleoprotein A1;Heterogeneous nuclear ribonucleoprotein A1, N-terminally processed	Hnrnpa1
	0.000500192	Q9CX34	Q9CX34	Suppressor of G2 allele of SKP1 homolog	Sugt1
	0.000113168	Q921G7	Q921G7	Electron transfer flavoprotein-ubiquinone oxidoreductase, mitochondrial	Etfdh
	0.000403982	P70398	P70398	Probable ubiquitin carboxyl-terminal hydrolase FAF-X	Usp9x
	1.52592e-05	P62075	P62075	Mitochondrial import inner membrane translocase subunit Tim13	Timm13
	0.00534636	P12961	P12961	Neuroendocrine protein 7B2;N-terminal peptide;C-terminal peptide	Scg5
	6.21505e-05	P20065-2;P20065	P20065-2;P20065	Thymosin beta-4;Hematopoietic system regulatory peptide	Tmsb4x
	0.00119473	Q8VCW8	Q8VCW8	Acyl-CoA synthetase family member 2, mitochondrial	Acsf2
	0.000160243	O55042-2;O55042	O55042-2;O55042	Alpha-synuclein	Snca
	0.000674276	O70318	O70318	Band 4.1-like protein 2	Epb41l2
	0.00281673	Q99KJ8	Q99KJ8	Dynactin subunit 2	Dctn2
	0.00440013	Q91YR1	Q91YR1	Twinfilin-1	Twf1
	0.000118415	P40237	P40237	CD82 antigen	Cd82
	0.00212085	Q8BIJ6	Q8BIJ6	Isoleucine--tRNA ligase, mitochondrial	Iars2
	0.000927157	Q80TV8-2;Q80TV8	Q80TV8-2;Q80TV8	CLIP-associating protein 1	Clasp1
	0.000483385	Q8BKZ9	Q8BKZ9	Pyruvate dehydrogenase protein X component, mitochondrial	Pdhx
	0.000188484	Q9JLV5	Q9JLV5	Cullin-3	Cul3
	9.73656e-05	Q7M6Y3-5;Q7M6Y3-2;Q7M6Y3-3;Q7M6Y3-6;Q7M6Y3;Q7M6Y3-4	Q7M6Y3-5;Q7M6Y3-2;Q7M6Y3-3;Q7M6Y3-6;Q7M6Y3;Q7M6Y3-4	Phosphatidylinositol-binding clathrin assembly protein	Picalm
	0.000171323	P62077	P62077	Mitochondrial import inner membrane translocase subunit Tim8 B	Timm8b
	0.000819771	O88485;O88485-2	O88485;O88485-2	Cytoplasmic dynein 1 intermediate chain 1	Dync1i1
	6.88693e-05	P58404-2;P58404	P58404-2;P58404	Striatin-4	Strn4
	0.00473095	Q9D1E6	Q9D1E6	Tubulin-folding cofactor B	Tbcb
	0.00508226	Q6P1F6	Q6P1F6	Serine/threonine-protein phosphatase 2A 55 kDa regulatory subunit B alpha isoform	Ppp2r2a
	0.000394534	O35382	O35382	Exocyst complex component 4	Exoc4
	0.00105018	P42932	P42932	T-complex protein 1 subunit theta	Cct8
	0.00595877	P58044	P58044	Isopentenyl-diphosphate Delta-isomerase 1	Idi1
	0.00159237	Q8R1N4;Q8R1N4-3;Q8R1N4-2;Q8R1N4-4	Q8R1N4;Q8R1N4-3;Q8R1N4-2	NudC domain-containing protein 3	Nudcd3
	0.0047042	Q9CZC8	Q9CZC8	Secernin-1	Scrn1
	0.00125515	Q8BJH1;Q8BJH1-2	Q8BJH1;Q8BJH1-2	Zinc finger C2HC domain-containing protein 1A	Zc2hc1a
	0.00163536	P05064;Q91Y97	P05064	Fructose-bisphosphate aldolase A	Aldoa
	0.00121639	Q9JI90;Q9JI90-2	Q9JI90	E3 ubiquitin-protein ligase RNF14	Rnf14
	4.27582e-05	Q8VDJ3	Q8VDJ3	Vigilin	Hdlbp
	0.0045632	P08553	P08553	Neurofilament medium polypeptide	Nefm
	0.000989444	P31786	P31786	Acyl-CoA-binding protein	Dbi
	0.000845021	Q9R0P9	Q9R0P9	Ubiquitin carboxyl-terminal hydrolase isozyme L1	Uchl1
	0.00453208	Q6PIC6	Q6PIC6	Sodium/potassium-transporting ATPase subunit alpha-3	Atp1a3
	0.00213629	Q7TQI3	Q7TQI3	Ubiquitin thioesterase OTUB1	Otub1
	0.000952069	Q8BG05-2	Q8BG05-2	Heterogeneous nuclear ribonucleoprotein A3	Hnrnpa3
	9.58228e-05	Q9QZM0	Q9QZM0	Ubiquilin-2	Ubqln2
	1.05703e-05	P12787	P12787	Cytochrome c oxidase subunit 5A, mitochondrial	Cox5a
	1.51564e-06	P52503	P52503	NADH dehydrogenase [ubiquinone] iron-sulfur protein 6, mitochondrial	Ndufs6
	3.7327e-05	P55821	P55821	Stathmin-2	Stmn2
	0.00108297	Q9Z2Y3;Q9Z2Y3-3;Q9Z2Y3-2;Q9Z2Y3-5;Q9Z2Y3-4	Q9Z2Y3;Q9Z2Y3-3;Q9Z2Y3-2	Homer protein homolog 1	Homer1
	0.000233615	Q9D0E1-2;Q9D0E1;Q91VC4	Q9D0E1-2;Q9D0E1	Heterogeneous nuclear ribonucleoprotein M	Hnrnpm
	0.000192938	Q9CR98	Q9CR98	Protein FAM136A	Fam136a
	0.000105487	O89053	O89053	Coronin-1A	Coro1a
	0.000130569	P10637;P10637-6	P10637;P10637-6	Microtubule-associated protein tau	Mapt
	4.50234e-05	Q9QXL2;Q9QXL2-2;Q9QXL2-4	Q9QXL2;Q9QXL2-2;Q9QXL2-4	Kinesin-like protein KIF21A	Kif21a
	6.81667e-05	P70349	P70349	Histidine triad nucleotide-binding protein 1	Hint1
	0.000222407	Q9D8B3	Q9D8B3	Charged multivesicular body protein 4b	Chmp4b
	1.77433e-05	P35235;P35235-2	P35235;P35235-2	Tyrosine-protein phosphatase non-receptor type 11	Ptpn11
	6.83762e-06	Q80XI3-2;Q80XI3-4;Q80XI3;Q80XI3-3	Q80XI3-2;Q80XI3-4;Q80XI3;Q80XI3-3	Eukaryotic translation initiation factor 4 gamma 3	Eif4g3
	7.95067e-05	Q9JMH9-6;Q9JMH9;Q9JMH9-1;Q9JMH9-4;Q9JMH9-2;Q9JMH9-5;Q9JMH9-7	Q9JMH9-6;Q9JMH9;Q9JMH9-1;Q9JMH9-4;Q9JMH9-2;Q9JMH9-5;Q9JMH9-7	Unconventional myosin-XVIIIa	Myo18a
	0.000162882	P70182;P70182-3;P70182-2	P70182;P70182-3;P70182-2	Phosphatidylinositol 4-phosphate 5-kinase type-1 alpha	Pip5k1a
	1.2055e-05	Q6NZL0	Q6NZL0	Protein SOGA3	Soga3
	0.00139641	Q9R0X4;Q32MW3	Q9R0X4;Q32MW3	Acyl-coenzyme A thioesterase 9, mitochondrial;Acyl-coenzyme A thioesterase 10, mitochondrial	Acot9;Acot10
	0.00795453	P97742	P97742	Carnitine O-palmitoyltransferase 1, liver isoform	Cpt1a
	0.000266041	Q9DB60	Q9DB60	Prostamide/prostaglandin F synthase	Fam213b
	0.000211097	Q8BH59	Q8BH59	Calcium-binding mitochondrial carrier protein Aralar1	Slc25a12
	0.00033114	Q9JMH6-2;Q9JMH6	Q9JMH6-2;Q9JMH6	Thioredoxin reductase 1, cytoplasmic	Txnrd1
	0.000313351	Q8R5H1-5;Q8R5H1;Q8R5H1-2;Q8R5H1-3;Q8R5H1-4	Q8R5H1-5;Q8R5H1;Q8R5H1-2	Ubiquitin carboxyl-terminal hydrolase 15	Usp15
	0.0022044	Q8CBE3	Q8CBE3	WD repeat-containing protein 37	Wdr37
	0.00126319	P16045	P16045	Galectin-1	Lgals1
	0.0049822	P16125	P16125	L-lactate dehydrogenase B chain	Ldhb
	0.00159163	Q9CZ44;Q9CZ44-3;Q9CZ44-2	Q9CZ44;Q9CZ44-3;Q9CZ44-2	NSFL1 cofactor p47	Nsfl1c
	0.00484797	P63323	P63323	40S ribosomal protein S12	Rps12
	0.00309982	Q60930	Q60930	Voltage-dependent anion-selective channel protein 2	Vdac2
	0.00358251	Q9DBP5	Q9DBP5	UMP-CMP kinase	Cmpk1
	0.00573874	P70441;P70441-2	P70441	Na(+)/H(+) exchange regulatory cofactor NHE-RF1	Slc9a3r1
	0.000336612	Q61792	Q61792	LIM and SH3 domain protein 1	Lasp1
	0.000501885	Q9Z140	Q9Z140	Copine-6	Cpne6
	0.000239356	Q9CR16	Q9CR16	Peptidyl-prolyl cis-trans isomerase D	Ppid
	0.00737724	P68254;P68254-2	P68254;P68254-2	14-3-3 protein theta	Ywhaq
	0.0032581	Q6P8X1	Q6P8X1	Sorting nexin-6;Sorting nexin-6, N-terminally processed	Snx6
	0.00666334	Q9QZE5	Q9QZE5	Coatomer subunit gamma-1	Copg1
	0.00678334	Q91ZJ5;Q91ZJ5-2	Q91ZJ5;Q91ZJ5-2	UTP--glucose-1-phosphate uridylyltransferase	Ugp2
	9.0884e-05	Q61768	Q61768	Kinesin-1 heavy chain	Kif5b
	7.4099e-05	Q7TMY8;Q7TMY8-3;Q7TMY8-4;Q7TMY8-2	Q7TMY8;Q7TMY8-3;Q7TMY8-4;Q7TMY8-2	E3 ubiquitin-protein ligase HUWE1	Huwe1
	7.9135e-05	Q640R3	Q640R3	Hepatocyte cell adhesion molecule	Hepacam
	0.00119142	Q91VE0	Q91VE0	Long-chain fatty acid transport protein 4	Slc27a4
	0.00434982	P10639	P10639	Thioredoxin	Txn
	0.000221817	P40124	P40124	Adenylyl cyclase-associated protein 1	Cap1
	7.91369e-06	Q9EQF6	Q9EQF6	Dihydropyrimidinase-related protein 5	Dpysl5
	0.00134915	P80560	P80560	Receptor-type tyrosine-protein phosphatase N2	Ptprn2
	1.19703e-05	Q8BK30	Q8BK30	NADH dehydrogenase [ubiquinone] flavoprotein 3, mitochondrial	Ndufv3
	0.000141598	Q91Z31;Q91Z31-2	Q91Z31;Q91Z31-2	Polypyrimidine tract-binding protein 2	Ptbp2
	7.4033e-06	P61082	P61082	NEDD8-conjugating enzyme Ubc12	Ube2m
	0.00124278	Q8CJG0	Q8CJG0	Protein argonaute-2	Ago2
	3.02595e-05	P12960	P12960	Contactin-1	Cntn1
	1.92616e-06	Q9EPN1-4;Q9EPN1;Q9EPN1-3;Q9EPN1-2	Q9EPN1-4;Q9EPN1;Q9EPN1-3	Neurobeachin	Nbea
	0.00237368	B1AXP6;B1AXP6-2;B1AXP6-3;B1AXP6-4	B1AXP6;B1AXP6-2;B1AXP6-3;B1AXP6-4	Mitochondrial import receptor subunit TOM5 homolog	Tomm5
	0.00260175	Q99M87;Q99M87-3	Q99M87;Q99M87-3	DnaJ homolog subfamily A member 3, mitochondrial	Dnaja3
	0.00297121	P63101	P63101	14-3-3 protein zeta/delta	Ywhaz
	0.000850003	Q9QYC0	Q9QYC0	Alpha-adducin	Add1
	0.00293485	O35857	O35857	Mitochondrial import inner membrane translocase subunit TIM44	Timm44
	0.00400337	Q99MN9	Q99MN9	Propionyl-CoA carboxylase beta chain, mitochondrial	Pccb
	0.00051282	P97351	P97351	40S ribosomal protein S3a	Rps3a
	0.00768155	Q6NSW3-4;Q6NSW3-2;Q6NSW3;Q6NSW3-3	Q6NSW3-4;Q6NSW3-2;Q6NSW3;Q6NSW3-3	A-kinase anchor protein SPHKAP	Sphkap
	0.00076128	Q8C1B1;Q8C1B1-2	Q8C1B1;Q8C1B1-2	Calmodulin-regulated spectrin-associated protein 2	Camsap2
	0.00300294	Q9JLT4-2;Q9JLT4-4;Q9JLT4;Q9JLT4-3	Q9JLT4-2;Q9JLT4-4;Q9JLT4;Q9JLT4-3	Thioredoxin reductase 2, mitochondrial	Txnrd2
	0.00163623	P14824	P14824	Annexin A6	Anxa6
	0.00179232	Q8CI75-2;Q8CI75	Q8CI75-2;Q8CI75	DIS3-like exonuclease 2	Dis3l2
	0.000445605	Q922R1	Q922R1	UPF0183 protein C16orf70 homolog
	0.00117656	Q9CQZ5	Q9CQZ5	NADH dehydrogenase [ubiquinone] 1 alpha subcomplex subunit 6	Ndufa6
	6.29328e-05	Q9WV98	Q9WV98	Mitochondrial import inner membrane translocase subunit Tim9	Timm9
	0.00177831	Q9QYB1	Q9QYB1	Chloride intracellular channel protein 4	Clic4
	0.000300938	Q9D8B7	Q9D8B7	Junctional adhesion molecule C	Jam3
	0.00190937	Q99M51	Q99M51	Cytoplasmic protein NCK1	Nck1
	0.000955774	Q8R4N0	Q8R4N0	Citrate lyase subunit beta-like protein, mitochondrial	Clybl
	1.13811e-05	P0DP28;P0DP27;P0DP26;Q9D6P8	P0DP28;P0DP27;P0DP26;Q9D6P8	Calmodulin-like protein 3	Calml3
	3.42402e-05	P99027	P99027	60S acidic ribosomal protein P2	Rplp2
	0.00312668	Q80X85	Q80X85	28S ribosomal protein S7, mitochondrial	Mrps7
	0.000753001	Q9CQR4	Q9CQR4	Acyl-coenzyme A thioesterase 13;Acyl-coenzyme A thioesterase 13, N-terminally processed	Acot13
	0.000718423	Q9EQ20	Q9EQ20	Methylmalonate-semialdehyde dehydrogenase [acylating], mitochondrial	Aldh6a1
	0.000432032	Q922E4	Q922E4	Ethanolamine-phosphate cytidylyltransferase	Pcyt2
	0.000738518	O55234	O55234	Proteasome subunit beta type-5	Psmb5
	0.00077756	P62835	P62835	Ras-related protein Rap-1A	Rap1a
	0.000322035	Q9QUI0	Q9QUI0	Transforming protein RhoA	Rhoa
	0.00524317	O55131;Q9DA97	O55131	Septin-7	2007-09-01
	0.000624892	Q99JW2	Q99JW2	Aminoacylase-1	Acy1
	8.6849e-07	Q9CQM9	Q9CQM9	Glutaredoxin-3	Glrx3
	5.62473e-05	P63242	P63242	Eukaryotic translation initiation factor 5A-1	Eif5a
	2.25669e-05	O35215	O35215	D-dopachrome decarboxylase	Ddt
	4.3404e-05	P55258	P55258	Ras-related protein Rab-8A	Rab8a
	0.0018917	Q9R1V6;Q9R1V6-13;Q9R1V6-15;Q9R1V6-8;Q9R1V6-14;Q9R1V6-11;Q9R1V6-12;Q9R1V6-5;Q9R1V6-4;Q9R1V6-17;Q9R1V6-6;Q9R1V6-7;Q9R1V6-10;Q9R1V6-20;Q9R1V6-1;Q9R1V6-9;Q9R1V6-19;Q9R1V6-2	Q9R1V6;Q9R1V6-13;Q9R1V6-15;Q9R1V6-8;Q9R1V6-14;Q9R1V6-11;Q9R1V6-12;Q9R1V6-5;Q9R1V6-4;Q9R1V6-17;Q9R1V6-6;Q9R1V6-7;Q9R1V6-10;Q9R1V6-20;Q9R1V6-1;Q9R1V6-9;Q9R1V6-19;Q9R1V6-2	Disintegrin and metalloproteinase domain-containing protein 22	Adam22
	0.00129058	P12658	P12658	Calbindin	Calb1
	0.000690463	P28663	P28663	Beta-soluble NSF attachment protein	Napb
	0.00106203	Q61937	Q61937	Nucleophosmin	Npm1
	0.00186034	Q9CPY7-2;Q9CPY7	Q9CPY7-2;Q9CPY7	Cytosol aminopeptidase	Lap3
	0.000870303	Q9CRB9	Q9CRB9	MICOS complex subunit Mic19	Chchd3
	0.00124843	Q9WTZ1	Q9WTZ1	RING-box protein 2	Rnf7
	5.5355e-05	Q9QYS2	Q9QYS2	Metabotropic glutamate receptor 3	Grm3
	1.82765e-05	Q99KB8;Q99KB8-2	Q99KB8;Q99KB8-2	Hydroxyacylglutathione hydrolase, mitochondrial	Hagh
	0.000446366	P05063	P05063	Fructose-bisphosphate aldolase C	Aldoc
	0.000292231	Q7TNS2	Q7TNS2	MICOS complex subunit Mic10	Minos1
	0.000912898	Q99LX0	Q99LX0	Protein deglycase DJ-1	Park7
	0.000376937	O88952	O88952	Protein lin-7 homolog C	Lin7c
	0.000348524	Q8K394	Q8K394	Inactive phospholipase C-like protein 2	Plcl2
	0.00152925	Q9Z2Q6	Q9Z2Q6	Septin-5	2005-09-01
	4.50774e-05	P08228	P08228	Superoxide dismutase [Cu-Zn]	Sod1
	1.58048e-05	Q8JZS0	Q8JZS0	Protein lin-7 homolog A	Lin7a
	0.00114595	Q8K354	Q8K354	Carbonyl reductase [NADPH] 3	Cbr3
	0.00118954	P52760	P52760	Ribonuclease UK114	Hrsp12
	0.000232421	Q60932-2;Q60932	Q60932-2;Q60932	Voltage-dependent anion-selective channel protein 1	Vdac1
	0.0054491	P47791-2;P47791	P47791-2;P47791	Glutathione reductase, mitochondrial	Gsr
	0.00965312	Q9JHK4;Q9JHK4-2	Q9JHK4	Geranylgeranyl transferase type-2 subunit alpha	Rabggta
	0.00730757	Q8R071	Q8R071	Inositol-trisphosphate 3-kinase A	Itpka
	0.0094719	Q04690-2;Q04690;Q04690-4;Q04690-3	Q04690-2;Q04690;Q04690-4;Q04690-3	Neurofibromin	Nf1
	0.00980933	P56213	P56213	FAD-linked sulfhydryl oxidase ALR	Gfer
	0.00370451	P62908	P62908	40S ribosomal protein S3	Rps3
	0.00306625	Q6PER3	Q6PER3	Microtubule-associated protein RP/EB family member 3	Mapre3
	0.00868177	Q8K3W0;Q8K3W0-1;Q8K3W0-5;Q8K3W0-6;Q8K3W0-4	Q8K3W0;Q8K3W0-1;Q8K3W0-5	BRCA1-A complex subunit BRE	Bre
	0.00890096	Q9Z1F9	Q9Z1F9	SUMO-activating enzyme subunit 2	Uba2
	0.00340172	Q9D0F9	Q9D0F9	Phosphoglucomutase-1	Pgm1
	0.00650345	P18242	P18242	Cathepsin D	Ctsd
	0.00294618	P80316	P80316	T-complex protein 1 subunit epsilon	Cct5
	0.00887619	Q02357-5;Q02357-2;Q02357;Q02357-4;Q02357-6;Q02357-3;Q02357-7	Q02357-5;Q02357-2;Q02357;Q02357-4;Q02357-6;Q02357-3	Ankyrin-1	Ank1
	0.00506194	Q5DU25	Q5DU25	IQ motif and SEC7 domain-containing protein 2	Iqsec2
	0.00844146	Q8R3Z5;Q8R3Z5-2;Q8R3Z5-4;Q8R3Z5-3	Q8R3Z5;Q8R3Z5-2;Q8R3Z5-4;Q8R3Z5-3	Voltage-dependent L-type calcium channel subunit beta-1	Cacnb1
	0.00353048	P56376	P56376	Acylphosphatase-1	Acyp1
	0.00163287	P17156	P17156	Heat shock-related 70 kDa protein 2	Hspa2
	0.0025681	P46061	P46061	Ran GTPase-activating protein 1	Rangap1
	0.00102679	Q9JKN6	Q9JKN6	RNA-binding protein Nova-1	Nova1
	0.000360887	Q91XU3	Q91XU3	Phosphatidylinositol 5-phosphate 4-kinase type-2 gamma	Pip4k2c
	0.000635498	Q8K1Z0	Q8K1Z0	Ubiquinone biosynthesis protein COQ9, mitochondrial	Coq9
	0.00287207	Q60668-3;Q60668;Q60668-4;Q60668-2	Q60668-3;Q60668;Q60668-4;Q60668-2	Heterogeneous nuclear ribonucleoprotein D0	Hnrnpd
	0.00374117	Q61578	Q61578	NADPH:adrenodoxin oxidoreductase, mitochondrial	Fdxr
	0.00389408	Q9WVA3	Q9WVA3	Mitotic checkpoint protein BUB3	Bub3
	0.00270388	P46460	P46460	Vesicle-fusing ATPase	Nsf
	0.00781858	Q9D880	Q9D880	Mitochondrial import inner membrane translocase subunit TIM50	Timm50
	0.00611285	Q9JHU4	Q9JHU4	Cytoplasmic dynein 1 heavy chain 1	Dync1h1
	0.00791859	B0V2N1-4;B0V2N1-3;B0V2N1-6;B0V2N1-2;B0V2N1;B0V2N1-5	B0V2N1-4;B0V2N1-3;B0V2N1-6;B0V2N1-2;B0V2N1	Receptor-type tyrosine-protein phosphatase S	Ptprs
	0.0052917	Q9EPK7-2;Q9EPK7;Q99NF8	Q9EPK7-2;Q9EPK7	Exportin-7	Xpo7
	0.000448148	Q9CQZ6	Q9CQZ6	NADH dehydrogenase [ubiquinone] 1 beta subcomplex subunit 3	Ndufb3
	0.00428639	Q8K0T0	Q8K0T0	Reticulon-1	Rtn1
	0.00450973	P11499	P11499	Heat shock protein HSP 90-beta	Hsp90ab1
	0.000363954	Q8BLQ9-3;Q8BLQ9-2;Q8BLQ9	Q8BLQ9-3;Q8BLQ9-2;Q8BLQ9	Cell adhesion molecule 2	Cadm2
	6.77956e-05	O88543	O88543	COP9 signalosome complex subunit 3	Cops3
	0.00216043	Q9EQZ6-3;Q9EQZ6;Q9EQZ6-2	Q9EQZ6-3;Q9EQZ6;Q9EQZ6-2	Rap guanine nucleotide exchange factor 4	Rapgef4
	0.00490612	Q5RJI5;Q5RJI5-4;Q5RJI5-2	Q5RJI5	Serine/threonine-protein kinase BRSK1	Brsk1
	0.0034648	O35295	O35295	Transcriptional activator protein Pur-beta	Purb
	0.000354972	P48722;P48722-2	P48722;P48722-2	Heat shock 70 kDa protein 4L	Hspa4l
	0.00558629	Q9WV60	Q9WV60	Glycogen synthase kinase-3 beta	Gsk3b
	0.00569026	Q9JKD3	Q9JKD3	Secretory carrier-associated membrane protein 5	Scamp5
	0.00680119	Q8BGN8-2;Q8BGN8	Q8BGN8-2;Q8BGN8	Synaptoporin	Synpr
	0.00640697	G5E829	G5E829	Plasma membrane calcium-transporting ATPase 1	Atp2b1
	0.00754666	O55100-2;O55100	O55100-2;O55100	Synaptogyrin-1	Syngr1
	0.00180884	P63011	P63011	Ras-related protein Rab-3A	Rab3a
	0.00485361	Q8BVQ5	Q8BVQ5	Protein phosphatase methylesterase 1	Ppme1
	0.0011707	Q91V09	Q91V09	WD repeat-containing protein 13	Wdr13
	0.000752743	Q9D0K2	Q9D0K2	Succinyl-CoA:3-ketoacid coenzyme A transferase 1, mitochondrial	Oxct1
	0.0048806	Q9DAS9	Q9DAS9	Guanine nucleotide-binding protein G(I)/G(S)/G(O) subunit gamma-12	Gng12
	0.00254209	Q6GQT9	Q6GQT9	Nodal modulator 1	Nomo1
	0.00451961	B9EKR1	B9EKR1	Receptor-type tyrosine-protein phosphatase zeta	Ptprz1
	0.00498158	P30999;P30999-2;P30999-3	P30999;P30999-2;P30999-3	Catenin delta-1	Ctnnd1
	0.00723328	Q02105	Q02105	Complement C1q subcomponent subunit C	C1qc
	0.00343364	Q8BH57-2;Q8BH57;Q8BH57-3	Q8BH57-2;Q8BH57;Q8BH57-3	WD repeat-containing protein 48	Wdr48
	0.00362888	Q9JKK7;Q9JKK7-2;Q9JKK7-3;Q9JHJ0	Q9JKK7;Q9JKK7-2	Tropomodulin-2	Tmod2
	0.00102616	Q8BJI1	Q8BJI1	Sodium-dependent neutral amino acid transporter SLC6A17	Slc6a17
	0.00894813	Q9QVP9	Q9QVP9	Protein-tyrosine kinase 2-beta	Ptk2b
	0.00225323	Q9DCZ1	Q9DCZ1	GMP reductase 1	Gmpr
	0.0028944	Q9CQR2	Q9CQR2	40S ribosomal protein S21	Rps21
	0.00425122	Q08460-5;Q08460;Q08460-3;Q08460-2;Q08460-4	Q08460-5;Q08460;Q08460-3;Q08460-2;Q08460-4	Calcium-activated potassium channel subunit alpha-1	Kcnma1
	0.0069521	Q99PJ0	Q99PJ0	Neurotrimin	Ntm
	0.000603643	Q91YD9	Q91YD9	Neural Wiskott-Aldrich syndrome protein	Wasl
	0.00195105	Q6WVG3	Q6WVG3	BTB/POZ domain-containing protein KCTD12	Kctd12
	0.0062233	Q6PDS3;Q6PDS3-3;Q6PDS3-2;Q6PDS3-4	Q6PDS3;Q6PDS3-3;Q6PDS3-2	Sterile alpha and TIR motif-containing protein 1	Sarm1
	0.00403549	Q61553	Q61553	Fascin	Fscn1
	0.00268135	O35098;O35098-2	O35098;O35098-2	Dihydropyrimidinase-related protein 4	Dpysl4
	0.00700737	P52623;Q99PM9	P52623	Uridine-cytidine kinase 1	Uck1
	0.00226254	Q6ZPQ6-2;Q6ZPQ6	Q6ZPQ6-2;Q6ZPQ6	Membrane-associated phosphatidylinositol transfer protein 2	Pitpnm2
	0.00519902	Q9D0L7;Q9D0L7-2	Q9D0L7;Q9D0L7-2	Armadillo repeat-containing protein 10	Armc10
	0.00597342	Q80T41	Q80T41	Gamma-aminobutyric acid type B receptor subunit 2	Gabbr2
	0.00034463	Q8CFV4	Q8CFV4	Neuritin	Nrn1
	0.000417858	Q9CR95	Q9CR95	Adaptin ear-binding coat-associated protein 1	Necap1
	0.0020147	P61982	P61982	14-3-3 protein gamma;14-3-3 protein gamma, N-terminally processed	Ywhag
	0.000835445	F6SEU4	F6SEU4	Ras/Rap GTPase-activating protein SynGAP	Syngap1
	0.0088613	P61458	P61458	Pterin-4-alpha-carbinolamine dehydratase	Pcbd1
	0.00271101	Q9D1A2	Q9D1A2	Cytosolic non-specific dipeptidase	Cndp2
	0.00898406	Q8CCB4;Q8CCB4-2	Q8CCB4;Q8CCB4-2	Vacuolar protein sorting-associated protein 53 homolog	Vps53
	0.0056429	D3YZI9;D3YZI9-2	D3YZI9;D3YZI9-2		Pgbd5
	0.00313147	O35621	O35621	Phosphomannomutase 1	Pmm1
	0.00887676	Q64487-12;Q64487-2	Q64487-12;Q64487-2	Receptor-type tyrosine-protein phosphatase delta	Ptprd
	0.00492718	Q9ESJ4	Q9ESJ4	NCK-interacting protein with SH3 domain	Nckipsd
	0.00594741	P63328	P63328	Serine/threonine-protein phosphatase 2B catalytic subunit alpha isoform	Ppp3ca
	0.00338415	Q9Z268	Q9Z268	RasGAP-activating-like protein 1	Rasal1
	0.00467299	Q80U63;Q80U63-2	Q80U63;Q80U63-2	Mitofusin-2	Mfn2
	0.00167051	Q63844	Q63844	Mitogen-activated protein kinase 3	Mapk3
	0.00251711	O35643	O35643	AP-1 complex subunit beta-1	Ap1b1
	0.00899844	P70288;O88895	P70288	Histone deacetylase 2	Hdac2
	0.00308598	Q8BVE3	Q8BVE3	V-type proton ATPase subunit H	Atp6v1h
	0.00210836	Q8CHP8	Q8CHP8	Phosphoglycolate phosphatase	Pgp
	0.00764886	Q8BWG8-2;Q8BWG8	Q8BWG8-2;Q8BWG8	Beta-arrestin-1	Arrb1
	0.00269378	Q3ULJ0;Q3ULJ0-2	Q3ULJ0;Q3ULJ0-2	Glycerol-3-phosphate dehydrogenase 1-like protein	Gpd1l
	0.00221413	P35803;P35803-2;P35803-6;P35803-7	P35803;P35803-2	Neuronal membrane glycoprotein M6-b	Gpm6b
	0.0055584	P12849	P12849	cAMP-dependent protein kinase type I-beta regulatory subunit	Prkar1b
	0.00193849	P18572;P18572-2	P18572;P18572-2	Basigin	Bsg
	0.00756677	Q4KUS2	Q4KUS2	Protein unc-13 homolog A	Unc13a
	0.00854614	P84091	P84091	AP-2 complex subunit mu	Ap2m1
	0.00762276	Q3UPL0;Q3UPL0-2;Q3UPL0-3	Q3UPL0;Q3UPL0-2	Protein transport protein Sec31A	Sec31a
	0.00167951	P35283	P35283	Ras-related protein Rab-12	Rab12
	0.00599592	Q80TL4	Q80TL4	Protein KIAA1045	Kiaa1045
	0.000680991	O55013	O55013	Trafficking protein particle complex subunit 3	Trappc3
	0.00206709	P10711;P10711-2	P10711;P10711-2	Transcription elongation factor A protein 1	Tcea1
	0.00693432	Q8BUK6	Q8BUK6	Protein Hook homolog 3	Hook3
	0.000998989	P63005;P63005-2	P63005;P63005-2	Platelet-activating factor acetylhydrolase IB subunit alpha	Pafah1b1
	0.0033849	P83510;P83510-2	P83510;P83510-2	Traf2 and NCK-interacting protein kinase	Tnik
	0.00452834	Q9WUC3	Q9WUC3	Lymphocyte antigen 6H	Ly6h
	0.000926781	P14733	P14733	Lamin-B1	Lmnb1
	0.00130947	P62878	P62878	E3 ubiquitin-protein ligase RBX1;E3 ubiquitin-protein ligase RBX1, N-terminally processed	Rbx1
	0.0059739	P97300;P97300-1;P97300-4	P97300;P97300-1	Neuroplastin	Nptn
	0.00340227	Q8K0U4	Q8K0U4	Heat shock 70 kDa protein 12A	Hspa12a
	0.00645904	P02468	P02468	Laminin subunit gamma-1	Lamc1
	0.00186543	Q8CCT4	Q8CCT4	Transcription elongation factor A protein-like 5	Tceal5
	0.00158065	P63038;P63038-2	P63038;P63038-2	60 kDa heat shock protein, mitochondrial	Hspd1
	0.00109744	O35685	O35685	Nuclear migration protein nudC	Nudc
	0.00266267	Q9WV92;Q9WV92-3;Q9WV92-2;Q9WV92-4;Q9WV92-6;Q9WV92-5	Q9WV92;Q9WV92-3;Q9WV92-2;Q9WV92-4;Q9WV92-6;Q9WV92-5	Band 4.1-like protein 3;Band 4.1-like protein 3, N-terminally processed	Epb41l3
	0.00431194	Q8K3H0	Q8K3H0	DCC-interacting protein 13-alpha	Appl1
	0.00437424	A2ALU4;A2ALU4-2;Q1W617-2;Q1W617	A2ALU4;A2ALU4-2	Protein Shroom2	Shroom2
	0.00715406	P23198	P23198	Chromobox protein homolog 3	Cbx3
	0.00841445	Q9JM96	Q9JM96	Cdc42 effector protein 4	Cdc42ep4
	0.00221778	Q91W50	Q91W50	Cold shock domain-containing protein E1	Csde1
	0.0010477	O08585	O08585	Clathrin light chain A	Clta
	0.00357632	P54728	P54728	UV excision repair protein RAD23 homolog B	Rad23b
	0.00598557	P06797	P06797	Cathepsin L1;Cathepsin L1 heavy chain;Cathepsin L1 light chain	Ctsl
	0.00266984	Q80VQ0;J3QMK6	Q80VQ0	Aldehyde dehydrogenase family 3 member B1	Aldh3b1
	0.00831415	Q91ZU6;Q91ZU6-4;Q91ZU6-2;Q91ZU6-3;Q91ZU6-6;Q91ZU6-8	Q91ZU6;Q91ZU6-4;Q91ZU6-2;Q91ZU6-3	Dystonin	Dst
	4.83566e-06	P03930	P03930	ATP synthase protein 8	Mtatp8
	0.00153641	P27773	P27773	Protein disulfide-isomerase A3	Pdia3
	0.000346506	Q61543	Q61543	Golgi apparatus protein 1	Glg1
	0.00818482	P28667	P28667	MARCKS-related protein	Marcksl1
	0.000645868	P60603	P60603	Reactive oxygen species modulator 1	Romo1
	0.000554324	Q9Z1J3-2;Q9Z1J3	Q9Z1J3-2;Q9Z1J3	Cysteine desulfurase, mitochondrial	Nfs1
	0.000412618	Q9Z0J0	Q9Z0J0	Epididymal secretory protein E1	Npc2
	0.000614839	Q80YN3	Q80YN3	Breast carcinoma-amplified sequence 1 homolog	Bcas1
	0.00156681	Q8CAQ8-2;Q8CAQ8-3;Q8CAQ8-4	Q8CAQ8-2;Q8CAQ8-3	MICOS complex subunit Mic60	Immt
	0.00116735	Q8BL66	Q8BL66	Early endosome antigen 1	Eea1
	0.000409369	O08788;O08788-2	O08788;O08788-2	Dynactin subunit 1	Dctn1
	0.00484126	Q5SUR0	Q5SUR0	Phosphoribosylformylglycinamidine synthase	Pfas
	0.00247607	Q9QZD9	Q9QZD9	Eukaryotic translation initiation factor 3 subunit I	Eif3i
	0.00131961	O54988-2;O54988	O54988-2;O54988	STE20-like serine/threonine-protein kinase	Slk
	0.000149804	P51880	P51880	Fatty acid-binding protein, brain	Fabp7
	0.00679389	Q8BGD9	Q8BGD9	Eukaryotic translation initiation factor 4B	Eif4b
	0.00908714	Q68ED7	Q68ED7	CREB-regulated transcription coactivator 1	Crtc1
	0.00904126	Q6NZJ6;Q6NZJ6-2	Q6NZJ6;Q6NZJ6-2	Eukaryotic translation initiation factor 4 gamma 1	Eif4g1
	0.00358888	Q9Z0R4;Q9Z0R4-2;CON__ENSEMBL:ENSBTAP00000001528	Q9Z0R4;Q9Z0R4-2	Intersectin-1	Itsn1
	0.00249765	P70336;P70336-2	P70336;P70336-2	Rho-associated protein kinase 2	Rock2
	0.00151236	Q8BL65	Q8BL65	Actin-binding LIM protein 2	Ablim2
	0.000970553	Q8VD37-8;Q8VD37-6;Q8VD37	Q8VD37-8;Q8VD37-6;Q8VD37	SH3-containing GRB2-like protein 3-interacting protein 1	Sgip1
	0.000447548	Q60692	Q60692	Proteasome subunit beta type-6	Psmb6
	0.00216237	Q62261;Q62261-2	Q62261;Q62261-2	Spectrin beta chain, non-erythrocytic 1	Sptbn1
	0.00395487	P27612	P27612	Phospholipase A-2-activating protein	Plaa
	0.00327225	Q68FF6	Q68FF6	ARF GTPase-activating protein GIT1	Git1
	0.00499706	Q9ERG2	Q9ERG2	Striatin-3	Strn3
	0.00261184	Q60605-2;Q60605	Q60605-2;Q60605	Myosin light polypeptide 6	Myl6
	0.00213854	Q8BMK4	Q8BMK4	Cytoskeleton-associated protein 4	Ckap4
	0.00252885	Q80TM9;Q80TM9-6;Q80TM9-4;Q80TM9-3;Q80TM9-2;Q80TM9-5;Q80TM9-7	Q80TM9;Q80TM9-6;Q80TM9-4;Q80TM9-3;Q80TM9-2	Nischarin	Nisch
	0.000771314	Q03173;Q03173-4;Q03173-5;Q03173-6;Q03173-3;Q03173-2	Q03173;Q03173-4;Q03173-5;Q03173-6;Q03173-3	Protein enabled homolog	Enah
	0.00155114	Q64433	Q64433	10 kDa heat shock protein, mitochondrial	Hspe1
	0.000118245	Q8K596;Q8K596-2	Q8K596;Q8K596-2		Slc8a2
	0.00114651	P60521	P60521	Gamma-aminobutyric acid receptor-associated protein-like 2	Gabarapl2
	0.000774117	Q8CDG3;Q8CDG3-2	Q8CDG3;Q8CDG3-2	Deubiquitinating protein VCIP135	Vcpip1
	0.00146798	Q9Z2U1	Q9Z2U1	Proteasome subunit alpha type-5	Psma5
	0.00554753	Q99KP6;Q99KP6-2;Q99KP6-3	Q99KP6;Q99KP6-2;Q99KP6-3	Pre-mRNA-processing factor 19	Prpf19
	0.00153413	Q3V3V9-2	Q3V3V9-2	Leucine-rich repeat-containing protein 16C	Rltpr
	0.000367473	B9EJA2-5;B9EJA2-4;B9EJA2;B9EJA2-2;B9EJA2-3	B9EJA2-5;B9EJA2-4;B9EJA2;B9EJA2-2;B9EJA2-3	Cortactin-binding protein 2	Cttnbp2
	0.00260334	P51859	P51859	Hepatoma-derived growth factor	Hdgf
	0.00452915	P70206;P70208-2;P70208	P70206	Plexin-A1	Plxna1
	0.00642575	Q91ZP9;Q91ZP9-2	Q91ZP9;Q91ZP9-2	N-terminal EF-hand calcium-binding protein 2	Necab2
	0.00430781	Q9D0T1	Q9D0T1	NHP2-like protein 1;NHP2-like protein 1, N-terminally processed	Nhp2l1
	0.00656002	Q80TK0	Q80TK0	Uncharacterized protein KIAA1107	Kiaa1107
	0.00435192	B1AZP2-2;B1AZP2;B1AZP2-3	B1AZP2-2;B1AZP2	Disks large-associated protein 4	Dlgap4
	0.00857191	Q62523	Q62523	Zyxin	Zyx
	0.00711116	Q9WTX5	Q9WTX5	S-phase kinase-associated protein 1	Skp1
	0.00586276	Q9R069	Q9R069	Basal cell adhesion molecule	Bcam
	0.0017367	P58252	P58252	Elongation factor 2	Eef2
	0.00296013	Q91VI7	Q91VI7	Ribonuclease inhibitor	Rnh1
	0.00145975	Q99L47	Q99L47	Hsc70-interacting protein	St13
	0.000926441	Q91WJ8;Q91WJ8-2	Q91WJ8;Q91WJ8-2	Far upstream element-binding protein 1	Fubp1
	0.00649086	Q8C5H8-2;Q8C5H8-3;Q8C5H8;Q8C5H8-4	Q8C5H8-2;Q8C5H8-3;Q8C5H8;Q8C5H8-4	NAD kinase 2, mitochondrial	Nadk2
	0.00830222	P22315	P22315	Ferrochelatase, mitochondrial	Fech
	0.00113958	P61979-2;P61979	P61979-2;P61979	Heterogeneous nuclear ribonucleoprotein K	Hnrnpk
	0.00163469	Q9Z1Z2	Q9Z1Z2	Serine-threonine kinase receptor-associated protein	Strap
	0.00884698	Q9WVJ2	Q9WVJ2	26S proteasome non-ATPase regulatory subunit 13	Psmd13
	0.00185088	Q921F2	Q921F2	TAR DNA-binding protein 43	Tardbp
	0.00166424	P35700	P35700	Peroxiredoxin-1	Prdx1
	0.00163156	Q6PDM2;Q6PDM2-3;Q6PDM2-2	Q6PDM2;Q6PDM2-3;Q6PDM2-2	Serine/arginine-rich splicing factor 1	Srsf1
	0.00222241	Q8R127	Q8R127	Saccharopine dehydrogenase-like oxidoreductase	Sccpdh
	0.00122617	P13707	P13707	Glycerol-3-phosphate dehydrogenase [NAD(+)], cytoplasmic	Gpd1
	0.00079111	Q62433	Q62433	Protein NDRG1	Ndrg1
	0.00487189	Q6IRU2	Q6IRU2	Tropomyosin alpha-4 chain	Tpm4
	0.00104043	P84096	P84096	Rho-related GTP-binding protein RhoG	Rhog
	0.0028902	Q08331	Q08331	Calretinin	Calb2
	0.00103931	Q93092	Q93092	Transaldolase	Taldo1
	0.00173447	F6ZDS4	F6ZDS4	Nucleoprotein TPR	Tpr
	0.00326967	P27546-4	P27546-4	Microtubule-associated protein 4	Map4
	0.00154095	Q8CIB5	Q8CIB5	Fermitin family homolog 2	Fermt2
	0.000449307	Q8C1B7-3;Q8C1B7-2;Q8C1B7	Q8C1B7-3;Q8C1B7-2;Q8C1B7	Septin-11	2011-09-01
	0.000270788	Q8BJW6;Q8BJW6-2	Q8BJW6;Q8BJW6-2	Eukaryotic translation initiation factor 2A;Eukaryotic translation initiation factor 2A, N-terminally processed	Eif2a
	0.00233557	Q64737;Q64737-2	Q64737;Q64737-2	Trifunctional purine biosynthetic protein adenosine-3;Phosphoribosylamine--glycine ligase;Phosphoribosylformylglycinamidine cyclo-ligase;Phosphoribosylglycinamide formyltransferase	Gart
	0.000959267	Q60780;Q60780-2	Q60780;Q60780-2	Growth arrest-specific protein 7	Gas7
	0.000942647	Q3UYC0;Q3UYC0-2	Q3UYC0;Q3UYC0-2	Protein phosphatase 1H	Ppm1h
	4.93453e-05	O35927-2;O35927	O35927-2;O35927	Catenin delta-2	Ctnnd2
	0.00107321	Q3U0V1	Q3U0V1	Far upstream element-binding protein 2	Khsrp
	0.00213669	Q9Z0Y1	Q9Z0Y1	Dynactin subunit 3	Dctn3
	0.00389841	Q64727	Q64727	Vinculin	Vcl
	0.00574886	Q8K2B3	Q8K2B3	Succinate dehydrogenase [ubiquinone] flavoprotein subunit, mitochondrial	Sdha
	0.000253034	Q9QYJ0	Q9QYJ0	DnaJ homolog subfamily A member 2	Dnaja2
	0.000780783	Q99MN1	Q99MN1	Lysine--tRNA ligase	Kars
	0.000224857	P83940	P83940	Transcription elongation factor B polypeptide 1	Tceb1
	0.000556927	Q8VBW6	Q8VBW6	NEDD8-activating enzyme E1 regulatory subunit	Nae1
	0.00284531	P62317	P62317	Small nuclear ribonucleoprotein Sm D2	Snrpd2
	0.00208569	Q9EP69	Q9EP69	Phosphatidylinositide phosphatase SAC1	Sacm1l
	0.000404347	Q9D8Y0;Q9D4J1	Q9D8Y0	EF-hand domain-containing protein D2	Efhd2
	0.00163215	Q8VDD5	Q8VDD5	Myosin-9	Myh9
	0.00677336	P45376	P45376	Aldose reductase	Akr1b1
	0.00466491	Q61292	Q61292	Laminin subunit beta-2	Lamb2
	0.000420395	Q9QXS1-6;Q9QXS1-7;Q9QXS1-8;Q9QXS1-10;Q9QXS1-9;Q9QXS1-12;Q9QXS1-11;Q9QXS1-13;Q9QXS1-5;Q9QXS1-3;Q9QXS1-16;Q9QXS1-4;Q9QXS1-14;Q9QXS1-2;Q9QXS1;Q9QXS1-15	Q9QXS1-6;Q9QXS1-7;Q9QXS1-8;Q9QXS1-10;Q9QXS1-9;Q9QXS1-12;Q9QXS1-11;Q9QXS1-13;Q9QXS1-5;Q9QXS1-3;Q9QXS1-16;Q9QXS1-4;Q9QXS1-14;Q9QXS1-2;Q9QXS1;Q9QXS1-15	Plectin	Plec
	0.000321425	Q7TME0	Q7TME0	Lipid phosphate phosphatase-related protein type 4	Lppr4
	0.000507384	Q4KMM3;Q4KMM3-4;Q4KMM3-2;Q4KMM3-3	Q4KMM3;Q4KMM3-4;Q4KMM3-2;Q4KMM3-3	Oxidation resistance protein 1	Oxr1
	0.00130636	O88487	O88487	Cytoplasmic dynein 1 intermediate chain 2	Dync1i2
	0.00014821	P16054;P23298	P16054	Protein kinase C epsilon type	Prkce
	0.000169078	Q91XV3	Q91XV3	Brain acid soluble protein 1	Basp1
	0.000153342	Q91WQ3	Q91WQ3	Tyrosine--tRNA ligase, cytoplasmic;Tyrosine--tRNA ligase, cytoplasmic, N-terminally processed	Yars
	0.000217088	Q60598	Q60598	Src substrate cortactin	Cttn
	0.000163137	Q6IRU5;Q6IRU5-3	Q6IRU5;Q6IRU5-3	Clathrin light chain B	Cltb
	0.000193037	Q810U4-2	Q810U4-2	Neuronal cell adhesion molecule	Nrcam
	0.000213197	Q61330	Q61330	Contactin-2	Cntn2
	9.33154e-05	P57776-3	P57776-3	Elongation factor 1-delta	Eef1d
	0.000398235	P21619;P21619-2	P21619;P21619-2	Lamin-B2	Lmnb2
	0.000634861	O55022	O55022	Membrane-associated progesterone receptor component 1	Pgrmc1
	0.000137809	P21107-2	P21107-2	Tropomyosin alpha-3 chain	Tpm3
	0.000697253	Q9WV69;Q9WV69-3;Q9WV69-2;Q9WV69-4	Q9WV69;Q9WV69-3;Q9WV69-2;Q9WV69-4	Dematin	Dmtn
	0.000622859	Q9QXZ0;Q9QXZ0-2;Q9QXZ0-4	Q9QXZ0;Q9QXZ0-2;Q9QXZ0-4	Microtubule-actin cross-linking factor 1	Macf1
	0.000264769	Q9D8W7	Q9D8W7	OCIA domain-containing protein 2	Ociad2
	0.000623715	Q8CIN4	Q8CIN4	Serine/threonine-protein kinase PAK 2;PAK-2p27;PAK-2p34	Pak2
	0.000284077	Q8K0G5	Q8K0G5	Protein TSSC1	Tssc1
	0.000364953	Q8VD04	Q8VD04	GRIP1-associated protein 1	Gripap1
	0.000356435	Q64010;Q64010-2	Q64010;Q64010-2	Adapter molecule crk	Crk
	0.000562874	Q60631;Q60631-2	Q60631;Q60631-2	Growth factor receptor-bound protein 2	Grb2
	8.53309e-05	P60202;P60202-2	P60202;P60202-2	Myelin proteolipid protein	Plp1
	0.000334201	P60840-2;P60840;P60840-3	P60840-2;P60840;P60840-3	Alpha-endosulfine	Ensa
	0.000441293	Q9WUM3	Q9WUM3	Coronin-1B	Coro1b
	0.000584952	P62631	P62631	Elongation factor 1-alpha 2	Eef1a2
	0.000847675	Q8K2K6-3;Q8K2K6-1;Q8K2K6;Q8K2K6-2	Q8K2K6-3;Q8K2K6-1;Q8K2K6;Q8K2K6-2	Arf-GAP domain and FG repeat-containing protein 1	Agfg1
	0.0036099	Q9QY76	Q9QY76	Vesicle-associated membrane protein-associated protein B	Vapb
	0.00125432	P32037	P32037	Solute carrier family 2, facilitated glucose transporter member 3	Slc2a3
	0.00524236	P80315	P80315	T-complex protein 1 subunit delta	Cct4
	0.00189647	P30416	P30416	Peptidyl-prolyl cis-trans isomerase FKBP4;Peptidyl-prolyl cis-trans isomerase FKBP4, N-terminally processed	Fkbp4
	0.00164159	Q99LD8	Q99LD8	N(G),N(G)-dimethylarginine dimethylaminohydrolase 2	Ddah2
	0.00340331	P48678;P48678-2;P48678-3	P48678;P48678-2;P48678-3	Prelamin-A/C;Lamin-A/C	Lmna
	0.00927299	Q6Q477-2;Q6Q477	Q6Q477-2;Q6Q477	Calcium-transporting ATPase	Atp2b4
	0.00126094	P62869	P62869	Transcription elongation factor B polypeptide 2	Tceb2
	0.00228173	Q99LC3	Q99LC3	NADH dehydrogenase [ubiquinone] 1 alpha subcomplex subunit 10, mitochondrial	Ndufa10
	0.0030491	P97765	P97765	WW domain-binding protein 2	Wbp2
	0.00481542	P97823;P97823-2	P97823;P97823-2	Acyl-protein thioesterase 1	Lypla1
	0.000538408	Q9ET22	Q9ET22	Dipeptidyl peptidase 2	Dpp7
	6.03191e-05	Q9D394;Q9D394-3	Q9D394;Q9D394-3	Protein RUFY3	Rufy3
	5.63162e-05	Q9D0A3	Q9D0A3	Arpin	Arpin
	2.45713e-05	P19536	P19536	Cytochrome c oxidase subunit 5B, mitochondrial	Cox5b
	0.00161602	P20444	P20444	Protein kinase C alpha type	Prkca
	0.000308473	Q9DC51	Q9DC51	Guanine nucleotide-binding protein G(k) subunit alpha	Gnai3
	0.000161048	Q9D7X8	Q9D7X8	Gamma-glutamylcyclotransferase	Ggct
	0.00041404	O70435	O70435	Proteasome subunit alpha type-3	Psma3
	6.36075e-05	Q8QZT1	Q8QZT1	Acetyl-CoA acetyltransferase, mitochondrial	Acat1
	7.62064e-05	Q812A2	Q812A2	SLIT-ROBO Rho GTPase-activating protein 3	Srgap3
	0.000122056	Q5SQX6	Q5SQX6	Cytoplasmic FMR1-interacting protein 2	Cyfip2
	4.61787e-05	O35449	O35449	Proline-rich transmembrane protein 1	Prrt1
	4.5935e-05	P11798;P11798-2	P11798	Calcium/calmodulin-dependent protein kinase type II subunit alpha	Camk2a
	8.14914e-05	P68510	P68510	14-3-3 protein eta	Ywhah
	0.000870757	Q9JJY3	Q9JJY3	Sphingomyelin phosphodiesterase 3	Smpd3
	0.000415923	Q80UG2	Q80UG2	Plexin-A4	Plxna4
	0.000215661	Q9JM52;Q9JM52-3;Q9JM52-2	Q9JM52;Q9JM52-3;Q9JM52-2	Misshapen-like kinase 1	Mink1
	0.00233507	Q8VEK0;Q8BHG3	Q8VEK0	Cell cycle control protein 50A	Tmem30a
	0.000340465	O70439	O70439	Syntaxin-7	Stx7
	0.000195486	Q8VCI5;Q8VCI5-2	Q8VCI5;Q8VCI5-2	Peroxisomal biogenesis factor 19	Pex19
	0.00127582	Q9D415;Q9D415-2;Q9D415-3;Q9D415-4;Q9D415-5;Q9D415-6	Q9D415;Q9D415-2;Q9D415-3;Q9D415-4;Q9D415-5	Disks large-associated protein 1	Dlgap1
	0.000700111	Q8R191	Q8R191	Synaptogyrin-3	Syngr3
	0.00229276	Q01065	Q01065	Calcium/calmodulin-dependent 3,5-cyclic nucleotide phosphodiesterase 1B	Pde1b
	0.00041616	Q06185	Q06185	ATP synthase subunit e, mitochondrial	Atp5i
	0.00380097	P63040	P63040	Complexin-1	Cplx1
	0.00261259	Q9JKB1;P58321	Q9JKB1;P58321	Ubiquitin carboxyl-terminal hydrolase isozyme L3;Ubiquitin carboxyl-terminal hydrolase isozyme L4	Uchl3;Uchl4
	0.000139001	Q64378	Q64378	Peptidyl-prolyl cis-trans isomerase FKBP5;Peptidyl-prolyl cis-trans isomerase FKBP5, N-terminally processed	Fkbp5
	0.000332496	Q3B7Z2;Q3B7Z2-2	Q3B7Z2;Q3B7Z2-2	Oxysterol-binding protein 1	Osbp
	0.000342667	Q3UNH4	Q3UNH4	G protein-regulated inducer of neurite outgrowth 1	Gprin1
	3.73267e-05	Q9R1Q8	Q9R1Q8	Transgelin-3	Tagln3
	0.000474716	Q99LC5	Q99LC5	Electron transfer flavoprotein subunit alpha, mitochondrial	Etfa
	0.000106028	Q8JZV7	Q8JZV7	Putative N-acetylglucosamine-6-phosphate deacetylase	Amdhd2
	7.28344e-05	Q811D0;Q811D0-2;Q811D0-3	Q811D0;Q811D0-2;Q811D0-3	Disks large homolog 1	Dlg1
	0.000120777	Q5M8N0	Q5M8N0	CB1 cannabinoid receptor-interacting protein 1	Cnrip1
	2.46654e-05	Q62418-3;Q62418-2;Q62418	Q62418-3;Q62418-2;Q62418	Drebrin-like protein	Dbnl
	0.00465524	Q9CZD3	Q9CZD3	Glycine--tRNA ligase	Gars
	0.00623857	Q922S4	Q922S4	cGMP-dependent 3,5-cyclic phosphodiesterase	Pde2a
	0.00670856	O35593	O35593	26S proteasome non-ATPase regulatory subunit 14	Psmd14
	0.00508398	Q8R1Q8	Q8R1Q8	Cytoplasmic dynein 1 light intermediate chain 1	Dync1li1
	0.00598952	P46471	P46471	26S protease regulatory subunit 7	Psmc2
	0.00319477	Q61879	Q61879	Myosin-10	Myh10
	0.00632922	Q9WVQ1-4;Q9WVQ1-2;Q9WVQ1;Q9WVQ1-3;P46938-2;P46938	Q9WVQ1-4;Q9WVQ1-2;Q9WVQ1;Q9WVQ1-3	Membrane-associated guanylate kinase, WW and PDZ domain-containing protein 2	Magi2
	0.00897156	Q9CYN9	Q9CYN9	Renin receptor	Atp6ap2
	0.00503108	Q9CQV8	Q9CQV8	14-3-3 protein beta/alpha;14-3-3 protein beta/alpha, N-terminally processed	Ywhab
	0.00948506	O88448	O88448	Kinesin light chain 2	Klc2
	0.0023074	A2AP18-2;A2AP18-3;A2AP18-4;A2AP18;A2AP18-5;Q4KWH5-4;Q4KWH5-3;Q4KWH5-2;Q4KWH5;Q4KWH5-5	A2AP18-2;A2AP18-3;A2AP18-4;A2AP18;A2AP18-5	1-phosphatidylinositol 4,5-bisphosphate phosphodiesterase eta-2	Plch2
	0.00140248	O08919	O08919	Numb-like protein	Numbl
	0.0023935	Q9Z0N1	Q9Z0N1	Eukaryotic translation initiation factor 2 subunit 3, X-linked	Eif2s3x
	0.00250783	P15508	P15508	Spectrin beta chain, erythrocytic	Sptb
	0.00167161	Q9Z0H8;Q9Z0H8-2	Q9Z0H8;Q9Z0H8-2	CAP-Gly domain-containing linker protein 2	Clip2
	0.00107623	Q9R0K7	Q9R0K7	Plasma membrane calcium-transporting ATPase 2	Atp2b2
	0.000387789	Q9QWI6;Q9QWI6-3;Q9QWI6-2	Q9QWI6;Q9QWI6-3;Q9QWI6-2	SRC kinase signaling inhibitor 1	Srcin1
	0.00468899	Q80Z38-2;Q80Z38	Q80Z38-2;Q80Z38	SH3 and multiple ankyrin repeat domains protein 2	Shank2
	0.000549749	Q80UU9	Q80UU9	Membrane-associated progesterone receptor component 2	Pgrmc2
	0.000910469	Q6ZPJ3	Q6ZPJ3	E2/E3 hybrid ubiquitin-protein ligase UBE2O	Ube2o
	0.000367077	Q6P9K8-2;Q6P9K8;Q6P9K8-3;Q6P9K8-4;Q8VHK1	Q6P9K8-2;Q6P9K8;Q6P9K8-3	Caskin-1	Caskin1
	9.70816e-05	P60335	P60335	Poly(rC)-binding protein 1	Pcbp1
	0.00040509	P11404	P11404	Fatty acid-binding protein, heart	Fabp3
	0.000386331	P05480;P08103-2;P08103;Q62270;Q922K9;P16056	P05480	Neuronal proto-oncogene tyrosine-protein kinase Src	Src
	0.000561853	O70133-2;O70133;O70133-3	O70133-2;O70133;O70133-3	ATP-dependent RNA helicase A	Dhx9
	0.000285937	O88643	O88643	Serine/threonine-protein kinase PAK 1	Pak1
	0.00125424	Q7TSJ2;Q7TSJ2-2;Q7TSJ2-3	Q7TSJ2;Q7TSJ2-2	Microtubule-associated protein 6	Map6
	0.000392268	Q922J3;Q922J3-2	Q922J3;Q922J3-2	CAP-Gly domain-containing linker protein 1	Clip1
	0.00119025	Q9Z2H5;Q9Z2H5-2;Q9Z2H5-3	Q9Z2H5;Q9Z2H5-2;Q9Z2H5-3	Band 4.1-like protein 1	Epb41l1
	0.00247514	P57759	P57759	Endoplasmic reticulum resident protein 29	Erp29
	0.00190638	A2ALS5;A2ALS5-3;A2ALS5-2;A2ALS5-4	A2ALS5;A2ALS5-3;A2ALS5-2;A2ALS5-4	Rap1 GTPase-activating protein 1	Rap1gap
	0.00559247	O88737;O88737-2	O88737;O88737-2	Protein bassoon	Bsn
	0.00413117	Q8BX70-2;Q8BX70-3;Q8BX70	Q8BX70-2;Q8BX70-3;Q8BX70	Vacuolar protein sorting-associated protein 13C	Vps13c
	0.00843056	Q61029-3;Q61029;Q61029-2;Q61029-4;Q61033-2;Q61033	Q61029-3;Q61029;Q61029-2;Q61029-4	Lamina-associated polypeptide 2, isoforms beta/delta/epsilon/gamma	Tmpo
	0.00242932	P51830	P51830	Adenylate cyclase type 9	Adcy9
	0.00223226	P62746	P62746	Rho-related GTP-binding protein RhoB	Rhob
	0.00337176	Q9Z127;Q8BGK6-2;Q8BGK6	Q9Z127	Large neutral amino acids transporter small subunit 1	Slc7a5
	0.00660513	Q99L13	Q99L13	3-hydroxyisobutyrate dehydrogenase, mitochondrial	Hibadh
	0.00274804	Q8C419	Q8C419	Probable G-protein coupled receptor 158	Gpr158
	0.00228365	P19096	P19096	Fatty acid synthase;[Acyl-carrier-protein] S-acetyltransferase;[Acyl-carrier-protein] S-malonyltransferase;3-oxoacyl-[acyl-carrier-protein] synthase;3-oxoacyl-[acyl-carrier-protein] reductase;3-hydroxyacyl-[acyl-carrier-protein] dehydratase;Enoyl-[acyl-carrier-protein] reductase;Oleoyl-[acyl-carrier-protein] hydrolase	Fasn
	0.00102312	Q62188	Q62188	Dihydropyrimidinase-related protein 3	Dpysl3
	0.0031439	Q00493	Q00493	Carboxypeptidase E	Cpe
	0.00192206	P84086	P84086	Complexin-2	Cplx2
	0.00437603	Q8BRT1;Q8BRT1-5;Q8BRT1-6	Q8BRT1	CLIP-associating protein 2	Clasp2
	0.0023172	F8VPU2	F8VPU2	FERM, RhoGEF and pleckstrin domain-containing protein 1	Farp1
	0.001627	Q8BGQ7	Q8BGQ7	Alanine--tRNA ligase, cytoplasmic	Aars
	0.000755105	Q8VHH5	Q8VHH5	Arf-GAP with GTPase, ANK repeat and PH domain-containing protein 3	Agap3
	0.000229475	O35633-2;O35633	O35633-2;O35633	Vesicular inhibitory amino acid transporter	Slc32a1
	0.000577089	Q05512;Q05512-3;Q05512-4;Q05512-2	Q05512;Q05512-3;Q05512-4;Q05512-2	Serine/threonine-protein kinase MARK2	Mark2
	0.00578351	Q99KK2;Q99KK2-2	Q99KK2;Q99KK2-2	N-acylneuraminate cytidylyltransferase	Cmas
	0.00338012	Q91VR5	Q91VR5	ATP-dependent RNA helicase DDX1	Ddx1
	0.00491064	Q8BJU0	Q8BJU0	Small glutamine-rich tetratricopeptide repeat-containing protein alpha	Sgta
	0.00524988	Q6P069-2;Q6P069	Q6P069-2;Q6P069	Sorcin	Sri
	0.00551864	Q5XJY5	Q5XJY5	Coatomer subunit delta	Arcn1
	0.00618194	E9Q3L2	E9Q3L2		Pi4ka
	0.00379743	P14094	P14094	Sodium/potassium-transporting ATPase subunit beta-1	Atp1b1
	0.00473512	P61620	P61620	Protein transport protein Sec61 subunit alpha isoform 1	Sec61a1
	0.00418158	Q8CDN6	Q8CDN6	Thioredoxin-like protein 1	Txnl1
	0.00813922	P49443	P49443	Protein phosphatase 1A	Ppm1a
	0.00251807	Q9JME5	Q9JME5	AP-3 complex subunit beta-2	Ap3b2
	0.00312556	Q9CS84-4;Q9CS84-3;Q9CS84-2;Q9CS84;Q9CS84-5;P0DI97;Q9CS84-6	Q9CS84-4;Q9CS84-3;Q9CS84-2;Q9CS84;Q9CS84-5	Neurexin-1	Nrxn1
	0.00745065	Q9CQ60	Q9CQ60	6-phosphogluconolactonase	Pgls
	0.00861799	Q80XI4	Q80XI4	Phosphatidylinositol 5-phosphate 4-kinase type-2 beta	Pip4k2b
	0.00754882	Q3UHD6-2;Q3UHD6;Q91VY6	Q3UHD6-2;Q3UHD6	Sorting nexin-27	Snx27
	0.00302581	Q71LX4	Q71LX4	Talin-2	Tln2
	0.00219525	Q9D0L8;Q9D0L8-3;Q9D0L8-2	Q9D0L8;Q9D0L8-3;Q9D0L8-2	mRNA cap guanine-N7 methyltransferase	Rnmt
	0.00469108	Q5F2E8	Q5F2E8	Serine/threonine-protein kinase TAO1	Taok1
	0.00842077	P62827;Q61820	P62827	GTP-binding nuclear protein Ran	Ran
	0.00508144	Q05920	Q05920	Pyruvate carboxylase, mitochondrial	Pc
	0.0085754	O08532-5;O08532-4;O08532-2;O08532;O08532-3	O08532-5;O08532-4;O08532-2;O08532;O08532-3	Voltage-dependent calcium channel subunit alpha-2/delta-1;Voltage-dependent calcium channel subunit alpha-2-1;Voltage-dependent calcium channel subunit delta-1	Cacna2d1
	0.00609143	Q8CHC4;Q9D2G5-3;Q9D2G5-6;Q9D2G5-4;Q9D2G5-2	Q8CHC4	Synaptojanin-1	Synj1
	0.00509746	P62270	P62270	40S ribosomal protein S18	Rps18
	0.00334998	P28352	P28352	DNA-(apurinic or apyrimidinic site) lyase;DNA-(apurinic or apyrimidinic site) lyase, mitochondrial	Apex1
	0.00456723	Q8QZT2	Q8QZT2	Centriole, cilia and spindle-associated protein	Ccsap
	0.00445781	Q9D2V7	Q9D2V7	Coronin-7	Coro7
	0.00720625	Q9Z1Q9	Q9Z1Q9	Valine--tRNA ligase	Vars
	0.00589995	P24527	P24527	Leukotriene A-4 hydrolase	Lta4h
	0.00291026	G5E8K5-2;G5E8K5-3;G5E8K5;G5E8K5-6;G5E8K5-5;G5E8K5-4	G5E8K5-2;G5E8K5-3;G5E8K5	Ankyrin-3	Ank3
	0.00204123	Q9DCN2-2;Q9DCN2	Q9DCN2-2;Q9DCN2	NADH-cytochrome b5 reductase 3;NADH-cytochrome b5 reductase 3 membrane-bound form;NADH-cytochrome b5 reductase 3 soluble form	Cyb5r3
	0.00999418	Q3UHK6;Q3UHK6-4;Q3UHK6-2;Q3UHK6-3	Q3UHK6;Q3UHK6-4;Q3UHK6-2;Q3UHK6-3	Teneurin-4	Tenm4
	0.0020563	Q8VD33	Q8VD33	Small glutamine-rich tetratricopeptide repeat-containing protein beta	Sgtb
	0.00336767	Q924M7	Q924M7	Mannose-6-phosphate isomerase	Mpi
	0.00550774	Q6PGE7	Q6PGE7	Sodium-dependent proline transporter	Slc6a7
	0.00953194	B2RUJ5-3;B2RUJ5;B2RUJ5-2	B2RUJ5-3;B2RUJ5;B2RUJ5-2	Amyloid beta A4 precursor protein-binding family A member 1	Apba1
	0.000893982	Q6PDY2	Q6PDY2	2-aminoethanethiol dioxygenase	Ado
	0.00922603	Q9Z0J4;Q9Z0J4-5;Q9Z0J4-2;Q9Z0J4-3;Q9Z0J4-4	Q9Z0J4;Q9Z0J4-5;Q9Z0J4-2;Q9Z0J4-3;Q9Z0J4-4	Nitric oxide synthase, brain	Nos1
	0.000113793	Q9CWM4	Q9CWM4	Prefoldin subunit 1	Pfdn1
	0.00109498	Q9JHL1;Q9JHL1-2	Q9JHL1;Q9JHL1-2	Na(+)/H(+) exchange regulatory cofactor NHE-RF2	Slc9a3r2
	0.00405562	Q9D1K2	Q9D1K2	V-type proton ATPase subunit F	Atp6v1f
	0.00301415	O70433	O70433	Four and a half LIM domains protein 2	Fhl2
	0.000213537	P50429;P50429-2	P50429;P50429-2	Arylsulfatase B	Arsb
	0.00547104	Q8K298	Q8K298	Actin-binding protein anillin	Anln
	0.00406017	P11438	P11438	Lysosome-associated membrane glycoprotein 1	Lamp1
	0.00889767	P62192	P62192	26S protease regulatory subunit 4	Psmc1
	0.00109529	Q9QZ88;Q9QZ88-2	Q9QZ88;Q9QZ88-2	Vacuolar protein sorting-associated protein 29	Vps29
	0.00948769	Q9CQI6	Q9CQI6	Coactosin-like protein	Cotl1
	0.00567482	Q8BWY3	Q8BWY3	Eukaryotic peptide chain release factor subunit 1	Etf1
	0.00193031	Q62167;P16381	Q62167;P16381	ATP-dependent RNA helicase DDX3X;Putative ATP-dependent RNA helicase Pl10	Ddx3x;D1Pas1
	0.00117355	Q68EF6	Q68EF6	Brain-enriched guanylate kinase-associated protein	Begain
	0.00156764	P54726	P54726	UV excision repair protein RAD23 homolog A	Rad23a
	0.00232596	Q9D7P6	Q9D7P6	Iron-sulfur cluster assembly enzyme ISCU, mitochondrial	Iscu
	0.00235093	Q8R164	Q8R164	Valacyclovir hydrolase	Bphl
	4.66582e-05	Q61207	Q61207	Prosaposin	Psap
	0.0021562	O70251	O70251	Elongation factor 1-beta	Eef1b
	0.00241985	P67871	P67871	Casein kinase II subunit beta	Csnk2b
	0.000697079	Q9R1P1	Q9R1P1	Proteasome subunit beta type-3	Psmb3
	0.00370486	Q8K2T1;Q8K2T1-2;Q8K2T1-3	Q8K2T1;Q8K2T1-2	NmrA-like family domain-containing protein 1	Nmral1
	8.94561e-05	P17182	P17182	Alpha-enolase	Eno1
	0.00903024	P47746	P47746	Cannabinoid receptor 1	Cnr1
	0.00600917	Q3UU96;Q3UU96-2;P54265-4;P54265-6;P54265-5;P54265-7;P54265-10;P54265-2;P54265-3;P54265-9;P54265;P54265-8	Q3UU96;Q3UU96-2	Serine/threonine-protein kinase MRCK alpha	Cdc42bpa
	0.000373366	Q9Z2U0;Q9CWH6	Q9Z2U0	Proteasome subunit alpha type-7	Psma7
	0.00249108	Q9CPW0	Q9CPW0	Contactin-associated protein-like 2	Cntnap2
	0.00115309	O08539	O08539	Myc box-dependent-interacting protein 1	Bin1
	0.000900927	Q62059;Q62059-3;Q62059-2;Q62059-4	Q62059;Q62059-3;Q62059-2;Q62059-4	Versican core protein	Vcan
	0.00694913	Q91Z38	Q91Z38	Tetratricopeptide repeat protein 1	Ttc1
	0.00489643	O55091	O55091	Protein IMPACT	Impact
	0.00395656	P39447	P39447	Tight junction protein ZO-1	Tjp1
	0.00910265	O88456;Q9D7J7	O88456	Calpain small subunit 1	Capns1
	0.00135055	P46660	P46660	Alpha-internexin	Ina
	0.000869838	P50247	P50247	Adenosylhomocysteinase	Ahcy
	0.00223388	E9Q7G0	E9Q7G0		Numa1
	0.00868135	P19246	P19246	Neurofilament heavy polypeptide	Nefh
	0.0023923	Q9DCX2	Q9DCX2	ATP synthase subunit d, mitochondrial	Atp5h
	0.00854126	Q4VAA2-2;Q4VAA2	Q4VAA2-2;Q4VAA2	Protein CDV3	Cdv3
	0.00316823	P09528	P09528	Ferritin heavy chain;Ferritin heavy chain, N-terminally processed	Fth1
	0.00259731	P62141	P62141	Serine/threonine-protein phosphatase PP1-beta catalytic subunit	Ppp1cb
	0.00341293	P08551	P08551	Neurofilament light polypeptide	Nefl
	0.0071216	Q80TL0	Q80TL0	Protein phosphatase 1E	Ppm1e
	0.0050047	Q05793	Q05793	Basement membrane-specific heparan sulfate proteoglycan core protein;Endorepellin;LG3 peptide	Hspg2

## Sheet: CI_1hit-48h vs 1hit-1w vs Sham
Cluster	N: ANOVA p value	T: Protein IDs	T: Majority protein IDs	T: Protein names	T: Gene names
Cluster 1	0.00304378	Q99JN2;Q99JN2-2;Q91XA8;Q9D2D9	Q99JN2;Q99JN2-2	Kelch-like protein 22	Klhl22
	0.000965041	Q91V12-2	Q91V12-2	Cytosolic acyl coenzyme A thioester hydrolase	Acot7
	0.000257036	Q9QZN4	Q9QZN4	F-box only protein 6	Fbxo6
	0.00182511	Q9ERF3	Q9ERF3	WD repeat-containing protein 61;WD repeat-containing protein 61, N-terminally processed	Wdr61
	0.000369913	Q9DC71	Q9DC71	28S ribosomal protein S15, mitochondrial	Mrps15
	0.000149842	Q99MU3-5;Q99MU3-2;Q99MU3;Q99MU3-3;Q99MU3-4	Q99MU3-5;Q99MU3-2;Q99MU3	Double-stranded RNA-specific adenosine deaminase	Adar
	6.10796e-06	Q62413	Q62413	Ephrin type-A receptor 6	Epha6
	0.00064121	Q6ZWV7	Q6ZWV7	60S ribosomal protein L35	Rpl35
	0.0023089	Q9Z0J4;Q9Z0J4-5;Q9Z0J4-2;Q9Z0J4-3;Q9Z0J4-4	Q9Z0J4;Q9Z0J4-5;Q9Z0J4-2;Q9Z0J4-3;Q9Z0J4-4	Nitric oxide synthase, brain	Nos1
	0.00765072	Q62348	Q62348	Translin	Tsn
	0.00114957	Q6P1D5;Q6P1D5-2	Q6P1D5;Q6P1D5-2	Seizure 6-like protein	Sez6l
	0.000597606	Q99JP6-2;Q99JP6	Q99JP6-2;Q99JP6	Homer protein homolog 3	Homer3
	0.00705907	Q9D428	Q9D428	Golgin subfamily A member 7B	GOLGA7B
	0.000582848	P50516;P50516-2	P50516;P50516-2	V-type proton ATPase catalytic subunit A	Atp6v1a
	8.1275e-06	P60879	P60879	Synaptosomal-associated protein 25	Snap25
	0.000758233	Q5SWP3	Q5SWP3	NAC-alpha domain-containing protein 1	Nacad
	0.00108633	Q9R0Q3	Q9R0Q3	Transmembrane emp24 domain-containing protein 2	Tmed2
	0.00317722	P62849-2;P62849-3;P62849	P62849-2;P62849-3;P62849	40S ribosomal protein S24	Rps24
	0.00981017	Q8VD62	Q8VD62	UPF0696 protein C11orf68 homolog	Bles03
	0.00973025	Q8VEJ9	Q8VEJ9	Vacuolar protein sorting-associated protein 4A	Vps4a
	0.00276962	Q91VR8	Q91VR8	Protein BRICK1	Brk1
Cluster 2	0.000580339	Q9Z127;Q8BGK6-2;Q8BGK6	Q9Z127	Large neutral amino acids transporter small subunit 1	Slc7a5
	4.66472e-05	Q9D1Q4	Q9D1Q4	Dolichol-phosphate mannosyltransferase subunit 3	Dpm3
	0.00786425	Q9CXF4	Q9CXF4	TBC1 domain family member 15	Tbc1d15
	0.0037186	Q8VE22	Q8VE22	28S ribosomal protein S23, mitochondrial	Mrps23
	0.00103842	A2AWA9;A2AWA9-2;A2AWA9-3	A2AWA9;A2AWA9-2	Rab GTPase-activating protein 1	Rabgap1
	0.00975712	Q3U214;Q8C0P0-2	Q3U214	Microtubule-associated serine/threonine-protein kinase 3	Mast3
	0.00530165	P17751	P17751	Triosephosphate isomerase	Tpi1
	0.00187139	P98084	P98084	Amyloid beta A4 precursor protein-binding family A member 2	Apba2
	0.00675989	Q9QXG2	Q9QXG2	Rab proteins geranylgeranyltransferase component A 1	Chm
	0.00804239	Q9D8B4	Q9D8B4	NADH dehydrogenase [ubiquinone] 1 alpha subcomplex subunit 11	Ndufa11
	0.000346841	Q6DFW4	Q6DFW4	Nucleolar protein 58	Nop58
	0.00155053	Q921C1	Q921C1	Gap junction gamma-3 protein	Gjc3
	0.00566714	Q9D554	Q9D554	Splicing factor 3A subunit 3	Sf3a3
	0.00167641	Q6PDI6-3;Q6PDI6;Q6PDI6-2	Q6PDI6-3;Q6PDI6	Protein FAM63B	Fam63b
	0.00284088	Q9CQB5	Q9CQB5	CDGSH iron-sulfur domain-containing protein 2	Cisd2
	0.00183961	Q6P8I4	Q6P8I4	PEST proteolytic signal-containing nuclear protein	Pcnp
	0.000691607	Q9QZ73	Q9QZ73	DCN1-like protein 1	Dcun1d1
	0.00464292	Q9CQ40	Q9CQ40	39S ribosomal protein L49, mitochondrial	Mrpl49
	0.000954101	P09470;P09470-2	P09470;P09470-2	Angiotensin-converting enzyme;Angiotensin-converting enzyme, soluble form	Ace
	0.00941576	Q8BNW9	Q8BNW9	Kelch repeat and BTB domain-containing protein 11	Kbtbd11
	0.006426	Q01730	Q01730	Ras suppressor protein 1	Rsu1
	0.00639148	Q3UVK0;Q3UVK0-2	Q3UVK0	Endoplasmic reticulum metallopeptidase 1	Ermp1
	0.000503179	Q9WUB4	Q9WUB4	Dynactin subunit 6	Dctn6
	0.00122713	Q8HW98	Q8HW98	IgLON family member 5	Iglon5
	0.00441947	P36993-2;P36993-4;P36993;P36993-3;P36993-5	P36993-2;P36993-4;P36993;P36993-3;P36993-5	Protein phosphatase 1B	Ppm1b
	0.00475776	Q8CHW4	Q8CHW4	Translation initiation factor eIF-2B subunit epsilon	Eif2b5
	6.66722e-05	B1AY13;B1AY13-2	B1AY13	Ubiquitin carboxyl-terminal hydrolase 24	Usp24
	2.4984e-05	P55088;P55088-3;P55088-2	P55088;P55088-3;P55088-2	Aquaporin-4	Aqp4
	0.000247191	Q8BGD5	Q8BGD5	Carnitine O-palmitoyltransferase 1, brain isoform	Cpt1c
	0.00791631	P28571-1;P28571-2;P28571	P28571-1;P28571-2;P28571	Sodium- and chloride-dependent glycine transporter 1	Slc6a9
	0.000992341	Q03958	Q03958	Prefoldin subunit 6	Pfdn6
	0.000132577	Q9CR09	Q9CR09	Ubiquitin-fold modifier-conjugating enzyme 1	Ufc1
	0.00268646	Q8BIK4;Q8BIK4-2;Q8BIK4-3	Q8BIK4;Q8BIK4-2	Dedicator of cytokinesis protein 9	Dock9
	0.00181421	Q68FM6	Q68FM6	Protein phosphatase 1 regulatory subunit 29	Elfn2
	0.00884935	Q8BFY9-2;Q8BFY9	Q8BFY9-2;Q8BFY9	Transportin-1	Tnpo1
	0.00317889	O55125	O55125	Protein NipSnap homolog 1	Nipsnap1
	0.00135231	Q9CZY3;Q9CZY3-2	Q9CZY3;Q9CZY3-2	Ubiquitin-conjugating enzyme E2 variant 1	Ube2v1
	0.000451198	P84104-2;P84104	P84104-2;P84104	Serine/arginine-rich splicing factor 3	Srsf3
	0.00303724	Q9CQW0	Q9CQW0	ER membrane protein complex subunit 6	Emc6
	0.00860678	Q91W82;P52483	Q91W82;P52483	Ubiquitin-conjugating enzyme E2 E2;Ubiquitin-conjugating enzyme E2 E3	Ube2e2;Ube2e3
	0.0036331	P97411;P97411-2	P97411;P97411-2	Islet cell autoantigen 1	Ica1
	0.000617676	Q8VE70	Q8VE70	Programmed cell death protein 10	Pdcd10
	0.000459428	Q9JM14	Q9JM14	5(3)-deoxyribonucleotidase, cytosolic type	Nt5c
Cluster 3	0.00432029	P63323	P63323	40S ribosomal protein S12	Rps12
	0.000774127	Q62186	Q62186	Translocon-associated protein subunit delta	Ssr4
	0.00169002	Q99PU8-2;Q99PU8;Q99PU8-3	Q99PU8-2;Q99PU8;Q99PU8-3	Putative ATP-dependent RNA helicase DHX30	Dhx30
	0.0053691	Q9JL35	Q9JL35	High mobility group nucleosome-binding domain-containing protein 5	Hmgn5
	0.00428421	Q60996-3;Q60996;Q60996-2;Q60996-4	Q60996-3;Q60996;Q60996-2;Q60996-4	Serine/threonine-protein phosphatase 2A 56 kDa regulatory subunit gamma isoform	Ppp2r5c
	0.00240355	P17742	P17742	Peptidyl-prolyl cis-trans isomerase A;Peptidyl-prolyl cis-trans isomerase A, N-terminally processed	Ppia
	0.00300561	P58021	P58021	Transmembrane 9 superfamily member 2	Tm9sf2
	0.00681957	P17809	P17809	Solute carrier family 2, facilitated glucose transporter member 1	Slc2a1
	0.00437077	Q9DBJ1	Q9DBJ1	Phosphoglycerate mutase 1	Pgam1
	0.00432004	P62482	P62482	Voltage-gated potassium channel subunit beta-2	Kcnab2
	0.00925075	Q59J78	Q59J78	Mimitin, mitochondrial	Ndufaf2
	0.000182656	Q9JIG8	Q9JIG8	PRA1 family protein 2	Praf2
	0.00111443	P63260	P63260	Actin, cytoplasmic 2;Actin, cytoplasmic 2, N-terminally processed	Actg1
	4.67254e-05	P97352	P97352	Protein S100-A13	S100a13
	0.00793657	Q3UHD2;Q9CYH5	Q3UHD2	Glucose-fructose oxidoreductase domain-containing protein 1	Gfod1
	0.00517068	P15388;P15388-3	P15388;P15388-3	Potassium voltage-gated channel subfamily C member 1	Kcnc1
	0.00824755	Q9D6F4	Q9D6F4	Gamma-aminobutyric acid receptor subunit alpha-4	Gabra4
	0.00583313	Q7TNV0	Q7TNV0	Protein DEK	Dek
	0.00547483	Q8CHH9;Q8CHH9-2	Q8CHH9;Q8CHH9-2	Septin-8	2008-09-01
	6.02636e-06	Q9QXJ1-2;Q9QXJ1;Q9DBR4-3;Q9DBR4-2;Q9DBR4	Q9QXJ1-2;Q9QXJ1	Amyloid beta A4 precursor protein-binding family B member 1	Apbb1
	0.00050801	Q8BGX2	Q8BGX2	Uncharacterized protein C19orf52 homolog
	6.23721e-05	P62242	P62242	40S ribosomal protein S8	Rps8
	0.000976361	A2ARS0	A2ARS0	Ankyrin repeat domain-containing protein 63	Ankrd63
	0.000594801	P59999	P59999	Actin-related protein 2/3 complex subunit 4	Arpc4
	0.00538371	P54830;P54830-2;P54830-3;P54830-4	P54830;P54830-2;P54830-3	Tyrosine-protein phosphatase non-receptor type 5	Ptpn5
	0.00724169	P20352	P20352	Tissue factor	F3
	0.0045713	Q9Z275	Q9Z275	Retinaldehyde-binding protein 1	Rlbp1
	0.00181527	P61022	P61022	Calcineurin B homologous protein 1	Chp1
	0.00110628	Q61387	Q61387	Cytochrome c oxidase subunit 7A-related protein, mitochondrial	Cox7a2l
	0.00376592	Q9JHS3	Q9JHS3	Ragulator complex protein LAMTOR2	Lamtor2
	0.00282295	P17426-2;P17426	P17426-2;P17426	AP-2 complex subunit alpha-1	Ap2a1
	0.00467665	Q9D6J6;Q9D6J6-2	Q9D6J6;Q9D6J6-2	NADH dehydrogenase [ubiquinone] flavoprotein 2, mitochondrial	Ndufv2
	0.00226948	Q61831-2;Q61831	Q61831-2;Q61831	Mitogen-activated protein kinase 10	Mapk10
	0.00127129	Q8R366	Q8R366	Immunoglobulin superfamily member 8	Igsf8
	0.00662635	Q8BM85;Q8BM85-2	Q8BM85;Q8BM85-2	TBC domain-containing protein kinase-like protein	Tbck
	0.00970156	O54984	O54984	ATPase Asna1	Asna1
	0.0054473	Q8BK72	Q8BK72	28S ribosomal protein S27, mitochondrial	Mrps27
	0.000147406	Q6P9Q6;Q6P9Q6-2	Q6P9Q6;Q6P9Q6-2	FK506-binding protein 15	Fkbp15
	0.00103054	P26040	P26040	Ezrin	Ezr
	9.0446e-06	P35276	P35276	Ras-related protein Rab-3D	Rab3d
	3.44481e-06	Q9D1K7	Q9D1K7	UPF0687 protein C20orf27 homolog
	1.19421e-06	Q60749	Q60749	KH domain-containing, RNA-binding, signal transduction-associated protein 1	Khdrbs1
	8.54557e-05	Q7M750	Q7M750	Opalin	Opalin
	0.00404727	Q9Z1G4-3;Q9Z1G4-2;Q9Z1G4;P15920-2;Q920R6	Q9Z1G4-3;Q9Z1G4-2;Q9Z1G4	V-type proton ATPase 116 kDa subunit a isoform 1	Atp6v0a1
	0.0036687	P63017	P63017	Heat shock cognate 71 kDa protein	Hspa8
	0.00187813	Q8BMI3	Q8BMI3	ADP-ribosylation factor-binding protein GGA3	Gga3
Cluster 4	0.000113883	P03893	P03893	NADH-ubiquinone oxidoreductase chain 2	Mtnd2
	0.00531468	P97445	P97445	Voltage-dependent P/Q-type calcium channel subunit alpha-1A	Cacna1a
	0.00248773	Q8BG05	Q8BG05	Heterogeneous nuclear ribonucleoprotein A3	Hnrnpa3
	0.00250967	Q9CQR4	Q9CQR4	Acyl-coenzyme A thioesterase 13;Acyl-coenzyme A thioesterase 13, N-terminally processed	Acot13
	0.00473336	P35288	P35288	Ras-related protein Rab-23	Rab23
	0.00237754	Q9D883;Q8BGJ9;Q8BGJ9-4;Q8BGJ9-2;Q8BGJ9-3	Q9D883;Q8BGJ9;Q8BGJ9-4;Q8BGJ9-2;Q8BGJ9-3	Splicing factor U2AF 35 kDa subunit;Splicing factor U2AF 26 kDa subunit	U2af1;U2af1l4
	0.00118333	Q8K3J1	Q8K3J1	NADH dehydrogenase [ubiquinone] iron-sulfur protein 8, mitochondrial	Ndufs8
	0.00104012	Q9D020-1;Q9D020	Q9D020-1;Q9D020	Cytosolic 5-nucleotidase 3A	Nt5c3a
	0.000169683	Q91YE6	Q91YE6	Importin-9	Ipo9
	0.00169192	P83887;Q8VCK3	P83887;Q8VCK3	Tubulin gamma-1 chain;Tubulin gamma-2 chain	Tubg1;Tubg2
	0.000902867	Q6ZPE2-2;Q6ZPE2	Q6ZPE2-2;Q6ZPE2	Myotubularin-related protein 5	Sbf1
	0.000521094	O70591	O70591	Prefoldin subunit 2	Pfdn2
	0.00334474	Q9D8V0-4;Q9D8V0-3;Q9D8V0;Q9D8V0-2	Q9D8V0-4;Q9D8V0-3;Q9D8V0	Minor histocompatibility antigen H13	Hm13
	5.60781e-05	A2RT62	A2RT62	F-box/LRR-repeat protein 16	Fbxl16
	0.00241833	O88746;O88746-2	O88746	Target of Myb protein 1	Tom1
	0.0016822	Q8BPQ7;Q8BPQ7-2	Q8BPQ7	Small G protein signaling modulator 1	Sgsm1
	0.00160371	Q9CWS0	Q9CWS0	N(G),N(G)-dimethylarginine dimethylaminohydrolase 1	Ddah1
	0.00971701	Q60829;Q60829-2	Q60829;Q60829-2	Protein phosphatase 1 regulatory subunit 1B	Ppp1r1b
	0.00654725	Q60960	Q60960	Importin subunit alpha-5;Importin subunit alpha-5, N-terminally processed	Kpna1
	0.00826867	Q91VZ6	Q91VZ6	Stromal membrane-associated protein 1	Smap1
	0.00160486	Q91YD9	Q91YD9	Neural Wiskott-Aldrich syndrome protein	Wasl
	0.00688239	Q6ZQ38	Q6ZQ38	Cullin-associated NEDD8-dissociated protein 1	Cand1
	0.00891087	Q8K4Z3	Q8K4Z3	NAD(P)H-hydrate epimerase	Apoa1bp
	0.00119301	Q03137;Q03137-2	Q03137;Q03137-2	Ephrin type-A receptor 4	Epha4
	0.00546435	Q9Z204-2;Q9Z204-4;Q9Z204-3;Q9Z204;Q9Z204-5	Q9Z204-2;Q9Z204-4;Q9Z204-3;Q9Z204;Q9Z204-5	Heterogeneous nuclear ribonucleoproteins C1/C2	Hnrnpc
	0.006524	Q04750	Q04750	DNA topoisomerase 1	Top1
	0.00219402	Q9D1K2	Q9D1K2	V-type proton ATPase subunit F	Atp6v1f
	0.00142247	Q9CQJ8	Q9CQJ8	NADH dehydrogenase [ubiquinone] 1 beta subcomplex subunit 9	Ndufb9
	0.00596787	Q99MK8	Q99MK8	Beta-adrenergic receptor kinase 1	Adrbk1
	0.00265286	P97351	P97351	40S ribosomal protein S3a	Rps3a
	0.00342587	Q8BWT1	Q8BWT1	3-ketoacyl-CoA thiolase, mitochondrial	Acaa2
	0.000827834	Q61166	Q61166	Microtubule-associated protein RP/EB family member 1	Mapre1
	0.00408888	P28661-2;P28661;P28661-3;P28661-6;P28661-4;P28661-5	P28661-2;P28661;P28661-3;P28661-6;P28661-4;P28661-5	Septin-4	2004-09-01
	0.0060025	Q3U2V3;Q3U2V3-2	Q3U2V3;Q3U2V3-2	8-oxo-dGDP phosphatase NUDT18	Nudt18
	0.00323682	Q9CZX0;Q9CZX0-2	Q9CZX0;Q9CZX0-2	Elongator complex protein 3	Elp3
	0.00638334	Q8CJ19;Q8CJ19-4;Q8CJ19-2;Q8CJ19-3	Q8CJ19;Q8CJ19-4	Protein-methionine sulfoxide oxidase MICAL3	Mical3
	0.00236417	P62075	P62075	Mitochondrial import inner membrane translocase subunit Tim13	Timm13
	0.00280656	Q8BR92	Q8BR92	Paralemmin-2	Palm2
	0.00722811	Q5U3K5	Q5U3K5	Rab-like protein 6	Rabl6
	0.000173939	Q9WTP7	Q9WTP7	GTP:AMP phosphotransferase AK3, mitochondrial	Ak3
	0.00507588	Q99KK7	Q99KK7	Dipeptidyl peptidase 3	Dpp3
	0.000905424	Q8BI08	Q8BI08	Protein MAL2	Mal2
	0.00623818	Q8K382	Q8K382	DENN domain-containing protein 1A	Dennd1a
	0.00581145	P54763;P54763-4;P54763-2	P54763;P54763-4;P54763-2	Ephrin type-B receptor 2	Ephb2
	0.00380303	Q9CR68	Q9CR68	Cytochrome b-c1 complex subunit Rieske, mitochondrial;Cytochrome b-c1 complex subunit 11	Uqcrfs1
	0.00927222	Q9CRC9-2;Q9CRC9	Q9CRC9-2;Q9CRC9	Glucosamine-6-phosphate isomerase 2	Gnpda2
	0.00277712	Q9CR62	Q9CR62	Mitochondrial 2-oxoglutarate/malate carrier protein	Slc25a11
	1.94329e-05	P61957;Q9Z172-2	P61957;Q9Z172-2	Small ubiquitin-related modifier 2;Small ubiquitin-related modifier 3	Sumo2;Sumo3
	0.00404564	Q8VDK1;Q8VDK1-2	Q8VDK1;Q8VDK1-2	Nitrilase homolog 1	Nit1
	0.00698845	Q920M7	Q920M7	Synaptotagmin-17	Syt17
	0.00997945	Q9JKL4	Q9JKL4	NADH dehydrogenase [ubiquinone] 1 alpha subcomplex assembly factor 3	Ndufaf3
Cluster 5	0.00328727	O35963	O35963	Ras-related protein Rab-33B	Rab33b
	0.00133231	P10518	P10518	Delta-aminolevulinic acid dehydratase	Alad
	0.000793065	Q6NZB0	Q6NZB0	DnaJ homolog subfamily C member 8	Dnajc8
	0.000604403	Q9CZP5	Q9CZP5	Mitochondrial chaperone BCS1	Bcs1l
	6.10392e-05	Q922R5-2;Q922R5;Q6P2K6	Q922R5-2;Q922R5;Q6P2K6	Serine/threonine-protein phosphatase 4 regulatory subunit 3B;Serine/threonine-protein phosphatase 4 regulatory subunit 3A	Smek2;Smek1
	1.29959e-05	P54285	P54285	Voltage-dependent L-type calcium channel subunit beta-3	Cacnb3
	4.31158e-05	Q3TXX4;Q5SZA1-2;Q61983;Q5SZA1;Q8BFU8	Q3TXX4	Vesicular glutamate transporter 1	Slc17a7
	0.000470379	Q9Z0S6-6;Q9Z0S6;Q9Z0S6-5;Q9Z0S6-3;Q9Z0S6-4;Q9Z0S6-2	Q9Z0S6-6;Q9Z0S6;Q9Z0S6-5;Q9Z0S6-3;Q9Z0S6-4;Q9Z0S6-2	Claudin-10	Cldn10
	0.00563925	Q641K1-5;Q641K1-4;Q641K1-3;Q641K1-2;Q641K1	Q641K1-5;Q641K1-4;Q641K1-3;Q641K1-2;Q641K1	Cytosolic carboxypeptidase 1	Agtpbp1
	0.00278825	Q5SNZ0-3;Q5SNZ0-2;Q5SNZ0	Q5SNZ0-3;Q5SNZ0-2;Q5SNZ0	Girdin	Ccdc88a
	0.000276937	P60761	P60761	Neurogranin;NEUG(55-78)	Nrgn
	0.0071599	P38060	P38060	Hydroxymethylglutaryl-CoA lyase, mitochondrial	Hmgcl
	0.00156645	P48758	P48758	Carbonyl reductase [NADPH] 1	Cbr1
	0.00625375	P56376	P56376	Acylphosphatase-1	Acyp1
	0.000378798	Q8BTI9	Q8BTI9	Phosphatidylinositol 4,5-bisphosphate 3-kinase catalytic subunit beta isoform	Pik3cb
	0.00151237	Q9EPJ9-2;Q9EPJ9	Q9EPJ9-2;Q9EPJ9	ADP-ribosylation factor GTPase-activating protein 1	Arfgap1
	0.00235627	Q6IEE6	Q6IEE6	Transmembrane protein 132E	Tmem132e
	0.0018476	Q8BH95	Q8BH95	Enoyl-CoA hydratase, mitochondrial	Echs1
	0.00173354	Q8BLV3;Q8BLV3-2	Q8BLV3;Q8BLV3-2	Sodium/hydrogen exchanger 7	Slc9a7
	0.000239243	Q9DCW4	Q9DCW4	Electron transfer flavoprotein subunit beta	Etfb
	0.00160504	O54983	O54983	Ketimine reductase mu-crystallin	Crym
	0.000403471	Q9CR57	Q9CR57	60S ribosomal protein L14	Rpl14
	0.00599227	Q8CHP8	Q8CHP8	Phosphoglycolate phosphatase	Pgp
	0.00226053	O55142	O55142	60S ribosomal protein L35a	Rpl35a
	0.00203779	Q80TL4	Q80TL4	Protein KIAA1045	Kiaa1045
	0.000903322	P06151;P00342	P06151	L-lactate dehydrogenase A chain	Ldha
	0.00423626	O08585	O08585	Clathrin light chain A	Clta
	0.0062395	O88587-2;O88587	O88587-2;O88587	Catechol O-methyltransferase	Comt
	0.00357516	Q2NL51	Q2NL51	Glycogen synthase kinase-3 alpha	Gsk3a
	0.00140703	Q9Z2A0	Q9Z2A0	3-phosphoinositide-dependent protein kinase 1	Pdpk1
	0.000463443	Q9R1V6;Q9R1V6-13;Q9R1V6-15;Q9R1V6-8;Q9R1V6-14;Q9R1V6-11;Q9R1V6-12;Q9R1V6-5;Q9R1V6-4;Q9R1V6-17;Q9R1V6-6;Q9R1V6-7;Q9R1V6-10;Q9R1V6-20;Q9R1V6-1;Q9R1V6-9;Q9R1V6-19;Q9R1V6-2	Q9R1V6;Q9R1V6-13;Q9R1V6-15;Q9R1V6-8;Q9R1V6-14;Q9R1V6-11;Q9R1V6-12;Q9R1V6-5;Q9R1V6-4;Q9R1V6-17;Q9R1V6-6;Q9R1V6-7;Q9R1V6-10;Q9R1V6-20;Q9R1V6-1;Q9R1V6-9;Q9R1V6-19;Q9R1V6-2	Disintegrin and metalloproteinase domain-containing protein 22	Adam22
	0.000157979	Q62446	Q62446	Peptidyl-prolyl cis-trans isomerase FKBP3	Fkbp3
	0.000279325	O35551;O35551-6;O35551-3;O35551-5;O35551-2;O35551-4	O35551;O35551-6;O35551-3;O35551-5;O35551-2	Rab GTPase-binding effector protein 1	Rabep1
	0.00531864	P97765	P97765	WW domain-binding protein 2	Wbp2
	0.00368769	Q62167;P16381	Q62167;P16381	ATP-dependent RNA helicase DDX3X;Putative ATP-dependent RNA helicase Pl10	Ddx3x;D1Pas1
	0.00381766	Q8C8T8	Q8C8T8	Pre-rRNA-processing protein TSR2 homolog	Tsr2
	0.00834397	P27659	P27659	60S ribosomal protein L3	Rpl3
	0.00737279	P48193-2;P48193	P48193-2;P48193	Protein 4.1	Epb41
	0.00900791	P16014	P16014	Secretogranin-1;CCB peptide;PE-11	Chgb
	0.00571821	Q9DCD0	Q9DCD0	6-phosphogluconate dehydrogenase, decarboxylating	Pgd
	0.000412407	Q9D338	Q9D338	39S ribosomal protein L19, mitochondrial	Mrpl19
	0.00337546	Q8BHW2	Q8BHW2	Protein OSCP1	Oscp1
	3.87215e-05	Q3UYG8	Q3UYG8	O-acetyl-ADP-ribose deacetylase MACROD2	Macrod2
	5.29992e-05	P56391	P56391	Cytochrome c oxidase subunit 6B1	Cox6b1
	9.61748e-05	P63030	P63030	Mitochondrial pyruvate carrier 1	Mpc1
	5.89472e-05	Q9D8X2	Q9D8X2	Coiled-coil domain-containing protein 124	Ccdc124
	9.57313e-06	Q7TMQ7	Q7TMQ7	WD repeat-containing protein 91	Wdr91
	0.000118421	P12815;P12815-2	P12815;P12815-2	Programmed cell death protein 6	Pdcd6
	1.20612e-05	P70302	P70302	Stromal interaction molecule 1	Stim1
	0.00251593	Q9CPR4	Q9CPR4	60S ribosomal protein L17	Rpl17
	0.00535912	Q80W04	Q80W04	Transmembrane and coiled-coil domains protein 2	Tmcc2
	0.000840108	Q7TSI3	Q7TSI3	Serine/threonine-protein phosphatase 6 regulatory subunit 1	Ppp6r1
	0.00346893	P56564;O35544	P56564	Excitatory amino acid transporter 1	Slc1a3
	0.00676083	P16330;P16330-2	P16330;P16330-2	2,3-cyclic-nucleotide 3-phosphodiesterase	Cnp
	0.00401189	P50571	P50571	Gamma-aminobutyric acid receptor subunit beta-1	Gabrb1
	0.00760712	Q80U23-2;Q80U23;Q80U23-3	Q80U23-2;Q80U23;Q80U23-3	Syntaphilin	Snph
	0.00324614	Q8K3H0	Q8K3H0	DCC-interacting protein 13-alpha	Appl1
	0.00200763	Q8CI75-2;Q8CI75	Q8CI75-2;Q8CI75	DIS3-like exonuclease 2	Dis3l2
	0.00165722	Q3UHH2;Q3UHH2-2	Q3UHH2;Q3UHH2-2	Solute carrier family 22 member 23	Slc22a23
	0.00745373	P26516	P26516	26S proteasome non-ATPase regulatory subunit 7	Psmd7
	0.00505955	P46638;P62492;Q9WTL2	P46638;P62492	Ras-related protein Rab-11B;Ras-related protein Rab-11A	Rab11b;Rab11a
	0.00108078	Q8R3V5-3	Q8R3V5-3	Endophilin-B2	Sh3glb2
	0.00294892	Q62523	Q62523	Zyxin	Zyx
	0.000191137	Q6NXK8;Q6NXK8-2	Q6NXK8	Acid-sensing ion channel 1	Asic1
	0.00614509	Q6NS60	Q6NS60	F-box only protein 41	Fbxo41
	0.00635342	Q8BH58	Q8BH58	TIP41-like protein	Tiprl
	0.00498074	Q99KN9;Q99KN9-2	Q99KN9;Q99KN9-2	Clathrin interactor 1	Clint1
	0.000548511	Q6WVG3	Q6WVG3	BTB/POZ domain-containing protein KCTD12	Kctd12
	0.00208171	O35136;O35136-2	O35136;O35136-2	Neural cell adhesion molecule 2	Ncam2
	0.000926785	Q61035	Q61035	Histidine--tRNA ligase, cytoplasmic	Hars
	0.00738881	O88384	O88384	Vesicle transport through interaction with t-SNAREs homolog 1B	Vti1b
	0.00152767	Q9Z2Y8	Q9Z2Y8	Proline synthase co-transcribed bacterial homolog protein	Prosc
	0.00164137	O88307	O88307	Sortilin-related receptor	Sorl1
	0.00326786	P62301	P62301	40S ribosomal protein S13	Rps13
	0.00593602	Q60973	Q60973	Histone-binding protein RBBP7	Rbbp7
Cluster 6	0.00426719	P53702	P53702	Cytochrome c-type heme lyase	Hccs
	0.00784353	Q9CQU0	Q9CQU0	Thioredoxin domain-containing protein 12	Txndc12
	0.00782432	Q61548-3;Q61548-2;Q61548	Q61548-3;Q61548-2;Q61548	Clathrin coat assembly protein AP180	Snap91
	0.00362811	Q6ZQK5;Q6ZQK5-2	Q6ZQK5;Q6ZQK5-2	Arf-GAP with coiled-coil, ANK repeat and PH domain-containing protein 2	Acap2
	0.00722546	Q9Z2I2	Q9Z2I2	Peptidyl-prolyl cis-trans isomerase FKBP1B	Fkbp1b
	0.000585963	P24668	P24668	Cation-dependent mannose-6-phosphate receptor	M6pr
	0.00858901	Q8C5P7	Q8C5P7	Testis development-related protein	Tdrp
	0.00479068	Q9D6E4	Q9D6E4	Tetratricopeptide repeat protein 9B	Ttc9b
	0.0077851	P63094;Q6R0H7;P63094-3;P63094-2;Q6R0H7-4	P63094;Q6R0H7;P63094-3;P63094-2;Q6R0H7-4	Guanine nucleotide-binding protein G(s) subunit alpha isoforms short;Guanine nucleotide-binding protein G(s) subunit alpha isoforms XLas	Gnas
	0.00435113	Q9CX86	Q9CX86	Heterogeneous nuclear ribonucleoprotein A0	Hnrnpa0
	0.00764572	P13595-2	P13595-2	Neural cell adhesion molecule 1	Ncam1
	0.00719693	Q61578	Q61578	NADPH:adrenodoxin oxidoreductase, mitochondrial	Fdxr
	0.00668857	Q8BTM8;Q8BTM8-2	Q8BTM8	Filamin-A	Flna
	0.00209006	Q71M36;Q71M36-4	Q71M36;Q71M36-4	Chondroitin sulfate proteoglycan 5	Cspg5
	0.000485421	P31648	P31648	Sodium- and chloride-dependent GABA transporter 1	Slc6a1
	1.43384e-06	Q9D0L8;Q9D0L8-3;Q9D0L8-2	Q9D0L8;Q9D0L8-3;Q9D0L8-2	mRNA cap guanine-N7 methyltransferase	Rnmt
	0.000244671	P62761	P62761	Visinin-like protein 1	Vsnl1
	1.558e-05	Q5XG69	Q5XG69	Soluble lamin-associated protein of 75 kDa	Fam169a
	0.00211664	Q9Z1N5;Q8VDW0;Q8VDW0-2	Q9Z1N5;Q8VDW0	Spliceosome RNA helicase Ddx39b;ATP-dependent RNA helicase DDX39A	Ddx39b;Ddx39a
	0.00848999	A2A8L5	A2A8L5	Receptor-type tyrosine-protein phosphatase F	Ptprf
	0.00207568	P40336;P40336-2	P40336;P40336-2	Vacuolar protein sorting-associated protein 26A	Vps26a
	0.0018169	Q8BLK3	Q8BLK3	Limbic system-associated membrane protein	Lsamp
	0.000809788	P14211	P14211	Calreticulin	Calr
	0.0025261	Q78JW9	Q78JW9	Ubiquitin domain-containing protein UBFD1	Ubfd1
	0.00394939	Q9JIF7	Q9JIF7	Coatomer subunit beta	Copb1
	0.00891719	O35685	O35685	Nuclear migration protein nudC	Nudc
	0.00402418	Q99JF8;Q99JF8-2	Q99JF8;Q99JF8-2	PC4 and SFRS1-interacting protein	Psip1
	0.00821087	Q99JY9	Q99JY9	Actin-related protein 3	Actr3
	0.00551132	P09103	P09103	Protein disulfide-isomerase	P4hb
	0.00846833	P50580;P50580-2	P50580;P50580-2	Proliferation-associated protein 2G4	Pa2g4
	0.00322284	Q9Z2U1	Q9Z2U1	Proteasome subunit alpha type-5	Psma5
	0.000859138	Q80TL0	Q80TL0	Protein phosphatase 1E	Ppm1e
	0.00193323	Q9EQU5-2;Q9EQU5;Q9EQU5-3	Q9EQU5-2;Q9EQU5	Protein SET	Set
	0.00613549	Q9Z1Z0;Q9Z1Z0-2;Q9Z1Z0-4;Q9Z1Z0-3	Q9Z1Z0;Q9Z1Z0-2;Q9Z1Z0-4	General vesicular transport factor p115	Uso1
	0.00440015	Q60865	Q60865	Caprin-1	Caprin1
	0.00127763	O88569;O88569-2;O88569-3	O88569;O88569-2;O88569-3	Heterogeneous nuclear ribonucleoproteins A2/B1	Hnrnpa2b1
	0.000132704	P23198	P23198	Chromobox protein homolog 3	Cbx3
	0.00280821	O70433	O70433	Four and a half LIM domains protein 2	Fhl2
	0.00140157	Q4JIM5	Q4JIM5	Abelson tyrosine-protein kinase 2	Abl2
	0.00786242	Q811P8;Q811P8-2	Q811P8;Q811P8-2	Rho GTPase-activating protein 32	Arhgap32
	0.00401736	Q8K400;Q8K400-2	Q8K400	Syntaxin-binding protein 5	Stxbp5
	0.00394754	Q8BNY6	Q8BNY6	Neuronal calcium sensor 1	Ncs1
	0.00455644	P63242	P63242	Eukaryotic translation initiation factor 5A-1	Eif5a
	0.00071881	Q61753	Q61753	D-3-phosphoglycerate dehydrogenase	Phgdh
	0.001576	Q8CBW3-2;Q8CBW3-4	Q8CBW3-2;Q8CBW3-4	Abl interactor 1	Abi1
	0.00809781	Q8VCR7	Q8VCR7	Alpha/beta hydrolase domain-containing protein 14B	Abhd14b
	0.00148881	Q80ZJ1	Q80ZJ1	Ras-related protein Rap-2a	Rap2a
	7.65016e-05	O88685	O88685	26S protease regulatory subunit 6A	Psmc3
	0.0027717	P14685	P14685	26S proteasome non-ATPase regulatory subunit 3	Psmd3
	0.00846937	O35326	O35326	Serine/arginine-rich splicing factor 5	Srsf5
	0.00347485	Q99N28	Q99N28	Cell adhesion molecule 3	Cadm3
	0.004368	Q69ZK0;Q69ZK0-2	Q69ZK0	Phosphatidylinositol 3,4,5-trisphosphate-dependent Rac exchanger 1 protein	Prex1
	0.000543946	Q9CQ86	Q9CQ86	Migration and invasion enhancer 1	Mien1
	0.00431689	Q9Z140	Q9Z140	Copine-6	Cpne6
	0.000318801	Q9DB15	Q9DB15	39S ribosomal protein L12, mitochondrial	Mrpl12
	0.00198121	O08529	O08529	Calpain-2 catalytic subunit	Capn2
	0.00669031	P57776-3	P57776-3	Elongation factor 1-delta	Eef1d
	0.00737171	Q91WJ8;Q91WJ8-2	Q91WJ8;Q91WJ8-2	Far upstream element-binding protein 1	Fubp1
	0.00182247	Q3UVX5;Q3UVX5-2;REV__P0DM65	Q3UVX5	Metabotropic glutamate receptor 5	Grm5
	0.00812313	Q8C1A5	Q8C1A5	Thimet oligopeptidase	Thop1
	0.00201512	Q9R1R2	Q9R1R2	Tripartite motif-containing protein 3	Trim3
	0.00678525	B0V2N1-4;B0V2N1-3;B0V2N1-6;B0V2N1-2;B0V2N1;B0V2N1-5	B0V2N1-4;B0V2N1-3;B0V2N1-6;B0V2N1-2;B0V2N1	Receptor-type tyrosine-protein phosphatase S	Ptprs
	0.00091876	Q8CDN6	Q8CDN6	Thioredoxin-like protein 1	Txnl1
	0.00264189	Q9JKK7;Q9JKK7-2;Q9JKK7-3;Q9JHJ0	Q9JKK7;Q9JKK7-2	Tropomodulin-2	Tmod2
	0.00528758	Q9DCL9	Q9DCL9	Multifunctional protein ADE2;Phosphoribosylaminoimidazole-succinocarboxamide synthase;Phosphoribosylaminoimidazole carboxylase	Paics
	0.00698545	Q80XI4	Q80XI4	Phosphatidylinositol 5-phosphate 4-kinase type-2 beta	Pip4k2b
	0.00504976	Q9DBC0	Q9DBC0	Selenoprotein O	Selo
	0.000107177	Q9D7P6	Q9D7P6	Iron-sulfur cluster assembly enzyme ISCU, mitochondrial	Iscu
	0.000664015	Q9D517	Q9D517	1-acyl-sn-glycerol-3-phosphate acyltransferase gamma	Agpat3
	0.00545053	Q925E7	Q925E7	Serine/threonine-protein phosphatase 2A 55 kDa regulatory subunit B delta isoform	Ppp2r2d
	0.000667824	Q921G7	Q921G7	Electron transfer flavoprotein-ubiquinone oxidoreductase, mitochondrial	Etfdh
	0.00444451	B1AXH1	B1AXH1	NHS-like protein 2	Nhsl2
	3.37159e-05	P63046;P63046-2	P63046;P63046-2	Sulfotransferase 4A1	Sult4a1
	0.00388379	Q9R111	Q9R111	Guanine deaminase	Gda
	0.00534302	P52760	P52760	Ribonuclease UK114	Hrsp12
	0.00634423	Q9JLM8	Q9JLM8	Serine/threonine-protein kinase DCLK1	Dclk1
	7.90724e-06	Q2PFD7-5;Q2PFD7-2;Q2PFD7;Q2PFD7-3;Q2PFD7-4	Q2PFD7-5;Q2PFD7-2;Q2PFD7;Q2PFD7-3;Q2PFD7-4	PH and SEC7 domain-containing protein 3	Psd3
	0.00182939	Q8BFU3;Q8BFU3-3;Q8BFU3-4;Q8BFU3-5;Q8BFU3-2	Q8BFU3;Q8BFU3-3;Q8BFU3-4;Q8BFU3-5;Q8BFU3-2	RING finger protein 214	Rnf214
	0.000499202	Q9D924	Q9D924	Iron-sulfur cluster assembly 1 homolog, mitochondrial	Isca1
	0.00675631	Q99PJ0	Q99PJ0	Neurotrimin	Ntm
	0.000175253	Q8BWG8-2;Q8BWG8	Q8BWG8-2;Q8BWG8	Beta-arrestin-1	Arrb1
	0.0080788	Q8R0A7	Q8R0A7	Uncharacterized protein KIAA0513	Kiaa0513
	0.00955568	Q8BIW1	Q8BIW1	Protein prune homolog	Prune
	0.00294656	P62869	P62869	Transcription elongation factor B polypeptide 2	Tceb2
	0.00429137	Q80TQ2;Q80TQ2-2;Q80TQ2-3	Q80TQ2;Q80TQ2-2	Ubiquitin carboxyl-terminal hydrolase CYLD	Cyld
	0.00124207	P49442	P49442	Inositol polyphosphate 1-phosphatase	Inpp1
	0.000727698	Q9WV60	Q9WV60	Glycogen synthase kinase-3 beta	Gsk3b
	0.000798804	A2ALS5;A2ALS5-3;A2ALS5-2;A2ALS5-4	A2ALS5;A2ALS5-3;A2ALS5-2;A2ALS5-4	Rap1 GTPase-activating protein 1	Rap1gap
	0.00239864	Q8K0G5	Q8K0G5	Protein TSSC1	Tssc1
	0.00100218	Q8VDP4	Q8VDP4	Cell cycle and apoptosis regulator protein 2	Ccar2
	0.00162731	Q01065	Q01065	Calcium/calmodulin-dependent 3,5-cyclic nucleotide phosphodiesterase 1B	Pde1b
	0.00209039	Q8K411-2;Q8K411;Q8K411-3	Q8K411-2;Q8K411;Q8K411-3	Presequence protease, mitochondrial	Pitrm1
	0.00446309	Q9WUC3	Q9WUC3	Lymphocyte antigen 6H	Ly6h
	0.00133323	Q8C729;Q8C729-2	Q8C729;Q8C729-2	Protein FAM126B	Fam126b
	0.00614644	P99026	P99026	Proteasome subunit beta type-4	Psmb4
	0.00211006	Q00612;P97324;REV__P46662	Q00612	Glucose-6-phosphate 1-dehydrogenase X	G6pdx
	0.00363608	Q6IRU2	Q6IRU2	Tropomyosin alpha-4 chain	Tpm4
	0.00340869	Q6GQT9	Q6GQT9	Nodal modulator 1	Nomo1
	0.00340214	O08532-5;O08532-4;O08532-2;O08532;O08532-3	O08532-5;O08532-4;O08532-2;O08532;O08532-3	Voltage-dependent calcium channel subunit alpha-2/delta-1;Voltage-dependent calcium channel subunit alpha-2-1;Voltage-dependent calcium channel subunit delta-1	Cacna2d1
	0.00158074	P35979	P35979	60S ribosomal protein L12	Rpl12
	0.00297465	Q00PI9	Q00PI9	Heterogeneous nuclear ribonucleoprotein U-like protein 2	Hnrnpul2
	0.00401098	Q5F2E8	Q5F2E8	Serine/threonine-protein kinase TAO1	Taok1
	0.00913883	O08759;O08759-3;O08759-2	O08759;O08759-3;O08759-2	Ubiquitin-protein ligase E3A	Ube3a
	0.00533515	Q9WTL7	Q9WTL7	Acyl-protein thioesterase 2	Lypla2
	0.00492516	Q9Z0Y1	Q9Z0Y1	Dynactin subunit 3	Dctn3
	0.00680842	Q5SV85-2;Q5SV85	Q5SV85-2;Q5SV85	Synergin gamma	Synrg
	0.00194542	Q9D0F9	Q9D0F9	Phosphoglucomutase-1	Pgm1
	0.00403592	P97797-2	P97797-2	Tyrosine-protein phosphatase non-receptor type substrate 1	Sirpa
	0.00724767	Q9D7N9	Q9D7N9	Adipocyte plasma membrane-associated protein	Apmap
	0.00951402	P18872	P18872	Guanine nucleotide-binding protein G(o) subunit alpha	Gnao1
	0.00566108	Q9DBL1	Q9DBL1	Short/branched chain specific acyl-CoA dehydrogenase, mitochondrial	Acadsb
	0.00643985	Q04690-2;Q04690;Q04690-4;Q04690-3	Q04690-2;Q04690;Q04690-4;Q04690-3	Neurofibromin	Nf1
	0.000795644	Q99KK2;Q99KK2-2	Q99KK2;Q99KK2-2	N-acylneuraminate cytidylyltransferase	Cmas
	0.00578675	Q8BWF0	Q8BWF0	Succinate-semialdehyde dehydrogenase, mitochondrial	Aldh5a1
	0.000929313	Q68FL4;Q68FL4-2	Q68FL4;Q68FL4-2	Putative adenosylhomocysteinase 3	Ahcyl2
	0.00176494	P53986	P53986	Monocarboxylate transporter 1	Slc16a1
	0.000594154	P54822	P54822	Adenylosuccinate lyase	Adsl
	0.00127569	Q8VE97	Q8VE97	Serine/arginine-rich splicing factor 4	Srsf4
	0.000632354	Q8BMS1	Q8BMS1	Trifunctional enzyme subunit alpha, mitochondrial;Long-chain enoyl-CoA hydratase;Long chain 3-hydroxyacyl-CoA dehydrogenase	Hadha
	0.0048273	Q6NVE8;Q6NVE8-2	Q6NVE8;Q6NVE8-2	WD repeat-containing protein 44	Wdr44
	0.00142689	P43406	P43406	Integrin alpha-V;Integrin alpha-V heavy chain;Integrin alpha-V light chain	Itgav
	0.00237464	Q9DC28;Q9DC28-2	Q9DC28;Q9DC28-2	Casein kinase I isoform delta	Csnk1d
	0.000173795	Q9D880	Q9D880	Mitochondrial import inner membrane translocase subunit TIM50	Timm50
	0.00042386	P62196	P62196	26S protease regulatory subunit 8	Psmc5
	0.000524105	Q64727	Q64727	Vinculin	Vcl
	0.0093559	P32020;P32020-2	P32020;P32020-2	Non-specific lipid-transfer protein	Scp2
	0.00694764	Q9D051	Q9D051	Pyruvate dehydrogenase E1 component subunit beta, mitochondrial	Pdhb
	0.00558229	Q78IK2	Q78IK2	Up-regulated during skeletal muscle growth protein 5	Usmg5
	0.0091552	Q8C522	Q8C522	Endonuclease domain-containing 1 protein	Endod1
	0.0016465	Q9JLI8;Q9JLI8-2	Q9JLI8	Squamous cell carcinoma antigen recognized by T-cells 3	Sart3
	0.00381338	Q99JX3-2;Q99JX3	Q99JX3-2;Q99JX3	Golgi reassembly-stacking protein 2	Gorasp2
	0.00602067	Q9ERK4	Q9ERK4	Exportin-2	Cse1l
	0.00887314	O08810	O08810	116 kDa U5 small nuclear ribonucleoprotein component	Eftud2
	0.004916	Q8VDJ3	Q8VDJ3	Vigilin	Hdlbp
	0.00287882	P68510	P68510	14-3-3 protein eta	Ywhah
	0.0059304	Q3V3V9-2	Q3V3V9-2	Leucine-rich repeat-containing protein 16C	Rltpr
	4.19796e-05	Q91VM9;Q91VM9-2	Q91VM9;Q91VM9-2	Inorganic pyrophosphatase 2, mitochondrial	Ppa2
	0.000181264	Q64133	Q64133	Amine oxidase [flavin-containing] A	Maoa
	0.000256769	Q8CFV4	Q8CFV4	Neuritin	Nrn1
	8.41476e-06	P35564	P35564	Calnexin	Canx
	3.11622e-05	P11031	P11031	Activated RNA polymerase II transcriptional coactivator p15	Sub1
	5.23889e-05	P12658	P12658	Calbindin	Calb1
	0.000157927	Q9JHI5	Q9JHI5	Isovaleryl-CoA dehydrogenase, mitochondrial	Ivd
	7.18346e-05	Q3UHL1	Q3UHL1	CaM kinase-like vesicle-associated protein	Camkv
	1.05581e-05	Q99NB9	Q99NB9	Splicing factor 3B subunit 1	Sf3b1
	0.00328989	Q9WV98	Q9WV98	Mitochondrial import inner membrane translocase subunit Tim9	Timm9
	0.00111975	Q922J3;Q922J3-2	Q922J3;Q922J3-2	CAP-Gly domain-containing linker protein 1	Clip1
	0.000252884	Q78IK4	Q78IK4	MICOS complex subunit Mic27	Apool
	0.000909534	P97315	P97315	Cysteine and glycine-rich protein 1	Csrp1
	0.00101651	O08915	O08915	AH receptor-interacting protein	Aip
	0.000404222	P63005;P63005-2	P63005;P63005-2	Platelet-activating factor acetylhydrolase IB subunit alpha	Pafah1b1
	0.00969707	Q9DCX2	Q9DCX2	ATP synthase subunit d, mitochondrial	Atp5h
	3.03577e-05	Q9D4H8;Q9D4H8-2	Q9D4H8;Q9D4H8-2	Cullin-2	Cul2
	0.000208682	Q8BJI1	Q8BJI1	Sodium-dependent neutral amino acid transporter SLC6A17	Slc6a17
	0.00192292	P28663	P28663	Beta-soluble NSF attachment protein	Napb
	0.00232305	P68254;P68254-2	P68254;P68254-2	14-3-3 protein theta	Ywhaq
	0.00542118	Q6NZJ6;Q6NZJ6-2	Q6NZJ6;Q6NZJ6-2	Eukaryotic translation initiation factor 4 gamma 1	Eif4g1
	0.00623662	Q8CGF7-2;Q8CGF7;Q8CGF7-3	Q8CGF7-2;Q8CGF7;Q8CGF7-3	Transcription elongation regulator 1	Tcerg1
	0.000279301	Q61207	Q61207	Prosaposin	Psap
	0.000782891	P20065-2;P20065	P20065-2;P20065	Thymosin beta-4;Hematopoietic system regulatory peptide	Tmsb4x
	0.000543714	Q99K85	Q99K85	Phosphoserine aminotransferase	Psat1
	0.00365331	Q9D0T1	Q9D0T1	NHP2-like protein 1;NHP2-like protein 1, N-terminally processed	Nhp2l1
	0.00186204	Q9QVP9	Q9QVP9	Protein-tyrosine kinase 2-beta	Ptk2b
	0.00300031	Q9D8W5	Q9D8W5	26S proteasome non-ATPase regulatory subunit 12	Psmd12
	0.00350393	Q6PB44-2;Q6PB44	Q6PB44-2;Q6PB44	Tyrosine-protein phosphatase non-receptor type 23	Ptpn23
	0.000800413	Q6IRU5;Q6IRU5-3	Q6IRU5;Q6IRU5-3	Clathrin light chain B	Cltb
	0.00614726	P24527	P24527	Leukotriene A-4 hydrolase	Lta4h
	0.00459454	P43006;P43006-2;P43006-3	P43006;P43006-2;P43006-3	Excitatory amino acid transporter 2	Slc1a2
	0.000863707	Q80XI3-2;Q80XI3-4;Q80XI3;Q80XI3-3	Q80XI3-2;Q80XI3-4;Q80XI3;Q80XI3-3	Eukaryotic translation initiation factor 4 gamma 3	Eif4g3
	0.000454224	O08579	O08579	Emerin	Emd
	0.0060473	P23242	P23242	Gap junction alpha-1 protein	Gja1
	0.000387036	Q99L13	Q99L13	3-hydroxyisobutyrate dehydrogenase, mitochondrial	Hibadh
	0.000272369	P00493	P00493	Hypoxanthine-guanine phosphoribosyltransferase	Hprt1
	2.96514e-05	Q91XV3	Q91XV3	Brain acid soluble protein 1	Basp1
	0.00589315	Q9D938	Q9D938	Transmembrane protein 160	Tmem160
	0.000677334	Q8R0P4;Q8R0P4-2	Q8R0P4;Q8R0P4-2	Mth938 domain-containing protein	Aamdc
	0.00134408	P70349	P70349	Histidine triad nucleotide-binding protein 1	Hint1
	0.00147758	P17710-3;P17710-4;P17710;P17710-2	P17710-3;P17710-4;P17710;P17710-2	Hexokinase-1	Hk1
	0.0032202	P53810	P53810	Phosphatidylinositol transfer protein alpha isoform	Pitpna
	0.00955905	P28028;P28028-2	P28028;P28028-2	Serine/threonine-protein kinase B-raf	Braf
	0.00313492	Q8BWZ3-2;Q8BWZ3	Q8BWZ3-2;Q8BWZ3	N-alpha-acetyltransferase 25, NatB auxiliary subunit	Naa25
	0.000633175	Q9WVL0	Q9WVL0	Maleylacetoacetate isomerase	Gstz1
	0.00808263	P21619;P21619-2	P21619;P21619-2	Lamin-B2	Lmnb2
	0.00768399	Q921F2	Q921F2	TAR DNA-binding protein 43	Tardbp
	0.00151888	Q9Z2I9	Q9Z2I9	Succinyl-CoA ligase [ADP-forming] subunit beta, mitochondrial	Sucla2
	0.0026013	P11881-8;P11881-7;P11881-6;P11881-5;P11881-4;P11881-2;P11881-3;P11881	P11881-8;P11881-7;P11881-6;P11881-5;P11881-4;P11881-2;P11881-3;P11881	Inositol 1,4,5-trisphosphate receptor type 1	Itpr1
	0.00299416	P61226;Q80ZJ1-2	P61226;Q80ZJ1-2	Ras-related protein Rap-2b;Ras-related protein Rap-2a	Rap2b;Rap2a
	0.00213105	P48722;P48722-2	P48722;P48722-2	Heat shock 70 kDa protein 4L	Hspa4l
	0.0016712	Q9WV80	Q9WV80	Sorting nexin-1	Snx1
	0.00109316	Q99JB2	Q99JB2	Stomatin-like protein 2, mitochondrial	Stoml2
	0.00446826	Q8VD33	Q8VD33	Small glutamine-rich tetratricopeptide repeat-containing protein beta	Sgtb
	0.00960869	A2AHG0;A2AHG0-2;A2AHG0-3	A2AHG0;A2AHG0-2;A2AHG0-3	Leucine zipper putative tumor suppressor 3	Lzts3
	0.0059892	P62281	P62281	40S ribosomal protein S11	Rps11
	0.00996061	Q99PV0	Q99PV0	Pre-mRNA-processing-splicing factor 8	Prpf8
	0.00703622	O08638-2;O08638	O08638-2;O08638	Myosin-11	Myh11
	0.0012371	Q8VCI5;Q8VCI5-2	Q8VCI5;Q8VCI5-2	Peroxisomal biogenesis factor 19	Pex19
	0.00268996	Q9D819	Q9D819	Inorganic pyrophosphatase	Ppa1
	0.00650507	Q8BPN8-2;Q8BPN8;Q8BPN8-3	Q8BPN8-2;Q8BPN8	DmX-like protein 2	Dmxl2
	0.00315063	Q9D5V5	Q9D5V5	Cullin-5	Cul5
	0.000747266	Q8C460-2;Q8C460;Q8C460-3	Q8C460-2;Q8C460	ERI1 exoribonuclease 3	Eri3
	0.00985959	Q91VI7	Q91VI7	Ribonuclease inhibitor	Rnh1
	0.00852046	P58252	P58252	Elongation factor 2	Eef2
	0.00609037	Q08331	Q08331	Calretinin	Calb2
	0.00483929	Q3ULJ0;Q3ULJ0-2	Q3ULJ0;Q3ULJ0-2	Glycerol-3-phosphate dehydrogenase 1-like protein	Gpd1l
	0.00362952	Q8C0T5-2;Q8C0T5	Q8C0T5-2;Q8C0T5	Signal-induced proliferation-associated 1-like protein 1	Sipa1l1
	0.00612917	Q9D7X8	Q9D7X8	Gamma-glutamylcyclotransferase	Ggct
	0.00438785	P53811	P53811	Phosphatidylinositol transfer protein beta isoform	Pitpnb
	0.00175654	P57759	P57759	Endoplasmic reticulum resident protein 29	Erp29
	0.00572717	O70439	O70439	Syntaxin-7	Stx7
	0.00284637	Q8BJW6;Q8BJW6-2	Q8BJW6;Q8BJW6-2	Eukaryotic translation initiation factor 2A;Eukaryotic translation initiation factor 2A, N-terminally processed	Eif2a
	0.00317144	Q8R191	Q8R191	Synaptogyrin-3	Syngr3
	0.0043875	Q9Z1J3-2;Q9Z1J3	Q9Z1J3-2;Q9Z1J3	Cysteine desulfurase, mitochondrial	Nfs1
	0.00422056	P70429-2;P70429	P70429-2;P70429	Ena/VASP-like protein	Evl
	0.00299081	Q5M8N0	Q5M8N0	CB1 cannabinoid receptor-interacting protein 1	Cnrip1
	0.00290126	Q60668-3;Q60668;Q60668-4;Q60668-2	Q60668-3;Q60668;Q60668-4;Q60668-2	Heterogeneous nuclear ribonucleoprotein D0	Hnrnpd
	2.84291e-05	Q9ES97;Q9ES97-2;Q9ES97-5;Q9ES97-4	Q9ES97;Q9ES97-2	Reticulon-3	Rtn3
	0.000164483	Q99P72;Q99P72-3	Q99P72;Q99P72-3	Reticulon-4	Rtn4
	0.00262529	O70161;O70161-3	O70161;O70161-3	Phosphatidylinositol 4-phosphate 5-kinase type-1 gamma	Pip5k1c
	0.00106533	P16460	P16460	Argininosuccinate synthase	Ass1
	0.00134221	Q9R1T2;Q9R1T2-2	Q9R1T2;Q9R1T2-2	SUMO-activating enzyme subunit 1;SUMO-activating enzyme subunit 1, N-terminally processed	Sae1
	0.000364247	Q8BTG7-3;Q8BTG7;Q8BTG7-2	Q8BTG7-3;Q8BTG7;Q8BTG7-2	Protein NDRG4	Ndrg4
	0.000218855	Q01063-2;Q01063;Q01063-3	Q01063-2;Q01063;Q01063-3	cAMP-specific 3,5-cyclic phosphodiesterase 4D	Pde4d
	4.7343e-06	Q02257	Q02257	Junction plakoglobin	Jup
	0.000292922	Q8BWY3	Q8BWY3	Eukaryotic peptide chain release factor subunit 1	Etf1
	0.00642843	Q8R4N0	Q8R4N0	Citrate lyase subunit beta-like protein, mitochondrial	Clybl
	0.00184578	P14873	P14873	Microtubule-associated protein 1B;MAP1B heavy chain;MAP1 light chain LC1	Map1b
	0.00298784	P67984	P67984	60S ribosomal protein L22	Rpl22
	0.00150628	Q5SSH7-2;Q5SSH7;Q5SSH7-3	Q5SSH7-2;Q5SSH7	Zinc finger ZZ-type and EF-hand domain-containing protein 1	Zzef1
	0.0005375	Q9JK48;Q9JK48-2;Q9JK48-3	Q9JK48;Q9JK48-2;Q9JK48-3	Endophilin-B1	Sh3glb1
	0.00204342	Q8BLE7	Q8BLE7	Vesicular glutamate transporter 2	Slc17a6
	0.0052148	Q9EPN1-4;Q9EPN1;Q9EPN1-3;Q9EPN1-2	Q9EPN1-4;Q9EPN1;Q9EPN1-3	Neurobeachin	Nbea
	0.0030323	P28738	P28738	Kinesin heavy chain isoform 5C	Kif5c
	0.00225039	P51880	P51880	Fatty acid-binding protein, brain	Fabp7
	0.00340553	Q9QYB8;Q9QYB8-2;Q9QYB8-3	Q9QYB8;Q9QYB8-2;Q9QYB8-3	Beta-adducin	Add2
	0.00167767	Q9CPV9	Q9CPV9	P2Y purinoceptor 12	P2ry12
	0.000326338	Q9QYR6;Q9QYR6-2	Q9QYR6;Q9QYR6-2	Microtubule-associated protein 1A;MAP1A heavy chain;MAP1 light chain LC2	Map1a
	0.00290777	Q61206	Q61206	Platelet-activating factor acetylhydrolase IB subunit beta	Pafah1b2
	0.00200401	D3YVF0	D3YVF0	A-kinase anchor protein 5	Akap5
	0.00261891	F6SEU4	F6SEU4	Ras/Rap GTPase-activating protein SynGAP	Syngap1
	4.67231e-05	P20357	P20357	Microtubule-associated protein 2	Map2
	0.000508645	Q9D1J3	Q9D1J3	SAP domain-containing ribonucleoprotein	Sarnp
	0.00256908	Q9QXZ0;Q9QXZ0-2;Q9QXZ0-4	Q9QXZ0;Q9QXZ0-2;Q9QXZ0-4	Microtubule-actin cross-linking factor 1	Macf1
	0.00120751	Q9DC16	Q9DC16	Endoplasmic reticulum-Golgi intermediate compartment protein 1	Ergic1
	0.00103158	Q9CQZ6	Q9CQZ6	NADH dehydrogenase [ubiquinone] 1 beta subcomplex subunit 3	Ndufb3
	0.00269068	Q8BMG7;Q8BMG7-2	Q8BMG7	Rab3 GTPase-activating protein non-catalytic subunit	Rab3gap2
	0.00233979	Q8C1B7-3;Q8C1B7-2;Q8C1B7	Q8C1B7-3;Q8C1B7-2;Q8C1B7	Septin-11	2011-09-01
	0.00868197	Q8VI63;Q8VI63-2	Q8VI63;Q8VI63-2	MOB kinase activator 2	Mob2
	0.00627554	P97823;P97823-2	P97823;P97823-2	Acyl-protein thioesterase 1	Lypla1
	0.00505618	Q6Q477-2;Q6Q477	Q6Q477-2;Q6Q477	Calcium-transporting ATPase	Atp2b4
	0.00928192	Q99104;P21271;P21271-3;Q8CIF6;Q8CIF6-2	Q99104	Unconventional myosin-Va	Myo5a
	0.00836225	Q9D4H1	Q9D4H1	Exocyst complex component 2	Exoc2
	0.00408255	Q8CHC4;Q9D2G5-3;Q9D2G5-6;Q9D2G5-4;Q9D2G5-2	Q8CHC4	Synaptojanin-1	Synj1
	0.00722454	Q71LX4	Q71LX4	Talin-2	Tln2
	0.00408933	Q7TSJ2;Q7TSJ2-2;Q7TSJ2-3	Q7TSJ2;Q7TSJ2-2	Microtubule-associated protein 6	Map6
	0.00139055	Q9QYX7-2;Q9QYX7	Q9QYX7-2;Q9QYX7	Protein piccolo	Pclo
	0.00117296	Q8BK64	Q8BK64	Activator of 90 kDa heat shock protein ATPase homolog 1	Ahsa1
	0.00389289	B9EJA2-5;B9EJA2-4;B9EJA2;B9EJA2-2;B9EJA2-3	B9EJA2-5;B9EJA2-4;B9EJA2;B9EJA2-2;B9EJA2-3	Cortactin-binding protein 2	Cttnbp2
	0.00179738	Q80TK0	Q80TK0	Uncharacterized protein KIAA1107	Kiaa1107
	0.00544743	Q9JLJ2	Q9JLJ2	4-trimethylaminobutyraldehyde dehydrogenase	Aldh9a1
	0.000367371	Q9QY76	Q9QY76	Vesicle-associated membrane protein-associated protein B	Vapb
	0.000161505	P62827;Q61820	P62827	GTP-binding nuclear protein Ran	Ran
	0.00416498	P45376	P45376	Aldose reductase	Akr1b1
	0.000591101	P32921-2;P32921	P32921-2;P32921	Tryptophan--tRNA ligase, cytoplasmic;T1-TrpRS;T2-TrpRS	Wars
	0.00018872	O35127	O35127	Protein C10	Grcc10
	0.00070409	P11404	P11404	Fatty acid-binding protein, heart	Fabp3
	0.00166744	P26043	P26043	Radixin	Rdx
	0.00794699	Q61316	Q61316	Heat shock 70 kDa protein 4	Hspa4
	0.00491405	P27546-4	P27546-4	Microtubule-associated protein 4	Map4
	0.0032191	E9Q401	E9Q401	Ryanodine receptor 2	Ryr2
	0.00551014	Q6PB66	Q6PB66	Leucine-rich PPR motif-containing protein, mitochondrial	Lrpprc
	0.00988479	P19536	P19536	Cytochrome c oxidase subunit 5B, mitochondrial	Cox5b
	0.00211069	Q8BL66	Q8BL66	Early endosome antigen 1	Eea1
	0.00374837	P31650;P31651	P31650	Sodium- and chloride-dependent GABA transporter 3	Slc6a11
	0.00522081	P10637;P10637-6	P10637;P10637-6	Microtubule-associated protein tau	Mapt
	0.00566139	Q99L45	Q99L45	Eukaryotic translation initiation factor 2 subunit 2	Eif2s2
	0.00663038	Q3U1J4	Q3U1J4	DNA damage-binding protein 1	Ddb1
	0.00739228	Q8C419	Q8C419	Probable G-protein coupled receptor 158	Gpr158
	7.0657e-05	Q6W8Q3	Q6W8Q3	Purkinje cell protein 4-like protein 1	Pcp4l1
	0.000395769	P35700	P35700	Peroxiredoxin-1	Prdx1
	0.000248257	P80316	P80316	T-complex protein 1 subunit epsilon	Cct5
	0.00643488	P24369	P24369	Peptidyl-prolyl cis-trans isomerase B	Ppib
	0.000122568	P48428	P48428	Tubulin-specific chaperone A	Tbca
	0.00109714	Q9DCB8	Q9DCB8	Iron-sulfur cluster assembly 2 homolog, mitochondrial	Isca2
	0.00056509	P63011	P63011	Ras-related protein Rab-3A	Rab3a
	0.00132163	P35235;P35235-2	P35235;P35235-2	Tyrosine-protein phosphatase non-receptor type 11	Ptpn11
	0.000258096	B9EKR1	B9EKR1	Receptor-type tyrosine-protein phosphatase zeta	Ptprz1
	0.000926506	P22315	P22315	Ferrochelatase, mitochondrial	Fech
	0.00718413	Q8CCT4	Q8CCT4	Transcription elongation factor A protein-like 5	Tceal5
	0.00591927	Q9CS84-4;Q9CS84-3;Q9CS84-2;Q9CS84;Q9CS84-5;P0DI97;Q9CS84-6	Q9CS84-4;Q9CS84-3;Q9CS84-2;Q9CS84;Q9CS84-5	Neurexin-1	Nrxn1
	0.00426594	Q99LX0	Q99LX0	Protein deglycase DJ-1	Park7
	0.000741014	Q9Z0P4	Q9Z0P4	Paralemmin-1	Palm
	0.000295212	P62077	P62077	Mitochondrial import inner membrane translocase subunit Tim8 B	Timm8b
	0.0084635	Q9D1G5	Q9D1G5	Leucine-rich repeat-containing protein 57	Lrrc57
	0.00607175	Q60598	Q60598	Src substrate cortactin	Cttn
	0.0077886	Q8BGN8-2;Q8BGN8	Q8BGN8-2;Q8BGN8	Synaptoporin	Synpr
	0.00446163	Q8BH66	Q8BH66	Atlastin-1	Atl1
	0.000728405	Q9WVJ2	Q9WVJ2	26S proteasome non-ATPase regulatory subunit 13	Psmd13
	9.86088e-05	P03930	P03930	ATP synthase protein 8	Mtatp8
	0.00430797	Q8CG72;Q8CG72-2	Q8CG72;Q8CG72-2	Poly(ADP-ribose) glycohydrolase ARH3	Adprhl2
	0.00744981	Q62077	Q62077	1-phosphatidylinositol 4,5-bisphosphate phosphodiesterase gamma-1	Plcg1
	0.00376682	O35954	O35954	Membrane-associated phosphatidylinositol transfer protein 1	Pitpnm1
	0.000909442	P45952	P45952	Medium-chain specific acyl-CoA dehydrogenase, mitochondrial	Acadm
	0.00436454	P30416	P30416	Peptidyl-prolyl cis-trans isomerase FKBP4;Peptidyl-prolyl cis-trans isomerase FKBP4, N-terminally processed	Fkbp4
	0.00763779	Q9Z1B3;Q9Z1B3-3;Q9Z1B3-2	Q9Z1B3;Q9Z1B3-3;Q9Z1B3-2	1-phosphatidylinositol 4,5-bisphosphate phosphodiesterase beta-1	Plcb1
	0.0059933	Q8BVI4	Q8BVI4	Dihydropteridine reductase	Qdpr
	0.00355153	Q9D8U8	Q9D8U8	Sorting nexin-5	Snx5
	2.94565e-05	Q9QUH0	Q9QUH0	Glutaredoxin-1	Glrx
	7.42206e-05	Q8VD75	Q8VD75	Huntingtin-interacting protein 1	Hip1
	0.000981607	P09240	P09240	Cholecystokinin;Cholecystokinin-33;Cholecystokinin-12;Cholecystokinin-8	Cck
	0.00591277	Q3UHK6;Q3UHK6-4;Q3UHK6-2;Q3UHK6-3	Q3UHK6;Q3UHK6-4;Q3UHK6-2;Q3UHK6-3	Teneurin-4	Tenm4
	0.000735432	Q6P4T2	Q6P4T2	U5 small nuclear ribonucleoprotein 200 kDa helicase	Snrnp200
	0.00311325	P54227	P54227	Stathmin	Stmn1
	0.000672248	O55143;O55143-2;Q64518-2;Q64518-3;Q64518	O55143;O55143-2	Sarcoplasmic/endoplasmic reticulum calcium ATPase 2	Atp2a2
	0.0017126	P31786	P31786	Acyl-CoA-binding protein	Dbi
	0.0001715	Q8R0S4;Q8R0S4-2;Q8R0S4-1	Q8R0S4;Q8R0S4-2;Q8R0S4-1	Voltage-dependent L-type calcium channel subunit beta-4	Cacnb4
	2.00344e-05	Q9JHU4	Q9JHU4	Cytoplasmic dynein 1 heavy chain 1	Dync1h1
	0.000797968	P62774	P62774	Myotrophin	Mtpn
	0.00281615	P84089	P84089	Enhancer of rudimentary homolog	Erh
	0.00217035	P84091	P84091	AP-2 complex subunit mu	Ap2m1
	0.00107195	Q61490	Q61490	CD166 antigen	Alcam
	0.00254298	Q91ZA3	Q91ZA3	Propionyl-CoA carboxylase alpha chain, mitochondrial	Pcca
	0.00010082	Q9Z2D6-2;Q9Z2D6	Q9Z2D6-2;Q9Z2D6	Methyl-CpG-binding protein 2	Mecp2
	0.000201894	Q3UHJ0;Q3UHJ0-2;Q91Z96-2;Q91Z96	Q3UHJ0;Q3UHJ0-2	AP2-associated protein kinase 1	Aak1
	9.25076e-07	Q8CIN4	Q8CIN4	Serine/threonine-protein kinase PAK 2;PAK-2p27;PAK-2p34	Pak2
	0.00563075	Q9JLV5	Q9JLV5	Cullin-3	Cul3
	0.0041525	Q9CZT8	Q9CZT8	Ras-related protein Rab-3B	Rab3b
	0.00098793	P42932	P42932	T-complex protein 1 subunit theta	Cct8
	0.0016133	Q9CR16	Q9CR16	Peptidyl-prolyl cis-trans isomerase D	Ppid
	0.00589157	Q9CY64	Q9CY64	Biliverdin reductase A	Blvra
	0.00399874	Q8BGD9	Q8BGD9	Eukaryotic translation initiation factor 4B	Eif4b
	0.00399823	Q99KP6;Q99KP6-2;Q99KP6-3	Q99KP6;Q99KP6-2;Q99KP6-3	Pre-mRNA-processing factor 19	Prpf19
	0.0012295	P21107-2	P21107-2	Tropomyosin alpha-3 chain	Tpm3
	0.00194099	Q8C8R3-2	Q8C8R3-2	Ankyrin-2	Ank2
	0.00832059	Q9DBG6	Q9DBG6	Dolichyl-diphosphooligosaccharide--protein glycosyltransferase subunit 2	Rpn2
	0.0053662	Q6ZPJ3	Q6ZPJ3	E2/E3 hybrid ubiquitin-protein ligase UBE2O	Ube2o
	0.000279365	Q4KMM3;Q4KMM3-4;Q4KMM3-2;Q4KMM3-3	Q4KMM3;Q4KMM3-4;Q4KMM3-2;Q4KMM3-3	Oxidation resistance protein 1	Oxr1
	0.00522205	Q61171	Q61171	Peroxiredoxin-2	Prdx2
	0.000190409	Q99LC3	Q99LC3	NADH dehydrogenase [ubiquinone] 1 alpha subcomplex subunit 10, mitochondrial	Ndufa10
	0.000354101	O35864	O35864	COP9 signalosome complex subunit 5	Cops5
	0.00471133	Q810A7	Q810A7	ATP-dependent RNA helicase DDX42	Ddx42
	0.00012216	Q9Z1Z2	Q9Z1Z2	Serine-threonine kinase receptor-associated protein	Strap
	0.000262814	Q9R1L5	Q9R1L5	Microtubule-associated serine/threonine-protein kinase 1	Mast1
	0.000370373	Q8R127	Q8R127	Saccharopine dehydrogenase-like oxidoreductase	Sccpdh
	3.09249e-05	G5E829	G5E829	Plasma membrane calcium-transporting ATPase 1	Atp2b1
	0.00157586	P26645	P26645	Myristoylated alanine-rich C-kinase substrate	Marcks
	7.89489e-05	Q9Z130	Q9Z130	Heterogeneous nuclear ribonucleoprotein D-like	Hnrnpdl
	0.00010629	P06837	P06837	Neuromodulin	Gap43
	9.87351e-05	Q69ZW3-2;Q69ZW3	Q69ZW3-2;Q69ZW3	EH domain-binding protein 1	Ehbp1
	1.81402e-05	Q9JMF3	Q9JMF3	Guanine nucleotide-binding protein G(I)/G(S)/G(O) subunit gamma-13	Gng13
	3.87879e-05	Q3TCJ1	Q3TCJ1	BRISC complex subunit Abro1	Fam175b
	0.000342183	P99024	P99024	Tubulin beta-5 chain	Tubb5
	4.26819e-05	Q03173;Q03173-4;Q03173-5;Q03173-6;Q03173-3;Q03173-2	Q03173;Q03173-4;Q03173-5;Q03173-6;Q03173-3	Protein enabled homolog	Enah
	8.59946e-05	Q791T5-2;Q791T5	Q791T5-2;Q791T5	Mitochondrial carrier homolog 1	Mtch1
	9.02725e-05	Q91YR7;Q91YR7-2	Q91YR7;Q91YR7-2	Pre-mRNA-processing factor 6	Prpf6
	0.00069183	Q8BW75	Q8BW75	Amine oxidase [flavin-containing] B	Maob
	0.000175916	Q8CDG3;Q8CDG3-2	Q8CDG3;Q8CDG3-2	Deubiquitinating protein VCIP135	Vcpip1
	0.000258861	Q9D5R2	Q9D5R2	WD repeat-containing protein 20	Wdr20
	0.000230694	Q922Q9-2;Q922Q9	Q922Q9-2;Q922Q9	Chitinase domain-containing protein 1	Chid1
	8.92057e-05	Q06185	Q06185	ATP synthase subunit e, mitochondrial	Atp5i
	1.48528e-05	O35643	O35643	AP-1 complex subunit beta-1	Ap1b1
	0.00116962	P56959	P56959	RNA-binding protein FUS	Fus
	0.000159666	P60840-2;P60840;P60840-3	P60840-2;P60840;P60840-3	Alpha-endosulfine	Ensa
	0.000142359	Q9WV92;Q9WV92-3;Q9WV92-2;Q9WV92-4;Q9WV92-6;Q9WV92-5	Q9WV92;Q9WV92-3;Q9WV92-2;Q9WV92-4;Q9WV92-6;Q9WV92-5	Band 4.1-like protein 3;Band 4.1-like protein 3, N-terminally processed	Epb41l3
	3.72735e-05	P13595;P13595-3;P13595-4	P13595;P13595-3;P13595-4	Neural cell adhesion molecule 1	Ncam1
	1.69011e-05	Q9QXK3-4;Q9QXK3;Q9QXK3-3;Q9QXK3-2	Q9QXK3-4;Q9QXK3;Q9QXK3-3	Coatomer subunit gamma-2	Copg2
	0.00220598	P63213	P63213	Guanine nucleotide-binding protein G(I)/G(S)/G(O) subunit gamma-2	Gng2
	0.00898756	Q9CPY7-2;Q9CPY7	Q9CPY7-2;Q9CPY7	Cytosol aminopeptidase	Lap3
	0.00494231	Q99L47	Q99L47	Hsc70-interacting protein	St13
	0.00513084	Q3UMT1	Q3UMT1	Protein phosphatase 1 regulatory subunit 12C	Ppp1r12c
	0.00124031	Q62261;Q62261-2	Q62261;Q62261-2	Spectrin beta chain, non-erythrocytic 1	Sptbn1
	0.0040039	P61202;P61202-2	P61202;P61202-2	COP9 signalosome complex subunit 2	Cops2
	0.00148139	Q9D0K2	Q9D0K2	Succinyl-CoA:3-ketoacid coenzyme A transferase 1, mitochondrial	Oxct1
	0.00609784	P33175	P33175	Kinesin heavy chain isoform 5A	Kif5a
	0.00627424	Q9WUM4	Q9WUM4	Coronin-1C	Coro1c
	0.00847447	Q9QWI6;Q9QWI6-3;Q9QWI6-2	Q9QWI6;Q9QWI6-3;Q9QWI6-2	SRC kinase signaling inhibitor 1	Srcin1
	0.00265651	Q922D8	Q922D8	C-1-tetrahydrofolate synthase, cytoplasmic;Methylenetetrahydrofolate dehydrogenase;Methenyltetrahydrofolate cyclohydrolase;Formyltetrahydrofolate synthetase;C-1-tetrahydrofolate synthase, cytoplasmic, N-terminally processed	Mthfd1
	0.00498435	P48453-2;P48453	P48453-2;P48453	Serine/threonine-protein phosphatase 2B catalytic subunit beta isoform	Ppp3cb
	0.00101239	Q9WTR5	Q9WTR5	Cadherin-13	Cdh13
	0.00296249	Q62417;Q62417-3	Q62417;Q62417-3	Sorbin and SH3 domain-containing protein 1	Sorbs1
	0.00150452	Q6R891;Q6R891-2;Q9D5U8-2;Q9D5U8	Q6R891;Q6R891-2	Neurabin-2	Ppp1r9b
	0.00532834	Q9JKR6	Q9JKR6	Hypoxia up-regulated protein 1	Hyou1
	0.00979235	P17156	P17156	Heat shock-related 70 kDa protein 2	Hspa2
	0.00313907	Q8K0T0	Q8K0T0	Reticulon-1	Rtn1
	0.00416196	Q3UH66-6;Q3UH66-7;Q3UH66-4;Q3UH66-3;Q3UH66-5;Q3UH66;Q3UH66-2	Q3UH66-6;Q3UH66-7;Q3UH66-4;Q3UH66-3;Q3UH66-5;Q3UH66;Q3UH66-2	Serine/threonine-protein kinase WNK2	Wnk2
	0.000420458	P12657	P12657	Muscarinic acetylcholine receptor M1	Chrm1
	0.00157399	O88544	O88544	COP9 signalosome complex subunit 4	Cops4
	0.00111916	O88643	O88643	Serine/threonine-protein kinase PAK 1	Pak1
	0.00313214	Q9Z2H5;Q9Z2H5-2;Q9Z2H5-3	Q9Z2H5;Q9Z2H5-2;Q9Z2H5-3	Band 4.1-like protein 1	Epb41l1
	0.00956112	Q9CZD3	Q9CZD3	Glycine--tRNA ligase	Gars
	0.00454121	Q9EQ20	Q9EQ20	Methylmalonate-semialdehyde dehydrogenase [acylating], mitochondrial	Aldh6a1
	0.0025342	O08917	O08917	Flotillin-1	Flot1
	0.00867418	Q80TI0-2;Q80TI0-3;Q80TI0;Q80TI0-4	Q80TI0-2;Q80TI0-3;Q80TI0;Q80TI0-4	GRAM domain-containing protein 1B	Gramd1b
	0.000212116	Q3UTQ8;Q3UTQ8-2	Q3UTQ8;Q3UTQ8-2	Cyclin-dependent kinase-like 5	Cdkl5
	0.000518662	Q80UJ7	Q80UJ7	Rab3 GTPase-activating protein catalytic subunit	Rab3gap1
	0.00194331	Q9DBF1-2;Q9DBF1	Q9DBF1-2;Q9DBF1	Alpha-aminoadipic semialdehyde dehydrogenase	Aldh7a1
	0.000345017	Q8VD65	Q8VD65	Phosphoinositide 3-kinase regulatory subunit 4	Pik3r4
	0.00256435	O55017;O55017-2	O55017;O55017-2	Voltage-dependent N-type calcium channel subunit alpha-1B	Cacna1b
	0.000529513	Q8QZT1	Q8QZT1	Acetyl-CoA acetyltransferase, mitochondrial	Acat1
	0.000691308	Q9JME5	Q9JME5	AP-3 complex subunit beta-2	Ap3b2
	0.00252387	Q9ER00	Q9ER00	Syntaxin-12	Stx12
	0.00837118	Q8K274	Q8K274	Ketosamine-3-kinase	Fn3krp
	0.00363718	Q8BUV3	Q8BUV3	Gephyrin;Molybdopterin adenylyltransferase;Molybdopterin molybdenumtransferase	Gphn
	0.00359693	Q63844	Q63844	Mitogen-activated protein kinase 3	Mapk3
	0.000285557	P97492	P97492	Regulator of G-protein signaling 14	Rgs14
	0.00101811	P20029	P20029	78 kDa glucose-regulated protein	Hspa5
	0.00158282	O70492	O70492	Sorting nexin-3	Snx3
	0.00176714	O88447	O88447	Kinesin light chain 1	Klc1
	0.00156312	Q9EPR4;Q9EPR4-2	Q9EPR4	Solute carrier family 23 member 2	Slc23a2
	0.00285722	Q07076	Q07076	Annexin A7	Anxa7
	0.00333676	Q62376;Q62376-2	Q62376;Q62376-2	U1 small nuclear ribonucleoprotein 70 kDa	Snrnp70
	0.0036876	Q80X50;Q80X50-5;Q80X50-2;Q80X50-3;Q80X50-4	Q80X50;Q80X50-5;Q80X50-2;Q80X50-3;Q80X50-4	Ubiquitin-associated protein 2-like	Ubap2l
	0.002848	Q6ZPQ6-2;Q6ZPQ6	Q6ZPQ6-2;Q6ZPQ6	Membrane-associated phosphatidylinositol transfer protein 2	Pitpnm2
	0.0013461	Q80UW8	Q80UW8	DNA-directed RNA polymerases I, II, and III subunit RPABC1	Polr2e
	0.00855023	P61750	P61750	ADP-ribosylation factor 4	Arf4
	0.000267063	Q9CQM9	Q9CQM9	Glutaredoxin-3	Glrx3
	0.00354725	A2CG49;A2CG49-7;A2CG49-2;A2CG49-4;A2CG49-6	A2CG49;A2CG49-7;A2CG49-2	Kalirin	Kalrn
	0.00634714	Q8CH18;Q8CH18-3;Q8CH18-2	Q8CH18;Q8CH18-3	Cell division cycle and apoptosis regulator protein 1	Ccar1
	0.00863045	P27546-2;P27546;P27546-3	P27546-2;P27546;P27546-3	Microtubule-associated protein 4	Map4
	0.006819	P60710	P60710	Actin, cytoplasmic 1;Actin, cytoplasmic 1, N-terminally processed	Actb
	0.00664069	Q8R550-2;Q8R550;Q8R550-3;Q8R550-5;Q8R550-4;Q8R550-6;Q8R550-8;Q8R550-7	Q8R550-2;Q8R550;Q8R550-3;Q8R550-5;Q8R550-4	SH3 domain-containing kinase-binding protein 1	Sh3kbp1
	0.00671309	Q9JIF0-2;Q9JIF0-3;Q9JIF0	Q9JIF0-2;Q9JIF0-3;Q9JIF0	Protein arginine N-methyltransferase 1	Prmt1
	0.00161606	Q9R0X4;Q32MW3	Q9R0X4;Q32MW3	Acyl-coenzyme A thioesterase 9, mitochondrial;Acyl-coenzyme A thioesterase 10, mitochondrial	Acot9;Acot10
	0.00175741	Q80TJ1-4;Q80TJ1	Q80TJ1-4;Q80TJ1	Calcium-dependent secretion activator 1	Cadps
	0.00416022	Q9JHK4;Q9JHK4-2	Q9JHK4	Geranylgeranyl transferase type-2 subunit alpha	Rabggta
	0.00138596	P62259	P62259	14-3-3 protein epsilon	Ywhae
	0.00476939	Q9CQF0	Q9CQF0	39S ribosomal protein L11, mitochondrial	Mrpl11
	0.000116984	Q8BIJ6	Q8BIJ6	Isoleucine--tRNA ligase, mitochondrial	Iars2
	0.00549142	Q62465	Q62465	Synaptic vesicle membrane protein VAT-1 homolog	Vat1
	0.00577789	Q60902;Q60902-2;Q60902-4;Q60902-3	Q60902;Q60902-2;Q60902-4;Q60902-3	Epidermal growth factor receptor substrate 15-like 1	Eps15l1
	0.00208674	P80318	P80318	T-complex protein 1 subunit gamma	Cct3
	0.00463365	Q11011	Q11011	Puromycin-sensitive aminopeptidase	Npepps
	0.00242129	P99027	P99027	60S acidic ribosomal protein P2	Rplp2
	0.00218912	Q9CXW3	Q9CXW3	Calcyclin-binding protein	Cacybp
	0.00174351	P80315	P80315	T-complex protein 1 subunit delta	Cct4
	0.00564368	Q9CQ60	Q9CQ60	6-phosphogluconolactonase	Pgls
	0.000584917	P60335	P60335	Poly(rC)-binding protein 1	Pcbp1
	0.00972981	P16125	P16125	L-lactate dehydrogenase B chain	Ldhb
	0.0012224	Q91ZP9;Q91ZP9-2	Q91ZP9;Q91ZP9-2	N-terminal EF-hand calcium-binding protein 2	Necab2
	0.00016519	Q9Z2Q6	Q9Z2Q6	Septin-5	2005-09-01
	0.00659243	P56399	P56399	Ubiquitin carboxyl-terminal hydrolase 5	Usp5
	0.00442039	Q3B7Z2;Q3B7Z2-2	Q3B7Z2;Q3B7Z2-2	Oxysterol-binding protein 1	Osbp
	0.00241938	Q921M7	Q921M7	Protein FAM49B	Fam49b
	0.000629609	P17182	P17182	Alpha-enolase	Eno1
	0.00985698	A2AQ25;A2AQ25-4;A2AQ25-3;A2AQ25-8;A2AQ25-2;A2AQ25-9;A2AQ25-6;A2AQ25-5;A2AQ25-7	A2AQ25;A2AQ25-4;A2AQ25-3;A2AQ25-8;A2AQ25-2;A2AQ25-9;A2AQ25-6;A2AQ25-5	Sickle tail protein	Skt
	0.000712508	O88485;O88485-2	O88485;O88485-2	Cytoplasmic dynein 1 intermediate chain 1	Dync1i1
	0.000665413	P14094	P14094	Sodium/potassium-transporting ATPase subunit beta-1	Atp1b1
	0.00396608	Q9Z2U0;Q9CWH6	Q9Z2U0	Proteasome subunit alpha type-7	Psma7
	0.00379568	Q9QUR7	Q9QUR7	Peptidyl-prolyl cis-trans isomerase NIMA-interacting 1	Pin1
	0.00602289	P39053-6	P39053-6	Dynamin-1	Dnm1
	0.00266361	P40124	P40124	Adenylyl cyclase-associated protein 1	Cap1
	0.00130815	Q9DCS9	Q9DCS9	NADH dehydrogenase [ubiquinone] 1 beta subcomplex subunit 10	Ndufb10
	0.00102193	O55042-2;O55042	O55042-2;O55042	Alpha-synuclein	Snca
	0.00354757	Q9WUB3	Q9WUB3	Glycogen phosphorylase, muscle form	Pygm
	0.00160584	Q9JKC6	Q9JKC6	Cell cycle exit and neuronal differentiation protein 1	Cend1
	0.00556651	P11352	P11352	Glutathione peroxidase 1	Gpx1
	0.00551667	P26369	P26369	Splicing factor U2AF 65 kDa subunit	U2af2
	0.0019967	Q9CR95	Q9CR95	Adaptin ear-binding coat-associated protein 1	Necap1
	0.00682782	Q61301-2;Q61301-3;Q61301;REV__Q9JMB1-2;REV__Q9JMB1	Q61301-2;Q61301-3;Q61301	Catenin alpha-2	Ctnna2
	0.00265449	Q8BHJ7	Q8BHJ7	Gamma-aminobutyric acid receptor subunit alpha-5	Gabra5
	0.00481717	Q9D708	Q9D708		S100a16
	0.000259285	Q61768	Q61768	Kinesin-1 heavy chain	Kif5b
	8.13399e-05	Q61735	Q61735	Leukocyte surface antigen CD47	Cd47
	6.65963e-06	Q3UV17	Q3UV17	Keratin, type II cytoskeletal 2 oral	Krt76
	0.00367082	P16332	P16332	Methylmalonyl-CoA mutase, mitochondrial	Mut
	0.00583572	P55066	P55066	Neurocan core protein	Ncan
	0.00581461	Q9Z108	Q9Z108	Double-stranded RNA-binding protein Staufen homolog 1	Stau1
	0.000255629	Q8BZ98-2;Q8BZ98	Q8BZ98-2;Q8BZ98	Dynamin-3	Dnm3
	0.00273014	P63028	P63028	Translationally-controlled tumor protein	Tpt1
	0.00628836	Q3UPL0;Q3UPL0-2;Q3UPL0-3	Q3UPL0;Q3UPL0-2	Protein transport protein Sec31A	Sec31a
	0.000627643	Q9CPQ8	Q9CPQ8	ATP synthase subunit g, mitochondrial	Atp5l
	0.00833382	Q8CHP5-2;Q8CHP5	Q8CHP5-2;Q8CHP5	Partner of Y14 and mago	Wibg
	0.00805665	P09411	P09411	Phosphoglycerate kinase 1	Pgk1
	0.000363108	P40142	P40142	Transketolase	Tkt
	0.00668248	Q7TSQ8	Q7TSQ8	Pyruvate dehydrogenase phosphatase regulatory subunit, mitochondrial	Pdpr
	0.00188378	Q05A62-2;Q05A62;Q05A62-3	Q05A62-2;Q05A62;Q05A62-3	Dynein light chain 1, axonemal	Dnal1
	0.00429894	P70704-3;P70704;P70704-2;Q148W0	P70704-3;P70704;P70704-2	Phospholipid-transporting ATPase IA	Atp8a1
	0.00145971	P08249	P08249	Malate dehydrogenase, mitochondrial	Mdh2
	0.00323923	P38647	P38647	Stress-70 protein, mitochondrial	Hspa9
	0.00464018	Q9QYG0-2;Q9QYG0	Q9QYG0-2;Q9QYG0	Protein NDRG2	Ndrg2
	0.00189743	Q9DBG3;Q9DBG3-2	Q9DBG3;Q9DBG3-2	AP-2 complex subunit beta	Ap2b1
	0.00235451	O08749	O08749	Dihydrolipoyl dehydrogenase, mitochondrial	Dld
	0.00215835	Q8R1V4	Q8R1V4	Transmembrane emp24 domain-containing protein 4	Tmed4
	0.00560679	Q8K021	Q8K021	Secretory carrier-associated membrane protein 1	Scamp1

## Sheet: CI_3hit-48h vs 3hit-1w vs Sham
Cluster	N: ANOVA p value	T: Protein IDs	T: Majority protein IDs	T: Protein names	T: Gene names
Cluster 1	0.00458904	Q8QZY1	Q8QZY1	Eukaryotic translation initiation factor 3 subunit L	Eif3l
	0.00708263	Q9WUA2	Q9WUA2	Phenylalanine--tRNA ligase beta subunit	Farsb
	0.000267097	Q91X97	Q91X97	Neurocalcin-delta	Ncald
	0.00668721	Q91V92	Q91V92	ATP-citrate synthase	Acly
	0.00617316	Q8VH51-3;Q8VH51-2;Q8VH51	Q8VH51-3;Q8VH51-2;Q8VH51	RNA-binding protein 39	Rbm39
	0.000618783	Q69ZK9	Q69ZK9	Neuroligin-2	Nlgn2
	0.000313112	Q3UMC0;Q9D3R6-3;Q9D3R6	Q3UMC0;Q9D3R6-3;Q9D3R6	Spermatogenesis-associated protein 5;Katanin p60 ATPase-containing subunit A-like 2	Spata5;Katnal2
	0.000419377	P21279	P21279	Guanine nucleotide-binding protein G(q) subunit alpha	Gnaq
	1.95524e-05	P18872-2	P18872-2	Guanine nucleotide-binding protein G(o) subunit alpha	Gnao1
	0.000780753	O08599-2	O08599-2	Syntaxin-binding protein 1	Stxbp1
	0.00825225	O35136;O35136-2	O35136;O35136-2	Neural cell adhesion molecule 2	Ncam2
	0.00492413	Q8BW41-2;Q8BW41	Q8BW41-2;Q8BW41	Protein O-linked-mannose beta-1,4-N-acetylglucosaminyltransferase 2	Pomgnt2
	0.000445263	P59644	P59644	Phosphatidylinositol 4,5-bisphosphate 5-phosphatase A	Inpp5j
	0.000418125	P97494	P97494	Glutamate--cysteine ligase catalytic subunit	Gclc
	0.00106187	Q9D1X0	Q9D1X0	Nucleolar protein 3	Nol3
	0.00740754	P98203-4;P98203-5;P98203-2;P98203;P98203-3	P98203-4;P98203-5;P98203-2;P98203;P98203-3	Armadillo repeat protein deleted in velo-cardio-facial syndrome homolog	Arvcf
	0.00255925	Q8BK67	Q8BK67	Protein RCC2	Rcc2
	0.00249747	Q8R550-2;Q8R550;Q8R550-3;Q8R550-5;Q8R550-4;Q8R550-6;Q8R550-8;Q8R550-7	Q8R550-2;Q8R550;Q8R550-3;Q8R550-5;Q8R550-4	SH3 domain-containing kinase-binding protein 1	Sh3kbp1
	0.000273016	O35326	O35326	Serine/arginine-rich splicing factor 5	Srsf5
	0.00447904	Q8K1N1	Q8K1N1	Calcium-independent phospholipase A2-gamma	Pnpla8
	4.47813e-06	Q922Y1	Q922Y1	UBX domain-containing protein 1	Ubxn1
	0.00755156	Q91YL2	Q91YL2	E3 ubiquitin-protein ligase RNF126	Rnf126
	0.000711645	Q61074	Q61074	Protein phosphatase 1G	Ppm1g
	0.00841832	Q61036;Q61036-2	Q61036;Q61036-2	Serine/threonine-protein kinase PAK 3	Pak3
	2.06043e-05	P32883-2;P32883	P32883-2;P32883	GTPase KRas;GTPase KRas, N-terminally processed	Kras
	0.0049339	P63080	P63080	Gamma-aminobutyric acid receptor subunit beta-3	Gabrb3
	0.000776474	P26645	P26645	Myristoylated alanine-rich C-kinase substrate	Marcks
	0.00916685	Q9CU62	Q9CU62	Structural maintenance of chromosomes protein 1A	Smc1a
Cluster 2	0.00357587	Q9D6G9-2;Q9D6G9	Q9D6G9-2;Q9D6G9	CKLF-like MARVEL transmembrane domain-containing protein 5	Cmtm5
	0.000166462	Q01339;CON__P17690	Q01339	Beta-2-glycoprotein 1	Apoh
	0.00141247	P07310	P07310	Creatine kinase M-type	Ckm
	0.00333001	P29699	P29699	Alpha-2-HS-glycoprotein	Ahsg
	0.00741671	P01942;P06467	P01942	Hemoglobin subunit alpha	Hba
	0.00668328	P50114	P50114	Protein S100-B	S100b
	0.00649826	Q9WTL7	Q9WTL7	Acyl-protein thioesterase 2	Lypla2
	0.00249899	Q63932	Q63932	Dual specificity mitogen-activated protein kinase kinase 2	Map2k2
	0.00571233	Q61147;CON__ENSEMBL:ENSBTAP00000031900	Q61147	Ceruloplasmin	Cp
	0.00597586	P06330;P01757;P01756	P06330	Ig heavy chain V region AC38 205.12
	0.000682034	Q5NCE8	Q5NCE8	Magnesium transporter MRS2 homolog, mitochondrial	Mrs2
	0.00206362	Q8CAF4-3;Q8CAF4	Q8CAF4-3;Q8CAF4	NHS-like protein 1	Nhsl1
	0.00891797	Q6ZWV3;P86048	Q6ZWV3;P86048	60S ribosomal protein L10;60S ribosomal protein L10-like	Rpl10;Rpl10l
	0.000638294	Q8BK08	Q8BK08	Transmembrane protein 11, mitochondrial	Tmem11
	0.00713841	Q69ZP3;Q69ZP3-3;Q69ZP3-4	Q69ZP3;Q69ZP3-3;Q69ZP3-4	Probable hydrolase PNKD	Pnkd
	0.00586265	Q91VR8	Q91VR8	Protein BRICK1	Brk1
Cluster 3	0.00843498	P70302	P70302	Stromal interaction molecule 1	Stim1
	0.00677309	P14206	P14206	40S ribosomal protein SA	Rpsa
	0.00288734	Q62186	Q62186	Translocon-associated protein subunit delta	Ssr4
	1.9051e-06	Q9QZ73	Q9QZ73	DCN1-like protein 1	Dcun1d1
	2.42493e-05	Q9DB10	Q9DB10	Essential MCU regulator, mitochondrial	Smdt1
	5.65695e-07	Q8BL97-3;Q8BL97-4;Q8BL97-2;Q8BL97	Q8BL97-3;Q8BL97-4;Q8BL97-2;Q8BL97	Serine/arginine-rich splicing factor 7	Srsf7
	1.01189e-05	Q9D2U9;Q8CGP0;Q64524	Q9D2U9;Q8CGP0;Q64524	Histone H2B type 3-A;Histone H2B type 3-B;Histone H2B type 2-E	Hist3h2ba;Hist3h2bb;Hist2h2be
	3.05957e-07	P84104-2;P84104	P84104-2;P84104	Serine/arginine-rich splicing factor 3	Srsf3
	0.000176135	P62242	P62242	40S ribosomal protein S8	Rps8
	3.38148e-05	P50516;P50516-2	P50516;P50516-2	V-type proton ATPase catalytic subunit A	Atp6v1a
	7.09077e-07	P43024	P43024	Cytochrome c oxidase subunit 6A1, mitochondrial	Cox6a1
	3.61277e-06	P21300	P21300	Aldose reductase-related protein 1	Akr1b7
	5.40476e-08	P35803-8;P35803-3;P35803-4;P35803-5	P35803-8;P35803-3;P35803-4	Neuronal membrane glycoprotein M6-b	Gpm6b
	2.19368e-06	Q9JJI8	Q9JJI8	60S ribosomal protein L38	Rpl38
	7.62932e-05	Q9D023	Q9D023	Mitochondrial pyruvate carrier 2	Mpc2
	2.62501e-06	Q9CZP5	Q9CZP5	Mitochondrial chaperone BCS1	Bcs1l
	2.5383e-05	Q8BMF3	Q8BMF3	NADP-dependent malic enzyme, mitochondrial	Me3
	2.8732e-05	Q8BLJ3	Q8BLJ3	PI-PLC X domain-containing protein 3	Plcxd3
	2.59e-05	Q6ZWV7	Q6ZWV7	60S ribosomal protein L35	Rpl35
	0.00184012	Q64314;Q64314-2	Q64314;Q64314-2	Hematopoietic progenitor cell antigen CD34	Cd34
	0.000283819	P62743	P62743	AP-2 complex subunit sigma	Ap2s1
	1.4114e-05	P62274	P62274	40S ribosomal protein S29	Rps29
	0.000145006	P61358	P61358	60S ribosomal protein L27	Rpl27
	2.45882e-06	P59648	P59648	FXYD domain-containing ion transport regulator 7	Fxyd7
	0.000202883	P51881	P51881	ADP/ATP translocase 2;ADP/ATP translocase 2, N-terminally processed	Slc25a5
	4.02032e-05	P17751	P17751	Triosephosphate isomerase	Tpi1
	1.00851e-05	P06745;CON__Q3ZBD7	P06745	Glucose-6-phosphate isomerase	Gpi
	0.00102921	O55125	O55125	Protein NipSnap homolog 1	Nipsnap1
	3.47693e-05	P00158	P00158	Cytochrome b	Mt-Cyb
	0.000382446	Q9QZQ8;Q9QZQ8-2	Q9QZQ8;Q9QZQ8-2	Core histone macro-H2A.1	H2afy
	1.0988e-06	Q9D0S9	Q9D0S9	Histidine triad nucleotide-binding protein 2, mitochondrial	Hint2
	1.88982e-06	Q9CR67	Q9CR67	Transmembrane protein 33	Tmem33
	3.5148e-05	Q8VBT0	Q8VBT0	Thioredoxin-related transmembrane protein 1	Tmx1
	6.80817e-08	Q3UGR5;Q3UGR5-2	Q3UGR5	Haloacid dehalogenase-like hydrolase domain-containing protein 2	Hdhd2
	4.25182e-06	P84075	P84075	Neuron-specific calcium-binding protein hippocalcin	Hpca
	0.000167615	P62849-2;P62849-3;P62849	P62849-2;P62849-3;P62849	40S ribosomal protein S24	Rps24
	9.83117e-07	P62748	P62748	Hippocalcin-like protein 1	Hpcal1
	2.69989e-05	P60824	P60824	Cold-inducible RNA-binding protein	Cirbp
	6.4308e-05	P56564;O35544	P56564	Excitatory amino acid transporter 1	Slc1a3
	4.5029e-07	P12815;P12815-2	P12815;P12815-2	Programmed cell death protein 6	Pdcd6
	3.0743e-07	P55088;P55088-3;P55088-2	P55088;P55088-3;P55088-2	Aquaporin-4	Aqp4
	4.6978e-05	Q9JM14	Q9JM14	5(3)-deoxyribonucleotidase, cytosolic type	Nt5c
	0.000427635	P63330	P63330	Serine/threonine-protein phosphatase 2A catalytic subunit alpha isoform	Ppp2ca
	7.81458e-07	P56391	P56391	Cytochrome c oxidase subunit 6B1	Cox6b1
	0.000670325	P46978	P46978	Dolichyl-diphosphooligosaccharide--protein glycosyltransferase subunit STT3A	Stt3a
	7.66456e-06	P28571-1;P28571-2;P28571	P28571-1;P28571-2;P28571	Sodium- and chloride-dependent glycine transporter 1	Slc6a9
	0.00101213	P32233	P32233	Developmentally-regulated GTP-binding protein 1	Drg1
	3.79883e-05	Q91YS8	Q91YS8	Calcium/calmodulin-dependent protein kinase type 1	Camk1
	0.00987662	Q60766-2;Q60766	Q60766-2;Q60766	Immunity-related GTPase family M protein 1	Irgm1
	0.000361811	Q8BGD5	Q8BGD5	Carnitine O-palmitoyltransferase 1, brain isoform	Cpt1c
	0.000508866	Q8BHW2	Q8BHW2	Protein OSCP1	Oscp1
	0.000348099	Q9DCD0	Q9DCD0	6-phosphogluconate dehydrogenase, decarboxylating	Pgd
	7.98683e-05	Q9JM76	Q9JM76	Actin-related protein 2/3 complex subunit 3	Arpc3
	0.000549878	P97855	P97855	Ras GTPase-activating protein-binding protein 1	G3bp1
	0.00144714	P03888	P03888	NADH-ubiquinone oxidoreductase chain 1	Mtnd1
	4.99879e-05	P62806	P62806	Histone H4	Hist1h4a
	0.00128785	Q9WV54	Q9WV54	Acid ceramidase;Acid ceramidase subunit alpha;Acid ceramidase subunit beta	Asah1
	0.00177772	Q9R0A0	Q9R0A0	Peroxisomal membrane protein PEX14	Pex14
	0.00373349	P27048;P63163	P27048;P63163	Small nuclear ribonucleoprotein-associated protein B;Small nuclear ribonucleoprotein-associated protein N	Snrpb;Snrpn
	0.000980667	Q6DFW4	Q6DFW4	Nucleolar protein 58	Nop58
	0.00699255	P00405	P00405	Cytochrome c oxidase subunit 2	Mtco2
	0.000667445	Q5SUF2;Q5SUF2-3;Q5SUF2-2	Q5SUF2;Q5SUF2-3;Q5SUF2-2	Luc7-like protein 3	Luc7l3
	0.0013536	Q3UKJ7;Q3UKJ7-2	Q3UKJ7;Q3UKJ7-2	WD40 repeat-containing protein SMU1;WD40 repeat-containing protein SMU1, N-terminally processed	Smu1
	0.00648399	P68369	P68369	Tubulin alpha-1A chain	Tuba1a
	0.00469074	P63085	P63085	Mitogen-activated protein kinase 1	Mapk1
	0.00423131	P62137	P62137	Serine/threonine-protein phosphatase PP1-alpha catalytic subunit	Ppp1ca
	0.00422631	P48774	P48774	Glutathione S-transferase Mu 5	Gstm5
	0.00285869	P28656	P28656	Nucleosome assembly protein 1-like 1	Nap1l1
	0.000416757	P05213	P05213	Tubulin alpha-1B chain	Tuba1b
	0.00122294	P18760	P18760	Cofilin-1	Cfl1
	0.00264568	Q9Z1T1	Q9Z1T1	AP-3 complex subunit beta-1	Ap3b1
	0.0030168	Q9D8B4	Q9D8B4	NADH dehydrogenase [ubiquinone] 1 alpha subcomplex subunit 11	Ndufa11
	0.00390282	Q9CQB5	Q9CQB5	CDGSH iron-sulfur domain-containing protein 2	Cisd2
	0.00431252	O88738-3;O88738-2;O88738	O88738-3;O88738-2;O88738	Baculoviral IAP repeat-containing protein 6	Birc6
	0.00537679	Q8BFP9	Q8BFP9	[Pyruvate dehydrogenase (acetyl-transferring)] kinase isozyme 1, mitochondrial	Pdk1
	9.86083e-05	Q9D3D0;Q9D3D0-2	Q9D3D0	Alpha-tocopherol transfer protein-like	Ttpal
	0.00202514	Q8VE22	Q8VE22	28S ribosomal protein S23, mitochondrial	Mrps23
	0.000416223	P61922;P61922-2	P61922;P61922-2	4-aminobutyrate aminotransferase, mitochondrial	Abat
	0.000286208	Q8BIK4;Q8BIK4-2;Q8BIK4-3	Q8BIK4;Q8BIK4-2	Dedicator of cytokinesis protein 9	Dock9
	0.00693142	P97950	P97950	Ras-related protein Rab-33A	Rab33a
	0.00313786	Q6ZWN5	Q6ZWN5	40S ribosomal protein S9	Rps9
	0.000708402	Q9D289	Q9D289	Trafficking protein particle complex subunit 6B	Trappc6b
	8.36846e-06	Q99KW9	Q99KW9	T-cell immunomodulatory protein	Itfg1
	0.000877461	Q99K70;Q99K70-2	Q99K70	Ras-related GTP-binding protein C	Rragc
	0.00170133	Q922J6	Q922J6	Tetraspanin-2	Tspan2
	0.00312791	Q8VBT9;Q8VBT9-3;Q8VBT9-2	Q8VBT9;Q8VBT9-3;Q8VBT9-2	Tether containing UBX domain for GLUT4	Aspscr1
	0.00252994	O35381	O35381	Acidic leucine-rich nuclear phosphoprotein 32 family member A	Anp32a
	0.00123325	P97411;P97411-2	P97411;P97411-2	Islet cell autoantigen 1	Ica1
	0.00115714	Q9JJV5	Q9JJV5	Voltage-dependent calcium channel gamma-3 subunit	Cacng3
	0.00650978	Q9D8E6	Q9D8E6	60S ribosomal protein L4	Rpl4
	0.00635299	Q9CYN2	Q9CYN2	Signal peptidase complex subunit 2	Spcs2
	0.00832549	Q9CY58;Q9CY58-2;Q9CY58-3;Q9CY58-4	Q9CY58;Q9CY58-2;Q9CY58-3;Q9CY58-4	Plasminogen activator inhibitor 1 RNA-binding protein	Serbp1
	0.000991673	Q9CQV6	Q9CQV6	Microtubule-associated proteins 1A/1B light chain 3B	Map1lc3b
	0.00864152	Q8C145	Q8C145	Zinc transporter ZIP6	Slc39a6
	0.0046287	Q8BQZ4;Q8BQZ4-2	Q8BQZ4	Ral GTPase-activating protein subunit beta	Ralgapb
	0.00680861	Q7TMC8;Q7TMC8-2	Q7TMC8;Q7TMC8-2		Fuk
	0.000445556	Q68ED2	Q68ED2	Metabotropic glutamate receptor 7	Grm7
	0.00200922	P61211	P61211	ADP-ribosylation factor-like protein 1	Arl1
	0.00974949	O35874	O35874	Neutral amino acid transporter A	Slc1a4
	0.00117892	P47911	P47911	60S ribosomal protein L6	Rpl6
	0.00301985	Q3UIU2	Q3UIU2	NADH dehydrogenase [ubiquinone] 1 beta subcomplex subunit 6	Ndufb6
	0.000488332	Q8K2F8	Q8K2F8	Protein LSM14 homolog A	Lsm14a
	0.000237991	P97822-2;P97822	P97822-2;P97822	Acidic leucine-rich nuclear phosphoprotein 32 family member E	Anp32e
	0.00759449	Q63959;Q63959-2	Q63959;Q63959-2	Potassium voltage-gated channel subfamily C member 3	Kcnc3
	0.00140873	Q9D1R9	Q9D1R9	60S ribosomal protein L34	Rpl34
	0.00571458	P12970	P12970	60S ribosomal protein L7a	Rpl7a
	0.00951424	Q61598;Q61598-2	Q61598;Q61598-2	Rab GDP dissociation inhibitor beta	Gdi2
	0.0067413	Q91W89	Q91W89	Alpha-mannosidase 2C1	Man2c1
	0.00180486	Q9CPR4	Q9CPR4	60S ribosomal protein L17	Rpl17
	0.00383335	Q9DB73;Q9DB73-2	Q9DB73;Q9DB73-2	NADH-cytochrome b5 reductase 1	Cyb5r1
	0.00344431	Q80YA7	Q80YA7	Dipeptidyl peptidase 8	Dpp8
	0.00343631	Q99J45	Q99J45	Nuclear receptor-binding protein	Nrbp1
	0.00127899	Q9R0Q9	Q9R0Q9	Mannose-P-dolichol utilization defect 1 protein	Mpdu1
	0.00180666	Q9D387	Q9D387	Lysosome-associated membrane glycoprotein 5	Lamp5
	9.68142e-05	Q6PDQ2;A2A8L1	Q6PDQ2;A2A8L1	Chromodomain-helicase-DNA-binding protein 4;Chromodomain-helicase-DNA-binding protein 5	Chd4;Chd5
	0.00398404	Q8BSY0;Q8BSY0-2	Q8BSY0	Aspartyl/asparaginyl beta-hydroxylase	Asph
	0.00894979	Q8CGA0	Q8CGA0	Protein phosphatase 1F	Ppm1f
	0.00226886	Q9JMD0-4;Q9JMD0-3;Q9JMD0-2;Q9JMD0	Q9JMD0-4;Q9JMD0-3;Q9JMD0-2;Q9JMD0	BUB3-interacting and GLEBS motif-containing protein ZNF207	Znf207
	0.00177719	Q9QZB1	Q9QZB1	Regulator of G-protein signaling 20	Rgs20
	0.00569815	Q99J83	Q99J83	Autophagy protein 5	Atg5
	0.00331459	P12382	P12382	ATP-dependent 6-phosphofructokinase, liver type	Pfkl
	0.00433087	P35290	P35290	Ras-related protein Rab-24	Rab24
	0.00569185	Q9D1X9	Q9D1X9	Transmembrane protein 50B	Tmem50b
	0.00331982	Q922R8	Q922R8	Protein disulfide-isomerase A6	Pdia6
	0.00130105	Q64511	Q64511	DNA topoisomerase 2-beta	Top2b
	0.00226312	Q91WC0;Q91WC0-2;Q91WC0-3;Q91WC0-4	Q91WC0;Q91WC0-2	Histone-lysine N-methyltransferase setd3	Setd3
	0.000153926	Q8R3R8	Q8R3R8	Gamma-aminobutyric acid receptor-associated protein-like 1	Gabarapl1
	0.00921436	P28271	P28271	Cytoplasmic aconitate hydratase	Aco1
	0.00104892	Q80ZJ6-2;Q80ZJ6;Q80ZJ6-3	Q80ZJ6-2;Q80ZJ6	Protein zer-1 homolog	Zer1
	0.00567765	Q8R555	Q8R555	Cartilage acidic protein 1	Crtac1
	0.0016208	Q8R010	Q8R010	Aminoacyl tRNA synthase complex-interacting multifunctional protein 2	Aimp2
	0.00129751	O88983	O88983	Syntaxin-8	Stx8
	0.000627999	P0C7M9	P0C7M9	C-type lectin domain family 2 member L	Clec2l
	0.00209166	Q8R016	Q8R016	Bleomycin hydrolase	Blmh
	0.000291389	Q8CAK1	Q8CAK1	Putative transferase CAF17 homolog, mitochondrial	Iba57
	0.00034972	Q8C5W0-3;Q8C5W0-4;Q8C5W0;Q8C5W0-2	Q8C5W0-3;Q8C5W0-4;Q8C5W0;Q8C5W0-2	Calmin	Clmn
	0.00125169	Q3UTH8-2;Q3UTH8-4;Q3UTH8;Q3UTH8-3;Q5DU57-2;Q7TNR9;Q5DU57	Q3UTH8-2;Q3UTH8-4;Q3UTH8;Q3UTH8-3	Rho guanine nucleotide exchange factor 9	Arhgef9
	0.000303766	Q6NS60	Q6NS60	F-box only protein 41	Fbxo41
	0.000116209	Q9R0Y5;Q9R0Y5-2	Q9R0Y5;Q9R0Y5-2	Adenylate kinase isoenzyme 1	Ak1
	1.36484e-05	Q9DCU6	Q9DCU6	39S ribosomal protein L4, mitochondrial	Mrpl4
	0.000341557	Q9CR57	Q9CR57	60S ribosomal protein L14	Rpl14
	3.221e-05	Q8C7D2-2;Q8C7D2-3;Q8C7D2	Q8C7D2-2;Q8C7D2-3;Q8C7D2	Protein cereblon	Crbn
	2.27963e-06	Q68FM6	Q68FM6	Protein phosphatase 1 regulatory subunit 29	Elfn2
	7.71832e-05	Q3UHK1	Q3UHK1	Proton myo-inositol cotransporter	Slc2a13
	2.38507e-05	O70378	O70378	ER membrane protein complex subunit 8	Emc8
	1.8974e-05	P35980	P35980	60S ribosomal protein L18	Rpl18
	0.00909169	Q9WTQ8	Q9WTQ8	Mitochondrial import inner membrane translocase subunit Tim23	Timm23
	4.04107e-05	Q8VE70	Q8VE70	Programmed cell death protein 10	Pdcd10
	0.000427866	Q8C854-3;Q8C854;Q8C854-2;Q8C854-1	Q8C854-3;Q8C854;Q8C854-2;Q8C854-1	Myelin expression factor 2	Myef2
	0.000299253	Q8BFQ8	Q8BFQ8	Parkinson disease 7 domain-containing protein 1	Pddc1
	0.000269754	Q80XN0	Q80XN0	D-beta-hydroxybutyrate dehydrogenase, mitochondrial	Bdh1
	0.00153851	Q14C51	Q14C51	Pentatricopeptide repeat domain-containing protein 3, mitochondrial	Ptcd3
	0.000199776	Q01730	Q01730	Ras suppressor protein 1	Rsu1
	0.002153	P55264-2;P55264	P55264-2;P55264	Adenosine kinase	Adk
	9.6503e-05	B1AY13;B1AY13-2	B1AY13	Ubiquitin carboxyl-terminal hydrolase 24	Usp24
	0.000240398	O70443	O70443	Guanine nucleotide-binding protein G(z) subunit alpha	Gnaz
	0.00166079	Q91V64	Q91V64	Isochorismatase domain-containing protein 1	Isoc1
	0.000107011	Q60737	Q60737	Casein kinase II subunit alpha	Csnk2a1
	0.000976262	Q3UGS4	Q3UGS4	Protein FAM195B	Fam195b
	0.000141955	P62069	P62069	Ubiquitin carboxyl-terminal hydrolase 46	Usp46
	0.00048112	O35405	O35405	Phospholipase D3	Pld3
	0.00124476	P59999	P59999	Actin-related protein 2/3 complex subunit 4	Arpc4
Cluster 4	0.00190919	P47857;P47857-2;P47857-3	P47857;P47857-2;P47857-3	ATP-dependent 6-phosphofructokinase, muscle type	Pfkm
	0.00971996	Q3URE1;Q3URE1-2	Q3URE1	Acyl-CoA synthetase family member 3, mitochondrial	Acsf3
	0.0065363	Q9DCJ5	Q9DCJ5	NADH dehydrogenase [ubiquinone] 1 alpha subcomplex subunit 8	Ndufa8
	0.00394196	Q80YV4-2;Q80YV4;Q80YV4-3	Q80YV4-2;Q80YV4	Pantothenate kinase 4	Pank4
	0.0093947	Q99J47-2;Q99J47	Q99J47-2;Q99J47	Dehydrogenase/reductase SDR family member 7B	Dhrs7b
	0.00535259	Q9CYN9	Q9CYN9	Renin receptor	Atp6ap2
	0.00753627	O09167	O09167	60S ribosomal protein L21	Rpl21
	0.00809854	Q9CXI0	Q9CXI0	2-methoxy-6-polyprenyl-1,4-benzoquinol methylase, mitochondrial	Coq5
	0.00494894	Q60803	Q60803	TNF receptor-associated factor 3	Traf3
	0.00944668	Q8K2C9	Q8K2C9	Very-long-chain (3R)-3-hydroxyacyl-CoA dehydratase 3	Hacd3
	0.00341899	Q80X95	Q80X95	Ras-related GTP-binding protein A	Rraga
	0.00439231	Q00896;P07758	Q00896;P07758	Alpha-1-antitrypsin 1-3;Alpha-1-antitrypsin 1-1	Serpina1c;Serpina1a
	0.00184402	Q9JJ59-2;Q9JJ59	Q9JJ59-2;Q9JJ59	ATP-binding cassette sub-family B member 9	Abcb9
	0.0075849	Q9D172	Q9D172	ES1 protein homolog, mitochondrial	D10Jhu81e
	0.000853639	P02088;P02089	P02088;P02089	Hemoglobin subunit beta-1;Hemoglobin subunit beta-2	Hbb-b1;Hbb-b2
	0.00930496	Q8CGP2;Q8CGP1;Q6ZWY9;Q64525;Q64478;Q64475;P10854;P10853;Q8CGP2-2;P70696	Q8CGP2;Q8CGP1;Q6ZWY9;Q64525;Q64478;Q64475;P10854;P10853;Q8CGP2-2;P70696	Histone H2B type 1-P;Histone H2B type 1-K;Histone H2B type 1-C/E/G;Histone H2B type 2-B;Histone H2B type 1-H;Histone H2B type 1-B;Histone H2B type 1-M;Histone H2B type 1-F/J/L;Histone H2B type 1-A	Hist1h2bp;Hist1h2bk;Hist1h2bc;Hist2h2bb;Hist1h2bh;Hist1h2bb;Hist1h2bm;Hist1h2bf;Hist1h2ba
	0.00443138	Q922F4	Q922F4	Tubulin beta-6 chain	Tubb6
	0.00461592	Q61735-2	Q61735-2	Leukocyte surface antigen CD47	Cd47
	0.00965021	Q62443	Q62443	Neuronal pentraxin-1	Nptx1
	0.00131365	Q8CHW4	Q8CHW4	Translation initiation factor eIF-2B subunit epsilon	Eif2b5
	0.00422141	P60843	P60843	Eukaryotic initiation factor 4A-I	Eif4a1
	0.00755867	Q76MZ3	Q76MZ3	Serine/threonine-protein phosphatase 2A 65 kDa regulatory subunit A alpha isoform	Ppp2r1a
	0.000862382	Q9CQX2	Q9CQX2	Cytochrome b5 type B	Cyb5b
	0.0084771	Q99LY9	Q99LY9	NADH dehydrogenase [ubiquinone] iron-sulfur protein 5;NADH dehydrogenase [ubiquinone] iron-sulfur protein 5, N-terminally processed	Ndufs5
	0.00126749	Q921E2	Q921E2	Ras-related protein Rab-31	Rab31
	0.000866505	C0HKE9;C0HKE8;C0HKE7;C0HKE6;C0HKE5;C0HKE4;C0HKE3;C0HKE2;C0HKE1;Q8CGP6;Q8R1M2;Q8CGP7;Q8CGP5;Q8BFU2;P27661	C0HKE9;C0HKE8;C0HKE7;C0HKE6;C0HKE5;C0HKE4;C0HKE3;C0HKE2;C0HKE1;Q8CGP6;Q8R1M2;Q8CGP7;Q8CGP5;Q8BFU2;P27661	Histone H2A type 1-H;Histone H2A.J;Histone H2A type 1-K;Histone H2A type 1-F;Histone H2A type 3;Histone H2AX	Hist1h2ah;H2afj;Hist1h2ak;Hist1h2af;Hist3h2a;H2afx
	0.00120866	O55222	O55222	Integrin-linked protein kinase	Ilk
	0.00974686	Q6PHN9	Q6PHN9	Ras-related protein Rab-35	Rab35
	0.000199178	Q68FD5	Q68FD5	Clathrin heavy chain 1	Cltc
	0.000939833	O35682	O35682	Myeloid-associated differentiation marker	Myadm
	0.000513173	P48962	P48962	ADP/ATP translocase 1	Slc25a4
	0.0082922	Q60973	Q60973	Histone-binding protein RBBP7	Rbbp7
	0.00543339	Q99JN2;Q99JN2-2;Q91XA8;Q9D2D9	Q99JN2;Q99JN2-2	Kelch-like protein 22	Klhl22
	0.00346341	Q91WP6;Q5I2A0;P29621;Q80X76	Q91WP6	Serine protease inhibitor A3N	Serpina3n
	0.00135433	Q9DBR1-2;Q9DBR1	Q9DBR1-2;Q9DBR1	5-3 exoribonuclease 2	Xrn2
Cluster 5	0.00953612	P70195	P70195	Proteasome subunit beta type-7	Psmb7
	0.00412267	Q9ERD7	Q9ERD7	Tubulin beta-3 chain	Tubb3
	0.006334	Q9CQZ5	Q9CQZ5	NADH dehydrogenase [ubiquinone] 1 alpha subcomplex subunit 6	Ndufa6
	0.00121662	Q62165	Q62165	Dystroglycan;Alpha-dystroglycan;Beta-dystroglycan	Dag1
	0.00785751	P80314	P80314	T-complex protein 1 subunit beta	Cct2
	0.00680805	Q61885	Q61885	Myelin-oligodendrocyte glycoprotein	Mog
	0.00879298	Q8CG72;Q8CG72-2	Q8CG72;Q8CG72-2	Poly(ADP-ribose) glycohydrolase ARH3	Adprhl2
	0.00166234	G3X9K3	G3X9K3	Brefeldin A-inhibited guanine nucleotide-exchange protein 1	Arfgef1
	0.00091771	O88845;O88845-2;O88845-3	O88845;O88845-2;O88845-3	A-kinase anchor protein 10, mitochondrial	Akap10
	0.00296155	Q9D6F9	Q9D6F9	Tubulin beta-4A chain	Tubb4a
	0.00442798	Q9D2P8;Q9D2P8-4;Q9D2P8-5;Q9D2P8-3;Q9D2P8-2	Q9D2P8	Myelin-associated oligodendrocyte basic protein	Mobp
	0.00726206	Q6ZWU9	Q6ZWU9	40S ribosomal protein S27	Rps27
	0.00268578	Q3THE2	Q3THE2	Myosin regulatory light chain 12B	Myl12b
	0.00133834	P15388;P15388-3	P15388;P15388-3	Potassium voltage-gated channel subfamily C member 1	Kcnc1
	0.00710294	P16460	P16460	Argininosuccinate synthase	Ass1
	0.00415255	Q9QXT0	Q9QXT0	Protein canopy homolog 2	Cnpy2
	0.00625621	P09671	P09671	Superoxide dismutase [Mn], mitochondrial	Sod2
	0.00430987	Q9DCS3	Q9DCS3	Trans-2-enoyl-CoA reductase, mitochondrial	Mecr
	0.0045647	Q9R0Q6	Q9R0Q6	Actin-related protein 2/3 complex subunit 1A	Arpc1a
	0.00102379	Q9JLJ2	Q9JLJ2	4-trimethylaminobutyraldehyde dehydrogenase	Aldh9a1
	0.00108024	Q9D517	Q9D517	1-acyl-sn-glycerol-3-phosphate acyltransferase gamma	Agpat3
	0.00721808	Q9CQF3	Q9CQF3	Cleavage and polyadenylation specificity factor subunit 5	Nudt21
	0.00383283	P63260	P63260	Actin, cytoplasmic 2;Actin, cytoplasmic 2, N-terminally processed	Actg1
	0.0094583	Q8BJW6;Q8BJW6-2	Q8BJW6;Q8BJW6-2	Eukaryotic translation initiation factor 2A;Eukaryotic translation initiation factor 2A, N-terminally processed	Eif2a
	0.00123722	Q91VC9	Q91VC9	Growth hormone-inducible transmembrane protein	Ghitm
	0.00541153	Q5SYD0;Q5SYD0-2	Q5SYD0;Q5SYD0-2	Unconventional myosin-Id	Myo1d
	0.00331255	Q8BI72	Q8BI72	CDKN2A-interacting protein	Cdkn2aip
	0.00264361	Q8VE37	Q8VE37	Regulator of chromosome condensation	Rcc1
	0.000711176	P63276	P63276	40S ribosomal protein S17	Rps17
	0.00867911	B2RQC6-2;B2RQC6	B2RQC6-2;B2RQC6	CAD protein;Glutamine-dependent carbamoyl-phosphate synthase;Aspartate carbamoyltransferase;Dihydroorotase	Cad
	0.000849709	P16858	P16858	Glyceraldehyde-3-phosphate dehydrogenase	Gapdh
	0.000236429	Q9D6Y7-3;Q9D6Y7-2;Q9D6Y7;Q9D6Y7-4	Q9D6Y7-3;Q9D6Y7-2;Q9D6Y7;Q9D6Y7-4	Mitochondrial peptide methionine sulfoxide reductase	Msra
	0.00105643	Q8R326-2;Q8R326	Q8R326-2;Q8R326	Paraspeckle component 1	Pspc1
	1.52357e-05	Q61937	Q61937	Nucleophosmin	Npm1
	1.59092e-05	Q78JE5	Q78JE5	F-box only protein 22	Fbxo22
	0.000937544	Q9Z204-2;Q9Z204-4;Q9Z204-3;Q9Z204;Q9Z204-5	Q9Z204-2;Q9Z204-4;Q9Z204-3;Q9Z204;Q9Z204-5	Heterogeneous nuclear ribonucleoproteins C1/C2	Hnrnpc
	0.00171322	Q91YP0	Q91YP0	L-2-hydroxyglutarate dehydrogenase, mitochondrial	L2hgdh
	1.41748e-06	Q8R5J9	Q8R5J9	PRA1 family protein 3	Arl6ip5
	4.62888e-05	Q8K3J1	Q8K3J1	NADH dehydrogenase [ubiquinone] iron-sulfur protein 8, mitochondrial	Ndufs8
	0.000794096	Q64012-2;Q64012	Q64012-2;Q64012	RNA-binding protein Raly	Raly
	0.00503663	P53810	P53810	Phosphatidylinositol transfer protein alpha isoform	Pitpna
	0.00167409	Q07813	Q07813	Apoptosis regulator BAX	Bax
	0.00365593	Q9JLB0-2	Q9JLB0-2	MAGUK p55 subfamily member 6	Mpp6
	0.00701935	P35288	P35288	Ras-related protein Rab-23	Rab23
	0.00738712	Q9JKD3	Q9JKD3	Secretory carrier-associated membrane protein 5	Scamp5
	0.00933682	Q8C052	Q8C052	Microtubule-associated protein 1S;MAP1S heavy chain;MAP1S light chain	Map1s
	0.00218025	Q80UP3	Q80UP3	Diacylglycerol kinase zeta	Dgkz
	0.00620244	O09114;O09114-2	O09114;O09114-2	Prostaglandin-H2 D-isomerase	Ptgds
	0.00626699	P28667	P28667	MARCKS-related protein	Marcksl1
	0.00662975	Q9JJV2-3;Q9JJV2;Q9JJV2-2	Q9JJV2-3;Q9JJV2;Q9JJV2-2	Profilin-2	Pfn2
	0.0086191	Q9D6J5	Q9D6J5	NADH dehydrogenase [ubiquinone] 1 beta subcomplex subunit 8, mitochondrial	Ndufb8
	0.00363676	Q99NE5-7	Q99NE5-7	Regulating synaptic membrane exocytosis protein 1	Rims1
	0.00908972	P17809	P17809	Solute carrier family 2, facilitated glucose transporter member 1	Slc2a1
	0.00490816	Q3UGC7;Q66JS6	Q3UGC7;Q66JS6	Eukaryotic translation initiation factor 3 subunit J-A;Eukaryotic translation initiation factor 3 subunit J-B	Eif3j1;Eif3j2
	0.0053151	Q64133	Q64133	Amine oxidase [flavin-containing] A	Maoa
	0.00316094	Q7TT37	Q7TT37	Elongator complex protein 1	Ikbkap
	0.00154649	Q8BJ42;Q8BJ42-2	Q8BJ42;Q8BJ42-2	Disks large-associated protein 2	Dlgap2
	0.00304596	Q3V3V9-2	Q3V3V9-2	Leucine-rich repeat-containing protein 16C	Rltpr
	0.000785751	Q80UU9	Q80UU9	Membrane-associated progesterone receptor component 2	Pgrmc2
	0.000193758	Q8K021	Q8K021	Secretory carrier-associated membrane protein 1	Scamp1
	2.19839e-05	Q61490	Q61490	CD166 antigen	Alcam
	0.000207011	Q3UH66-6;Q3UH66-7;Q3UH66-4;Q3UH66-3;Q3UH66-5;Q3UH66;Q3UH66-2	Q3UH66-6;Q3UH66-7;Q3UH66-4;Q3UH66-3;Q3UH66-5;Q3UH66;Q3UH66-2	Serine/threonine-protein kinase WNK2	Wnk2
	0.000427972	P62823	P62823	Ras-related protein Rab-3C	Rab3c
	0.000741036	O35098;O35098-2	O35098;O35098-2	Dihydropyrimidinase-related protein 4	Dpysl4
	0.000262637	O88935	O88935	Synapsin-1	Syn1
	0.00806068	Q9Z0X1	Q9Z0X1	Apoptosis-inducing factor 1, mitochondrial	Aifm1
	0.00861544	Q9CZW5	Q9CZW5	Mitochondrial import receptor subunit TOM70	Tomm70a
	0.00494496	Q922D8	Q922D8	C-1-tetrahydrofolate synthase, cytoplasmic;Methylenetetrahydrofolate dehydrogenase;Methenyltetrahydrofolate cyclohydrolase;Formyltetrahydrofolate synthetase;C-1-tetrahydrofolate synthase, cytoplasmic, N-terminally processed	Mthfd1
	0.003692	Q11011	Q11011	Puromycin-sensitive aminopeptidase	Npepps
	0.00269491	Q69Z98-3;Q69Z98;Q69Z98-4;Q69Z98-2	Q69Z98-3;Q69Z98;Q69Z98-4;Q69Z98-2	Serine/threonine-protein kinase BRSK2	Brsk2
	0.000414045	Q9JL04	Q9JL04	Formin-2	Fmn2
	5.77857e-06	Q9CQH7	Q9CQH7	Transcription factor BTF3 homolog 4	Btf3l4
	0.00992757	Q99JY8	Q99JY8	Lipid phosphate phosphohydrolase 3	Ppap2b
	6.70029e-07	Q925E7	Q925E7	Serine/threonine-protein phosphatase 2A 55 kDa regulatory subunit B delta isoform	Ppp2r2d
	0.000295754	Q8VEK0;Q8BHG3	Q8VEK0	Cell cycle control protein 50A	Tmem30a
	0.00643577	Q8CJ19;Q8CJ19-4;Q8CJ19-2;Q8CJ19-3	Q8CJ19;Q8CJ19-4	Protein-methionine sulfoxide oxidase MICAL3	Mical3
	0.000765274	Q6QWF9	Q6QWF9	Calcium/calmodulin-dependent protein kinase II inhibitor 1	Camk2n1
	0.000280092	P97492	P97492	Regulator of G-protein signaling 14	Rgs14
	0.0069178	Q3TXS7	Q3TXS7	26S proteasome non-ATPase regulatory subunit 1	Psmd1
	0.000437555	Q91VM9;Q91VM9-2	Q91VM9;Q91VM9-2	Inorganic pyrophosphatase 2, mitochondrial	Ppa2
	8.54461e-06	Q71M36;Q71M36-4	Q71M36;Q71M36-4	Chondroitin sulfate proteoglycan 5	Cspg5
	0.000778457	A2RT62	A2RT62	F-box/LRR-repeat protein 16	Fbxl16
	0.000176015	Q6PFD5	Q6PFD5	Disks large-associated protein 3	Dlgap3
	0.000535525	Q9WTR5	Q9WTR5	Cadherin-13	Cdh13
	0.00220175	Q9JIF0-2;Q9JIF0-3;Q9JIF0	Q9JIF0-2;Q9JIF0-3;Q9JIF0	Protein arginine N-methyltransferase 1	Prmt1
	0.0038948	Q8R1Q8	Q8R1Q8	Cytoplasmic dynein 1 light intermediate chain 1	Dync1li1
	0.000556997	P61804	P61804	Dolichyl-diphosphooligosaccharide--protein glycosyltransferase subunit DAD1	Dad1
	0.00344594	P46471	P46471	26S protease regulatory subunit 7	Psmc2
	0.00302237	O35841	O35841	Apoptosis inhibitor 5	Api5
	0.0055662	P20352	P20352	Tissue factor	F3
	0.00860803	Q9Z2I8-2;Q9Z2I8	Q9Z2I8-2;Q9Z2I8	Succinyl-CoA ligase [GDP-forming] subunit beta, mitochondrial	Suclg2
	0.0030613	Q9D0T1	Q9D0T1	NHP2-like protein 1;NHP2-like protein 1, N-terminally processed	Nhp2l1
	0.000301838	Q8CHX7;Q8CHX7-2	Q8CHX7;Q8CHX7-2	Raftlin-2	Rftn2
	0.0033493	Q8CHT1-2;Q8CHT1	Q8CHT1-2;Q8CHT1	Ephexin-1	Ngef
	0.000711605	Q61029-3;Q61029;Q61029-2;Q61029-4;Q61033-2;Q61033	Q61029-3;Q61029;Q61029-2;Q61029-4	Lamina-associated polypeptide 2, isoforms beta/delta/epsilon/gamma	Tmpo
	0.00385037	Q6WVG3	Q6WVG3	BTB/POZ domain-containing protein KCTD12	Kctd12
	0.000161083	Q9Z0R4;Q9Z0R4-2;CON__ENSEMBL:ENSBTAP00000001528	Q9Z0R4;Q9Z0R4-2	Intersectin-1	Itsn1
	0.000854354	Q8C8R3-2	Q8C8R3-2	Ankyrin-2	Ank2
	5.42109e-05	Q80Z24	Q80Z24	Neuronal growth regulator 1	Negr1
	0.000378765	Q5U458	Q5U458	DnaJ homolog subfamily C member 11	Dnajc11
	2.99416e-05	P47802	P47802	Metaxin-1	Mtx1
	0.00424153	P56399	P56399	Ubiquitin carboxyl-terminal hydrolase 5	Usp5
	8.61715e-05	P06837	P06837	Neuromodulin	Gap43
	0.000296658	Q9CXW3	Q9CXW3	Calcyclin-binding protein	Cacybp
	0.000445085	Q9QZI8	Q9QZI8	Serine incorporator 1	Serinc1
	0.000909635	Q9D8U8	Q9D8U8	Sorting nexin-5	Snx5
	0.000671641	P18052-2;P18052	P18052-2;P18052	Receptor-type tyrosine-protein phosphatase alpha	Ptpra
	0.00228526	Q8C1Y8	Q8C1Y8	Vacuolar fusion protein CCZ1 homolog	Ccz1
	0.00317933	Q9Z1F9	Q9Z1F9	SUMO-activating enzyme subunit 2	Uba2
	0.00945931	Q8BWS5	Q8BWS5	G protein-regulated inducer of neurite outgrowth 3	Gprin3
	0.000130187	P27546-2;P27546;P27546-3	P27546-2;P27546;P27546-3	Microtubule-associated protein 4	Map4
	0.0047716	Q61290	Q61290	Voltage-dependent R-type calcium channel subunit alpha-1E	Cacna1e
	0.00101192	Q9QZQ1;Q9QZQ1-2	Q9QZQ1;Q9QZQ1-2	Afadin	Mllt4
	0.00459753	Q91YR1	Q91YR1	Twinfilin-1	Twf1
	0.000599113	Q8VBZ3	Q8VBZ3	Cleft lip and palate transmembrane protein 1 homolog	Clptm1
	0.000732932	Q6NZL0	Q6NZL0	Protein SOGA3	Soga3
	0.00431395	Q80YN3	Q80YN3	Breast carcinoma-amplified sequence 1 homolog	Bcas1
	0.00127894	Q9Z1Q9	Q9Z1Q9	Valine--tRNA ligase	Vars
	0.00672831	Q99L45	Q99L45	Eukaryotic translation initiation factor 2 subunit 2	Eif2s2
	0.000868654	Q921F2	Q921F2	TAR DNA-binding protein 43	Tardbp
	0.00918785	Q80U40-2;Q80U40	Q80U40-2;Q80U40	RIMS-binding protein 2	Rimbp2
	0.00820766	Q61481;Q61481-2	Q61481;Q61481-2	Calcium/calmodulin-dependent 3,5-cyclic nucleotide phosphodiesterase 1A	Pde1a
	0.00488339	Q60960	Q60960	Importin subunit alpha-5;Importin subunit alpha-5, N-terminally processed	Kpna1
	0.00386097	P31324	P31324	cAMP-dependent protein kinase type II-beta regulatory subunit	Prkar2b
	0.00725663	P51859	P51859	Hepatoma-derived growth factor	Hdgf
	0.00145082	Q9JM96	Q9JM96	Cdc42 effector protein 4	Cdc42ep4
	0.000186864	Q3UTQ8;Q3UTQ8-2	Q3UTQ8;Q3UTQ8-2	Cyclin-dependent kinase-like 5	Cdkl5
	0.000536173	O35658	O35658	Complement component 1 Q subcomponent-binding protein, mitochondrial	C1qbp
	0.000149372	P48722;P48722-2	P48722;P48722-2	Heat shock 70 kDa protein 4L	Hspa4l
	0.000248855	Q9D358;Q9D358-2	Q9D358;Q9D358-2	Low molecular weight phosphotyrosine protein phosphatase	Acp1
	0.000588646	Q9CRB6	Q9CRB6	Tubulin polymerization-promoting protein family member 3	Tppp3
	0.00210782	Q80YA9;Q8BMA3	Q80YA9	Connector enhancer of kinase suppressor of ras 2	Cnksr2
	0.00117486	Q501J6;Q501J6-2	Q501J6;Q501J6-2	Probable ATP-dependent RNA helicase DDX17	Ddx17
	0.00154603	P62908	P62908	40S ribosomal protein S3	Rps3
	0.00471086	O89051	O89051	Integral membrane protein 2B;BRI2, membrane form;BRI2 intracellular domain;BRI2C, soluble form;Bri23 peptide	Itm2b
	0.00441479	P51150	P51150	Ras-related protein Rab-7a	Rab7a
	0.00564135	Q9JKK1-2;Q9JKK1	Q9JKK1-2;Q9JKK1	Syntaxin-6	Stx6
	0.00848181	O08915	O08915	AH receptor-interacting protein	Aip
	0.00747342	Q6NVF0;Q6NVF0-2	Q6NVF0;Q6NVF0-2	Inositol polyphosphate 5-phosphatase OCRL-1	Ocrl
	0.00700767	Q8C079;Q8C079-3;Q8C079-4;Q8C079-2	Q8C079;Q8C079-3;Q8C079-4;Q8C079-2	Striatin-interacting protein 1	Strip1
	0.00610225	Q9JI91	Q9JI91	Alpha-actinin-2	Actn2
	0.00020712	Q9D6J6;Q9D6J6-2	Q9D6J6;Q9D6J6-2	NADH dehydrogenase [ubiquinone] flavoprotein 2, mitochondrial	Ndufv2
	0.00128392	Q99P72;Q99P72-3	Q99P72;Q99P72-3	Reticulon-4	Rtn4
	8.79498e-05	Q8CI71;Q8CI71-2;Q8CI71-3	Q8CI71;Q8CI71-2;Q8CI71-3	Coiled-coil domain-containing protein 132	Ccdc132
	0.0051357	O54988-2;O54988	O54988-2;O54988	STE20-like serine/threonine-protein kinase	Slk
	0.00256544	Q810U3	Q810U3	Neurofascin	Nfasc
	0.00309973	Q9JKL4	Q9JKL4	NADH dehydrogenase [ubiquinone] 1 alpha subcomplex assembly factor 3	Ndufaf3
	0.000142779	Q99KK7	Q99KK7	Dipeptidyl peptidase 3	Dpp3
	3.24847e-05	Q64487-12;Q64487-2	Q64487-12;Q64487-2	Receptor-type tyrosine-protein phosphatase delta	Ptprd
	0.000421398	Q5U3K5	Q5U3K5	Rab-like protein 6	Rabl6
	0.000412952	O08919	O08919	Numb-like protein	Numbl
	0.000388901	P20917	P20917	Myelin-associated glycoprotein	Mag
	0.00499882	Q99LD4;Q99LD4-2	Q99LD4;Q99LD4-2	COP9 signalosome complex subunit 1	Gps1
	0.000202142	Q8BLQ9-3;Q8BLQ9-2;Q8BLQ9	Q8BLQ9-3;Q8BLQ9-2;Q8BLQ9	Cell adhesion molecule 2	Cadm2
	0.000554772	Q8BL65	Q8BL65	Actin-binding LIM protein 2	Ablim2
	0.000469627	O35143	O35143	ATPase inhibitor, mitochondrial	Atpif1
	0.00139211	P16332	P16332	Methylmalonyl-CoA mutase, mitochondrial	Mut
	0.0049409	Q9QYR6;Q9QYR6-2	Q9QYR6;Q9QYR6-2	Microtubule-associated protein 1A;MAP1A heavy chain;MAP1 light chain LC2	Map1a
	0.00633015	Q9JHW2	Q9JHW2	Omega-amidase NIT2	Nit2
	0.00350526	Q0VBF8	Q0VBF8	Protein stum homolog
	0.00286078	Q9CZC8	Q9CZC8	Secernin-1	Scrn1
	0.000511819	Q9ES97;Q9ES97-2;Q9ES97-5;Q9ES97-4	Q9ES97;Q9ES97-2	Reticulon-3	Rtn3
	0.00289299	Q80TL4	Q80TL4	Protein KIAA1045	Kiaa1045
	0.00217378	Q80TE7	Q80TE7	Leucine-rich repeat-containing protein 7	Lrrc7
	0.0012981	P43406	P43406	Integrin alpha-V;Integrin alpha-V heavy chain;Integrin alpha-V light chain	Itgav
	0.00584973	O08795-2;O08795	O08795-2;O08795	Glucosidase 2 subunit beta	Prkcsh
	0.000372679	P20357	P20357	Microtubule-associated protein 2	Map2
	0.000879794	Q8BL66	Q8BL66	Early endosome antigen 1	Eea1
	0.00178802	Q62261;Q62261-2	Q62261;Q62261-2	Spectrin beta chain, non-erythrocytic 1	Sptbn1
	0.00190022	Q60902;Q60902-2;Q60902-4;Q60902-3	Q60902;Q60902-2;Q60902-4;Q60902-3	Epidermal growth factor receptor substrate 15-like 1	Eps15l1
	0.00473374	O88487	O88487	Cytoplasmic dynein 1 intermediate chain 2	Dync1i2
	0.00125666	P13595;P13595-3;P13595-4	P13595;P13595-3;P13595-4	Neural cell adhesion molecule 1	Ncam1
	2.95041e-05	Q8K3H0	Q8K3H0	DCC-interacting protein 13-alpha	Appl1
	0.00450206	Q80XI4	Q80XI4	Phosphatidylinositol 5-phosphate 4-kinase type-2 beta	Pip4k2b
	0.00265595	Q80TR1;Q80TR1-2	Q80TR1;Q80TR1-2	Latrophilin-1	Lphn1
	0.00328554	Q61316	Q61316	Heat shock 70 kDa protein 4	Hspa4
	0.00325356	P11499	P11499	Heat shock protein HSP 90-beta	Hsp90ab1
	0.000829671	P14873	P14873	Microtubule-associated protein 1B;MAP1B heavy chain;MAP1 light chain LC1	Map1b
	0.00335682	Q9D880	Q9D880	Mitochondrial import inner membrane translocase subunit TIM50	Timm50
	0.00809764	Q8BMS1	Q8BMS1	Trifunctional enzyme subunit alpha, mitochondrial;Long-chain enoyl-CoA hydratase;Long chain 3-hydroxyacyl-CoA dehydrogenase	Hadha
	0.0077711	B0V2N1-4;B0V2N1-3;B0V2N1-6;B0V2N1-2;B0V2N1;B0V2N1-5	B0V2N1-4;B0V2N1-3;B0V2N1-6;B0V2N1-2;B0V2N1	Receptor-type tyrosine-protein phosphatase S	Ptprs
	0.0024363	Q80XI3-2;Q80XI3-4;Q80XI3;Q80XI3-3	Q80XI3-2;Q80XI3-4;Q80XI3;Q80XI3-3	Eukaryotic translation initiation factor 4 gamma 3	Eif4g3
	0.000597337	Q9QXV0	Q9QXV0	ProSAAS;KEP;Big SAAS;Little SAAS;Big PEN-LEN;PEN;PEN-20;PEN-19;Little LEN;Big LEN	Pcsk1n
	0.0088124	Q7TMS5	Q7TMS5	ATP-binding cassette sub-family G member 2	Abcg2
	0.00829519	P63094;Q6R0H7;P63094-3;P63094-2;Q6R0H7-4	P63094;Q6R0H7;P63094-3;P63094-2;Q6R0H7-4	Guanine nucleotide-binding protein G(s) subunit alpha isoforms short;Guanine nucleotide-binding protein G(s) subunit alpha isoforms XLas	Gnas
	0.00279423	Q3UHD6-2;Q3UHD6;Q91VY6	Q3UHD6-2;Q3UHD6	Sorting nexin-27	Snx27
	0.000154278	Q9WTP7	Q9WTP7	GTP:AMP phosphotransferase AK3, mitochondrial	Ak3
	0.000225402	Q99KK2;Q99KK2-2	Q99KK2;Q99KK2-2	N-acylneuraminate cytidylyltransferase	Cmas
	0.000299289	Q6PGN3-5;Q6PGN3-4;Q6PGN3-3;Q6PGN3-6;Q6PGN3-2;Q6PGN3	Q6PGN3-5;Q6PGN3-4;Q6PGN3-3;Q6PGN3-6;Q6PGN3-2;Q6PGN3	Serine/threonine-protein kinase DCLK2	Dclk2
	4.48824e-05	Q3U0M1-2;Q3U0M1;Q3U0M1-4;Q3U0M1-3;Q3U0M1-5	Q3U0M1-2;Q3U0M1;Q3U0M1-4;Q3U0M1-3;Q3U0M1-5	Trafficking protein particle complex subunit 9	Trappc9
	0.000901708	Q03517	Q03517	Secretogranin-2;Secretoneurin;Manserin	Scg2
	0.000243439	O35954	O35954	Membrane-associated phosphatidylinositol transfer protein 1	Pitpnm1
	0.00170507	O08579	O08579	Emerin	Emd
	0.000100479	O35609	O35609	Secretory carrier-associated membrane protein 3	Scamp3
	0.00699242	O35286;A2A4P0	O35286	Pre-mRNA-splicing factor ATP-dependent RNA helicase DHX15	Dhx15
	0.00270007	Q04690-2;Q04690;Q04690-4;Q04690-3	Q04690-2;Q04690;Q04690-4;Q04690-3	Neurofibromin	Nf1
	0.00175593	Q9QUH0	Q9QUH0	Glutaredoxin-1	Glrx
	0.000479817	Q8BTG7-3;Q8BTG7;Q8BTG7-2	Q8BTG7-3;Q8BTG7;Q8BTG7-2	Protein NDRG4	Ndrg4
	0.00583583	O55013	O55013	Trafficking protein particle complex subunit 3	Trappc3
	0.0085458	P97371	P97371	Proteasome activator complex subunit 1	Psme1
	0.00680854	Q8VI63;Q8VI63-2	Q8VI63;Q8VI63-2	MOB kinase activator 2	Mob2
	0.00830797	Q5SVL6;Q5SVL6-2	Q5SVL6;Q5SVL6-2	Rap1 GTPase-activating protein 2	Rap1gap2
	0.0043925	Q01065	Q01065	Calcium/calmodulin-dependent 3,5-cyclic nucleotide phosphodiesterase 1B	Pde1b
	0.00692229	O35382	O35382	Exocyst complex component 4	Exoc4
	0.00766983	P62627	P62627	Dynein light chain roadblock-type 1	Dynlrb1
	0.00505785	Q9Z0J4;Q9Z0J4-5;Q9Z0J4-2;Q9Z0J4-3;Q9Z0J4-4	Q9Z0J4;Q9Z0J4-5;Q9Z0J4-2;Q9Z0J4-3;Q9Z0J4-4	Nitric oxide synthase, brain	Nos1
	0.00429055	Q99L43	Q99L43	Phosphatidate cytidylyltransferase 2	Cds2
	0.00705786	P31230	P31230	Aminoacyl tRNA synthase complex-interacting multifunctional protein 1;Endothelial monocyte-activating polypeptide 2	Aimp1
	0.00470773	Q922S4	Q922S4	cGMP-dependent 3,5-cyclic phosphodiesterase	Pde2a
	0.00401611	Q9JKB1;P58321	Q9JKB1;P58321	Ubiquitin carboxyl-terminal hydrolase isozyme L3;Ubiquitin carboxyl-terminal hydrolase isozyme L4	Uchl3;Uchl4
	0.00168649	Q9CPQ3	Q9CPQ3	Mitochondrial import receptor subunit TOM22 homolog	Tomm22
	0.00351321	O54818	O54818	Tumor protein D53	Tpd52l1
	0.00454828	P03893	P03893	NADH-ubiquinone oxidoreductase chain 2	Mtnd2
	0.000893103	Q8R081	Q8R081	Heterogeneous nuclear ribonucleoprotein L	Hnrnpl
	0.00299965	Q68FL4;Q68FL4-2	Q68FL4;Q68FL4-2	Putative adenosylhomocysteinase 3	Ahcyl2
	0.00383688	P11352	P11352	Glutathione peroxidase 1	Gpx1
	0.000266446	O70133-2;O70133;O70133-3	O70133-2;O70133;O70133-3	ATP-dependent RNA helicase A	Dhx9
	0.0020547	A2AGT5-3;A2AGT5;A2AGT5-2	A2AGT5-3;A2AGT5;A2AGT5-2	Cytoskeleton-associated protein 5	Ckap5
	0.000120614	O35465-2;O35465	O35465-2;O35465	Peptidyl-prolyl cis-trans isomerase FKBP8	Fkbp8
	0.0072113	Q8BXR1	Q8BXR1	Probable cationic amino acid transporter	Slc7a14
	0.00421658	A2RSJ4	A2RSJ4	UHRF1-binding protein 1-like	Uhrf1bp1l
	0.00495993	Q61191	Q61191	Host cell factor 1;HCF N-terminal chain 1;HCF N-terminal chain 2;HCF N-terminal chain 3;HCF N-terminal chain 4;HCF N-terminal chain 5;HCF N-terminal chain 6;HCF C-terminal chain 1;HCF C-terminal chain 2;HCF C-terminal chain 3;HCF C-terminal chain 4;HCF C-terminal chain 5;HCF C-terminal chain 6	Hcfc1
	0.00167982	Q9Z110-2;Q9Z110	Q9Z110-2;Q9Z110	Delta-1-pyrroline-5-carboxylate synthase;Glutamate 5-kinase;Gamma-glutamyl phosphate reductase	Aldh18a1
	0.00111515	Q5SRX1-2;Q5SRX1;Q5SRX1-3;Q5SRX1-4;Q5SRX1-5	Q5SRX1-2;Q5SRX1;Q5SRX1-3;Q5SRX1-4;Q5SRX1-5	TOM1-like protein 2	Tom1l2
	0.00443795	Q9EQC5	Q9EQC5	N-terminal kinase-like protein	Scyl1
	0.00726262	Q3UHD9-2;Q3UHD9	Q3UHD9-2;Q3UHD9	Arf-GAP with GTPase, ANK repeat and PH domain-containing protein 2	Agap2
	0.0073499	Q8C878;Q8C878-2	Q8C878;Q8C878-2	NEDD8-activating enzyme E1 catalytic subunit	Uba3
	0.00353968	Q9DBF1-2;Q9DBF1	Q9DBF1-2;Q9DBF1	Alpha-aminoadipic semialdehyde dehydrogenase	Aldh7a1
	0.00443549	O88342	O88342	WD repeat-containing protein 1	Wdr1
	0.00679146	Q6ZPU9;Q6ZPU9-3;Q6ZPU9-2	Q6ZPU9;Q6ZPU9-3	KIF1-binding protein	Kbp
	0.00431899	Q8CGE9	Q8CGE9	Regulator of G-protein signaling 12	Rgs12
	0.00095159	Q62420	Q62420	Endophilin-A1	Sh3gl2
	0.00654276	O88507	O88507	Ciliary neurotrophic factor receptor subunit alpha	Cntfr
	0.00279636	P83093	P83093	Stromal interaction molecule 2	Stim2
	0.000506339	Q9CQR4	Q9CQR4	Acyl-coenzyme A thioesterase 13;Acyl-coenzyme A thioesterase 13, N-terminally processed	Acot13
	0.0010844	Q6P4S6;Q6P4S6-2	Q6P4S6;Q6P4S6-2	Serine/threonine-protein kinase SIK3	Sik3
	0.000795691	Q6P9K9;Q6P9K9-2;Q8C985	Q6P9K9;Q6P9K9-2	Neurexin-3	Nrxn3
	0.00924139	Q8VHR5	Q8VHR5	Transcriptional repressor p66-beta	Gatad2b
	0.00527127	Q9DCX2	Q9DCX2	ATP synthase subunit d, mitochondrial	Atp5h
	0.0081634	Q922J3;Q922J3-2	Q922J3;Q922J3-2	CAP-Gly domain-containing linker protein 1	Clip1
	0.00881353	Q8BWG8-2;Q8BWG8	Q8BWG8-2;Q8BWG8	Beta-arrestin-1	Arrb1
	0.00279866	P48678;P48678-2;P48678-3	P48678;P48678-2;P48678-3	Prelamin-A/C;Lamin-A/C	Lmna
	0.00546278	Q61553	Q61553	Fascin	Fscn1
	0.00667105	Q6P8X1	Q6P8X1	Sorting nexin-6;Sorting nexin-6, N-terminally processed	Snx6
	0.00745299	Q9JII5-2;Q9JII5	Q9JII5-2;Q9JII5	DAZ-associated protein 1	Dazap1
	0.00346083	Q9CQZ6	Q9CQZ6	NADH dehydrogenase [ubiquinone] 1 beta subcomplex subunit 3	Ndufb3
	0.00928708	Q62059;Q62059-3;Q62059-2;Q62059-4	Q62059;Q62059-3;Q62059-2;Q62059-4	Versican core protein	Vcan
	0.00803967	Q99KN9;Q99KN9-2	Q99KN9;Q99KN9-2	Clathrin interactor 1	Clint1
	0.0050649	Q9EQ80	Q9EQ80	NIF3-like protein 1	Nif3l1
	0.00464783	Q8BMJ3	Q8BMJ3	Eukaryotic translation initiation factor 1A, X-chromosomal	Eif1ax
	0.00401609	O88569;O88569-2;O88569-3	O88569;O88569-2;O88569-3	Heterogeneous nuclear ribonucleoproteins A2/B1	Hnrnpa2b1
	0.00221657	P31786	P31786	Acyl-CoA-binding protein	Dbi
	0.00299846	Q8VDD5	Q8VDD5	Myosin-9	Myh9
	0.00747926	Q80WG5	Q80WG5	Volume-regulated anion channel subunit LRRC8A	Lrrc8a
	0.0022543	P35293	P35293	Ras-related protein Rab-18	Rab18
	0.00383989	Q64213-2;Q64213-3;Q64213	Q64213-2;Q64213-3;Q64213	Splicing factor 1	Sf1
	0.00541625	Q9CQI6	Q9CQI6	Coactosin-like protein	Cotl1
	0.00430541	Q8BQP9	Q8BQP9	Regulator of G-protein signaling 7-binding protein	Rgs7bp
	0.0015778	P53996-2;P53996-3;P53996	P53996-2;P53996-3;P53996	Cellular nucleic acid-binding protein	Cnbp
	0.00279771	P99028	P99028	Cytochrome b-c1 complex subunit 6, mitochondrial	Uqcrh
	0.00696204	Q9JJU8	Q9JJU8	SH3 domain-binding glutamic acid-rich-like protein	Sh3bgrl
	0.00360686	Q9Z2X1;Q9Z2X1-2	Q9Z2X1;Q9Z2X1-2	Heterogeneous nuclear ribonucleoprotein F;Heterogeneous nuclear ribonucleoprotein F, N-terminally processed	Hnrnpf
	0.00932445	P63044	P63044	Vesicle-associated membrane protein 2	Vamp2
	0.0015549	Q9QVP9	Q9QVP9	Protein-tyrosine kinase 2-beta	Ptk2b
	0.00418918	Q91VK4	Q91VK4	Integral membrane protein 2C;CT-BRI3	Itm2c
	0.0024058	Q8K341-4;Q8K341-3;Q8K341;Q8K341-5;Q8K341-2	Q8K341-4;Q8K341-3;Q8K341;Q8K341-5;Q8K341-2	Alpha-tubulin N-acetyltransferase 1	Atat1
	0.000840067	Q791T5-2;Q791T5	Q791T5-2;Q791T5	Mitochondrial carrier homolog 1	Mtch1
	0.00248419	O08992	O08992	Syntenin-1	Sdcbp
	0.00273055	Q07076	Q07076	Annexin A7	Anxa7
	0.00393733	P83870	P83870	PHD finger-like domain-containing protein 5A	Phf5a
	0.00687766	Q8C181-3;Q8C181-2;Q8C181;Q8C181-4;Q8R003	Q8C181-3;Q8C181-2;Q8C181;Q8C181-4	Muscleblind-like protein 2	Mbnl2
	4.04076e-05	Q9QUI0	Q9QUI0	Transforming protein RhoA	Rhoa
	0.00246786	Q91Z53	Q91Z53	Glyoxylate reductase/hydroxypyruvate reductase	Grhpr
	6.3737e-05	P56480	P56480	ATP synthase subunit beta, mitochondrial	Atp5b
	0.000311983	Q8CHP8	Q8CHP8	Phosphoglycolate phosphatase	Pgp
	0.001683	Q9QYE6	Q9QYE6	Golgin subfamily A member 5	Golga5
	0.000859561	Q9D7P6	Q9D7P6	Iron-sulfur cluster assembly enzyme ISCU, mitochondrial	Iscu
	0.000337418	Q99N28	Q99N28	Cell adhesion molecule 3	Cadm3
	0.0018657	Q91WK2	Q91WK2	Eukaryotic translation initiation factor 3 subunit H	Eif3h
	0.0064332	P24288	P24288	Branched-chain-amino-acid aminotransferase, cytosolic	Bcat1
	0.000763846	Q62167;P16381	Q62167;P16381	ATP-dependent RNA helicase DDX3X;Putative ATP-dependent RNA helicase Pl10	Ddx3x;D1Pas1
	0.00136419	Q9CQX8	Q9CQX8	28S ribosomal protein S36, mitochondrial	Mrps36
	6.31261e-05	Q8VDK1;Q8VDK1-2	Q8VDK1;Q8VDK1-2	Nitrilase homolog 1	Nit1
	0.00234925	P20108	P20108	Thioredoxin-dependent peroxide reductase, mitochondrial	Prdx3
	0.000506702	B1AXP6;B1AXP6-2;B1AXP6-3;B1AXP6-4	B1AXP6;B1AXP6-2;B1AXP6-3;B1AXP6-4	Mitochondrial import receptor subunit TOM5 homolog	Tomm5
	2.01402e-05	P0DP28;P0DP27;P0DP26;Q9D6P8	P0DP28;P0DP27;P0DP26;Q9D6P8	Calmodulin-like protein 3	Calml3
	0.000577431	Q9WVL0	Q9WVL0	Maleylacetoacetate isomerase	Gstz1
	3.36421e-05	O08749	O08749	Dihydrolipoyl dehydrogenase, mitochondrial	Dld
	0.00118106	P56376	P56376	Acylphosphatase-1	Acyp1
	0.00751012	Q9Z0G0	Q9Z0G0	PDZ domain-containing protein GIPC1	Gipc1
	0.000293316	Q9R1P0	Q9R1P0	Proteasome subunit alpha type-4	Psma4
	8.04521e-05	P61982	P61982	14-3-3 protein gamma;14-3-3 protein gamma, N-terminally processed	Ywhag
	0.000789196	Q9CQF0	Q9CQF0	39S ribosomal protein L11, mitochondrial	Mrpl11
	0.0019078	Q9WUA3;Q9WUA3-2	Q9WUA3;Q9WUA3-2	ATP-dependent 6-phosphofructokinase, platelet type	Pfkp
	0.00249417	Q64378	Q64378	Peptidyl-prolyl cis-trans isomerase FKBP5;Peptidyl-prolyl cis-trans isomerase FKBP5, N-terminally processed	Fkbp5
	0.00412768	P35802	P35802	Neuronal membrane glycoprotein M6-a	Gpm6a
	0.00765037	Q5M8N4-2;Q5M8N4	Q5M8N4-2;Q5M8N4	Epimerase family protein SDR39U1	Sdr39u1
	0.00456387	Q9DBS1	Q9DBS1	Transmembrane protein 43	Tmem43
	0.00325366	Q9QYF1	Q9QYF1	Retinol dehydrogenase 11	Rdh11
	0.00403536	Q9D051	Q9D051	Pyruvate dehydrogenase E1 component subunit beta, mitochondrial	Pdhb
	0.00109902	Q91ZZ3	Q91ZZ3	Beta-synuclein	Sncb
	0.00675384	P35505	P35505	Fumarylacetoacetase	Fah
	0.000889302	P63028	P63028	Translationally-controlled tumor protein	Tpt1
	0.00512349	Q02248	Q02248	Catenin beta-1	Ctnnb1
	0.00391196	P80316	P80316	T-complex protein 1 subunit epsilon	Cct5
	0.00357089	O88952	O88952	Protein lin-7 homolog C	Lin7c
	0.00770923	P05063	P05063	Fructose-bisphosphate aldolase C	Aldoc
	0.00655832	Q9D154;Q5SV42	Q9D154	Leukocyte elastase inhibitor A	Serpinb1a
	0.00509043	Q9EPL2-2	Q9EPL2-2	Calsyntenin-1;Soluble Alc-alpha;CTF1-alpha	Clstn1
	5.30544e-05	Q8WTY4	Q8WTY4	Anamorsin	Ciapin1
	0.000413599	Q6PDL0	Q6PDL0	Cytoplasmic dynein 1 light intermediate chain 2	Dync1li2
	9.82832e-05	P45952	P45952	Medium-chain specific acyl-CoA dehydrogenase, mitochondrial	Acadm
	0.00156073	P60202;P60202-2	P60202;P60202-2	Myelin proteolipid protein	Plp1
	0.000787284	Q99JX3-2;Q99JX3	Q99JX3-2;Q99JX3	Golgi reassembly-stacking protein 2	Gorasp2
	0.00513723	Q8BWY3	Q8BWY3	Eukaryotic peptide chain release factor subunit 1	Etf1
	0.000114699	Q80UJ7	Q80UJ7	Rab3 GTPase-activating protein catalytic subunit	Rab3gap1
	0.00932529	Q8BIQ5-2;Q8BIQ5	Q8BIQ5-2;Q8BIQ5	Cleavage stimulation factor subunit 2	Cstf2
	0.000983086	O09117-2;O09117	O09117-2;O09117	Synaptophysin-like protein 1	Sypl1
	0.0058253	Q924M7	Q924M7	Mannose-6-phosphate isomerase	Mpi
	0.00190383	P04627	P04627	Serine/threonine-protein kinase A-Raf	Araf
	6.37338e-05	Q9QYS2	Q9QYS2	Metabotropic glutamate receptor 3	Grm3
	0.000454615	P61021	P61021	Ras-related protein Rab-5B	Rab5b
	0.000125194	Q8BVE3	Q8BVE3	V-type proton ATPase subunit H	Atp6v1h
	0.00302567	B1AXV0	B1AXV0	DOMON domain-containing protein FRRS1L	Frrs1l
	0.00103882	Q8BH44	Q8BH44	Coronin-2B	Coro2b
	0.000515914	Q9DBG3;Q9DBG3-2	Q9DBG3;Q9DBG3-2	AP-2 complex subunit beta	Ap2b1
	0.00947919	Q8K2P7;Q8K2P7-2	Q8K2P7;Q8K2P7-2	Sodium-coupled neutral amino acid transporter 1	Slc38a1
	0.00167207	P84084	P84084	ADP-ribosylation factor 5	Arf5
	0.00254027	P61022	P61022	Calcineurin B homologous protein 1	Chp1
	0.00201066	P60879	P60879	Synaptosomal-associated protein 25	Snap25
	0.000593651	B2RSH2;P20612;Q3V3I2;P50149	B2RSH2	Guanine nucleotide-binding protein G(i) subunit alpha-1	Gnai1
	0.00291936	P50247	P50247	Adenosylhomocysteinase	Ahcy
	0.00552581	P33175	P33175	Kinesin heavy chain isoform 5A	Kif5a
	0.00494671	P70699	P70699	Lysosomal alpha-glucosidase	Gaa
	0.000398705	Q9CQW2	Q9CQW2	ADP-ribosylation factor-like protein 8B	Arl8b
	0.000364369	P97379;P97379-2	P97379;P97379-2	Ras GTPase-activating protein-binding protein 2	G3bp2
	3.75735e-05	Q91VN4	Q91VN4	MICOS complex subunit Mic25	Chchd6
	0.00210503	Q9EP69	Q9EP69	Phosphatidylinositide phosphatase SAC1	Sacm1l
	0.000819589	Q7TMY8;Q7TMY8-3;Q7TMY8-4;Q7TMY8-2	Q7TMY8;Q7TMY8-3;Q7TMY8-4;Q7TMY8-2	E3 ubiquitin-protein ligase HUWE1	Huwe1
	0.000736798	P70168	P70168	Importin subunit beta-1	Kpnb1
	0.00489826	Q3U1J4	Q3U1J4	DNA damage-binding protein 1	Ddb1
	0.00103544	Q9ESJ4	Q9ESJ4	NCK-interacting protein with SH3 domain	Nckipsd
	0.000917722	Q9ERU9	Q9ERU9	E3 SUMO-protein ligase RanBP2	Ranbp2
	0.00512192	Q8BMG7;Q8BMG7-2	Q8BMG7	Rab3 GTPase-activating protein non-catalytic subunit	Rab3gap2
	0.00021197	Q61207	Q61207	Prosaposin	Psap
	0.000701689	P83940	P83940	Transcription elongation factor B polypeptide 1	Tceb1
	0.000196014	P12658	P12658	Calbindin	Calb1
	0.000396573	P12961	P12961	Neuroendocrine protein 7B2;N-terminal peptide;C-terminal peptide	Scg5
	1.52044e-06	Q9CR68	Q9CR68	Cytochrome b-c1 complex subunit Rieske, mitochondrial;Cytochrome b-c1 complex subunit 11	Uqcrfs1
	0.000103438	Q9CQ54	Q9CQ54	NADH dehydrogenase [ubiquinone] 1 subunit C2	Ndufc2
	4.09952e-05	Q9CPQ1	Q9CPQ1	Cytochrome c oxidase subunit 6C	Cox6c
	2.09693e-05	Q08460-5;Q08460;Q08460-3;Q08460-2;Q08460-4	Q08460-5;Q08460;Q08460-3;Q08460-2;Q08460-4	Calcium-activated potassium channel subunit alpha-1	Kcnma1
	4.86395e-05	P00520-4;P00520-2;P00520-3;P00520	P00520-4;P00520-2;P00520-3;P00520	Tyrosine-protein kinase ABL1	Abl1
	0.000162425	P52760	P52760	Ribonuclease UK114	Hrsp12
	9.59618e-05	Q8VED9	Q8VED9	Galectin-related protein	Lgalsl
	0.000526924	P62983;P62984;P0CG49;P0CG50	P62983;P62984;P0CG49;P0CG50	Ubiquitin-40S ribosomal protein S27a;Ubiquitin;40S ribosomal protein S27a;Ubiquitin-60S ribosomal protein L40;Ubiquitin;60S ribosomal protein L40;Polyubiquitin-B;Ubiquitin;Polyubiquitin-C;Ubiquitin;Ubiquitin-related 1;Ubiquitin-related 2	Rps27a;Uba52;Ubb;Ubc
	4.33867e-05	Q60631;Q60631-2	Q60631;Q60631-2	Growth factor receptor-bound protein 2	Grb2
	0.00149254	Q9CR62	Q9CR62	Mitochondrial 2-oxoglutarate/malate carrier protein	Slc25a11
	0.00120266	Q8R3T5	Q8R3T5	Syntaxin-binding protein 6	Stxbp6
	0.00174904	P47746	P47746	Cannabinoid receptor 1	Cnr1
	0.00014093	P67984	P67984	60S ribosomal protein L22	Rpl22
	1.60602e-05	Q9DCT8	Q9DCT8	Cysteine-rich protein 2	Crip2
	7.93936e-05	Q9DBC0	Q9DBC0	Selenoprotein O	Selo
	0.000167301	P62141	P62141	Serine/threonine-protein phosphatase PP1-beta catalytic subunit	Ppp1cb
	0.000307478	P80313	P80313	T-complex protein 1 subunit eta	Cct7
	1.9112e-05	Q9CQY6	Q9CQY6	Ubiquinol-cytochrome-c reductase complex assembly factor 2	Uqcc2
	4.26842e-05	Q99KB8;Q99KB8-2	Q99KB8;Q99KB8-2	Hydroxyacylglutathione hydrolase, mitochondrial	Hagh
	8.29843e-07	Q8JZS0	Q8JZS0	Protein lin-7 homolog A	Lin7a
	2.51002e-05	Q3UMT1	Q3UMT1	Protein phosphatase 1 regulatory subunit 12C	Ppp1r12c
	3.11653e-05	P17710-3;P17710-4;P17710;P17710-2	P17710-3;P17710-4;P17710;P17710-2	Hexokinase-1	Hk1
	8.9836e-06	P17182	P17182	Alpha-enolase	Eno1
	6.33577e-06	O88685	O88685	26S protease regulatory subunit 6A	Psmc3
	4.18605e-06	P10639	P10639	Thioredoxin	Txn
	1.93597e-05	Q9CQR2	Q9CQR2	40S ribosomal protein S21	Rps21
	2.55968e-05	P68254;P68254-2	P68254;P68254-2	14-3-3 protein theta	Ywhaq
	3.69122e-05	P84086	P84086	Complexin-2	Cplx2
	0.00193235	Q9JLZ3;Q9JLZ3-3;Q9JLZ3-2	Q9JLZ3	Methylglutaconyl-CoA hydratase, mitochondrial	Auh
	0.0056452	Q6P069-2;Q6P069	Q6P069-2;Q6P069	Sorcin	Sri
	0.00678187	Q61584-5;Q61584-6;Q61584-4;Q61584-3;Q61584;Q61584-2;Q61584-7	Q61584-5;Q61584-6;Q61584-4;Q61584-3;Q61584;Q61584-2;Q61584-7	Fragile X mental retardation syndrome-related protein 1	Fxr1
	0.00629902	Q3TCJ1	Q3TCJ1	BRISC complex subunit Abro1	Fam175b
	0.000383272	O35685	O35685	Nuclear migration protein nudC	Nudc
	0.0010013	P62270	P62270	40S ribosomal protein S18	Rps18
	0.00081364	Q9DC16	Q9DC16	Endoplasmic reticulum-Golgi intermediate compartment protein 1	Ergic1
	0.00273911	Q9D7S9	Q9D7S9	Charged multivesicular body protein 5	Chmp5
	0.00157514	Q61335	Q61335	B-cell receptor-associated protein 31	Bcap31
	0.00153458	Q60865	Q60865	Caprin-1	Caprin1
	0.000536629	P32037	P32037	Solute carrier family 2, facilitated glucose transporter member 3	Slc2a3
	0.00180042	Q3UH60;Q3UH60-2	Q3UH60;Q3UH60-2	Disco-interacting protein 2 homolog B	Dip2b
	0.00855957	Q9CQC7	Q9CQC7	NADH dehydrogenase [ubiquinone] 1 beta subcomplex subunit 4	Ndufb4
	0.00985399	Q91WC3;Q91WC3-2	Q91WC3;Q91WC3-2	Long-chain-fatty-acid--CoA ligase 6	Acsl6
	0.00968777	P26369	P26369	Splicing factor U2AF 65 kDa subunit	U2af2
	0.00261088	A2ASZ8-4;A2ASZ8-5;A2ASZ8;A2ASZ8-2;A2ASZ8-3	A2ASZ8-4;A2ASZ8-5;A2ASZ8;A2ASZ8-2;A2ASZ8-3	Calcium-binding mitochondrial carrier protein SCaMC-2	Slc25a25
	0.00924549	O54774	O54774	AP-3 complex subunit delta-1	Ap3d1
	0.00610386	Q9QUP5	Q9QUP5	Hyaluronan and proteoglycan link protein 1	Hapln1
	0.00223467	Q8BW75	Q8BW75	Amine oxidase [flavin-containing] B	Maob
	0.00430636	P97807-2;P97807	P97807-2;P97807	Fumarate hydratase, mitochondrial	Fh
	0.00123352	P51830	P51830	Adenylate cyclase type 9	Adcy9
	0.00303549	P43006;P43006-2;P43006-3	P43006;P43006-2;P43006-3	Excitatory amino acid transporter 2	Slc1a2
	0.00759628	O88532	O88532	Zinc finger RNA-binding protein	Zfr
	0.0004575	P28663	P28663	Beta-soluble NSF attachment protein	Napb
	0.00319814	Q8VEK3-2;Q8VEK3	Q8VEK3-2;Q8VEK3	Heterogeneous nuclear ribonucleoprotein U	Hnrnpu
	0.000465925	P63017	P63017	Heat shock cognate 71 kDa protein	Hspa8
	0.000725507	Q8CCN5;Q8CCN5-2	Q8CCN5;Q8CCN5-2	Breast carcinoma-amplified sequence 3 homolog	Bcas3
	0.00281622	Q9JL56	Q9JL56	Glycerophosphodiester phosphodiesterase 1	Gde1
	0.000570448	Q9DAS9	Q9DAS9	Guanine nucleotide-binding protein G(I)/G(S)/G(O) subunit gamma-12	Gng12
	0.00742965	Q920M7	Q920M7	Synaptotagmin-17	Syt17
	0.000189807	P58252	P58252	Elongation factor 2	Eef2
	0.00293999	P97351	P97351	40S ribosomal protein S3a	Rps3a
	0.00386308	Q8R317-2	Q8R317-2	Ubiquilin-1	Ubqln1
	0.00565431	Q6ZWX6	Q6ZWX6	Eukaryotic translation initiation factor 2 subunit 1	Eif2s1
	0.00137464	O35593	O35593	26S proteasome non-ATPase regulatory subunit 14	Psmd14
	0.00146419	P70372	P70372	ELAV-like protein 1	Elavl1
	0.000353381	Q9D6M3	Q9D6M3	Mitochondrial glutamate carrier 1	Slc25a22
	7.0096e-05	Q8K596;Q8K596-2	Q8K596;Q8K596-2		Slc8a2
	1.49157e-05	Q8C2Q3;Q8C2Q3-2	Q8C2Q3;Q8C2Q3-2	RNA-binding protein 14	Rbm14
	0.00354631	P39053-4;P39053	P39053-4;P39053	Dynamin-1	Dnm1
	6.86013e-05	Q8BG05	Q8BG05	Heterogeneous nuclear ribonucleoprotein A3	Hnrnpa3
	0.00640509	Q9WUN2	Q9WUN2	Serine/threonine-protein kinase TBK1	Tbk1
	0.00914911	Q02357-5;Q02357-2;Q02357;Q02357-4;Q02357-6;Q02357-3;Q02357-7	Q02357-5;Q02357-2;Q02357;Q02357-4;Q02357-6;Q02357-3	Ankyrin-1	Ank1
	0.00941305	Q8R0A5	Q8R0A5	Transcription elongation factor A protein-like 3	Tceal3
	0.00324076	Q8C129	Q8C129	Leucyl-cystinyl aminopeptidase	Lnpep
	0.00325549	Q60780;Q60780-2	Q60780;Q60780-2	Growth arrest-specific protein 7	Gas7
	0.00630079	Q62077	Q62077	1-phosphatidylinositol 4,5-bisphosphate phosphodiesterase gamma-1	Plcg1
	0.00565457	P70245	P70245	3-beta-hydroxysteroid-Delta(8),Delta(7)-isomerase	Ebp
	0.00728083	Q3U2I3;Q3U2I3-2;Q3U2I3-3	Q3U2I3;Q3U2I3-2;Q3U2I3-3	FTS and Hook-interacting protein	Fam160a2
	0.0056873	Q9WUC3	Q9WUC3	Lymphocyte antigen 6H	Ly6h
	0.00229589	Q9CZT8	Q9CZT8	Ras-related protein Rab-3B	Rab3b
	0.00405838	Q9CR26	Q9CR26	Vacuolar protein sorting-associated protein VTA1 homolog	Vta1
	0.00208344	Q8C3W1	Q8C3W1	Uncharacterized protein C1orf198 homolog
	0.00191055	Q5PR73	Q5PR73	GTP-binding protein Di-Ras2	Diras2
	0.000417725	P10637;P10637-6	P10637;P10637-6	Microtubule-associated protein tau	Mapt
	0.00123049	P22315	P22315	Ferrochelatase, mitochondrial	Fech
	0.00633625	Q8VDP4	Q8VDP4	Cell cycle and apoptosis regulator protein 2	Ccar2
	0.00952562	Q6Q477-2;Q6Q477	Q6Q477-2;Q6Q477	Calcium-transporting ATPase	Atp2b4
	0.00370573	Q8C0C7	Q8C0C7	Phenylalanine--tRNA ligase alpha subunit	Farsa
	0.0026333	Q9Z2D6-2;Q9Z2D6	Q9Z2D6-2;Q9Z2D6	Methyl-CpG-binding protein 2	Mecp2
	0.00864249	Q9Z130	Q9Z130	Heterogeneous nuclear ribonucleoprotein D-like	Hnrnpdl
	0.00231113	Q9QYA2	Q9QYA2	Mitochondrial import receptor subunit TOM40 homolog	Tomm40
	0.00641712	Q99JB2	Q99JB2	Stomatin-like protein 2, mitochondrial	Stoml2
	0.00235742	Q8BHL8	Q8BHL8	Proteasome inhibitor PI31 subunit	Psmf1
	0.00678133	P14685	P14685	26S proteasome non-ATPase regulatory subunit 3	Psmd3
	0.00321337	Q60817;P70670	Q60817;P70670	Nascent polypeptide-associated complex subunit alpha;Nascent polypeptide-associated complex subunit alpha, muscle-specific form	Naca
	0.00549251	Q148V7;Q148V7-3	Q148V7;Q148V7-3	LisH domain and HEAT repeat-containing protein KIAA1468	Kiaa1468
	0.00655365	Q8K0S0	Q8K0S0	Phytanoyl-CoA hydroxylase-interacting protein	Phyhip
	0.000191861	Q9QYJ0	Q9QYJ0	DnaJ homolog subfamily A member 2	Dnaja2
	0.00219448	P61750	P61750	ADP-ribosylation factor 4	Arf4
	7.05707e-05	Q9CQA3	Q9CQA3	Succinate dehydrogenase [ubiquinone] iron-sulfur subunit, mitochondrial	Sdhb
	0.000824483	Q9Z1R2	Q9Z1R2	Large proline-rich protein BAG6	Bag6
	0.000566106	Q8BLK3	Q8BLK3	Limbic system-associated membrane protein	Lsamp
	0.000325973	Q3UPL0;Q3UPL0-2;Q3UPL0-3	Q3UPL0;Q3UPL0-2	Protein transport protein Sec31A	Sec31a
	0.00123088	O09111	O09111	NADH dehydrogenase [ubiquinone] 1 beta subcomplex subunit 11, mitochondrial	Ndufb11
	0.00234909	P63323	P63323	40S ribosomal protein S12	Rps12
	0.00144429	Q93092	Q93092	Transaldolase	Taldo1
	0.00449923	Q99JR1	Q99JR1	Sideroflexin-1	Sfxn1
	0.00325489	Q5DU25	Q5DU25	IQ motif and SEC7 domain-containing protein 2	Iqsec2
	0.00047407	Q8CAA7	Q8CAA7	Glucose 1,6-bisphosphate synthase	Pgm2l1
	0.00168838	E9PUL5	E9PUL5	Proline-rich transmembrane protein 2	Prrt2
	0.00847922	Q9WVQ1-4;Q9WVQ1-2;Q9WVQ1;Q9WVQ1-3;P46938-2;P46938	Q9WVQ1-4;Q9WVQ1-2;Q9WVQ1;Q9WVQ1-3	Membrane-associated guanylate kinase, WW and PDZ domain-containing protein 2	Magi2
	0.00631991	Q99PL6;Q99PL6-2	Q99PL6;Q99PL6-2	UBX domain-containing protein 6	Ubxn6
	0.00213825	P61329;P61329-2;P70379-2;P70379	P61329;P61329-2	Fibroblast growth factor 12	Fgf12
	0.0060367	Q60634;Q60634-3;Q60634-2	Q60634;Q60634-3;Q60634-2	Flotillin-2	Flot2
	0.00200706	Q8VHI6	Q8VHI6	Wiskott-Aldrich syndrome protein family member 3	Wasf3
	0.00291045	P97461	P97461	40S ribosomal protein S5;40S ribosomal protein S5, N-terminally processed	Rps5
	0.000117522	Q811D0;Q811D0-2;Q811D0-3	Q811D0;Q811D0-2;Q811D0-3	Disks large homolog 1	Dlg1
	0.00151496	Q9D394;Q9D394-3	Q9D394;Q9D394-3	Protein RUFY3	Rufy3
	0.00169862	Q9CX34	Q9CX34	Suppressor of G2 allele of SKP1 homolog	Sugt1
	0.00134281	Q8VD04	Q8VD04	GRIP1-associated protein 1	Gripap1
	0.000399748	Q64010;Q64010-2	Q64010;Q64010-2	Adapter molecule crk	Crk
	0.000962232	P26043	P26043	Radixin	Rdx
	0.00350549	P35803;P35803-2;P35803-6;P35803-7	P35803;P35803-2	Neuronal membrane glycoprotein M6-b	Gpm6b
	0.00834603	O70433	O70433	Four and a half LIM domains protein 2	Fhl2
	7.91764e-05	Q8JZV7	Q8JZV7	Putative N-acetylglucosamine-6-phosphate deacetylase	Amdhd2
	0.00159864	O88746;O88746-2	O88746	Target of Myb protein 1	Tom1
	0.000306087	O55017;O55017-2	O55017;O55017-2	Voltage-dependent N-type calcium channel subunit alpha-1B	Cacna1b
	0.000398147	O55106	O55106	Striatin	Strn
	0.000144631	Q9ES28-3;Q9ES28;Q9ES28-5;Q9ES28-2	Q9ES28-3;Q9ES28;Q9ES28-5;Q9ES28-2	Rho guanine nucleotide exchange factor 7	Arhgef7
	0.000158395	Q8VIJ6	Q8VIJ6	Splicing factor, proline- and glutamine-rich	Sfpq
	0.000211061	Q8C0T5-2;Q8C0T5	Q8C0T5-2;Q8C0T5	Signal-induced proliferation-associated 1-like protein 1	Sipa1l1
	6.02198e-06	P63248	P63248	cAMP-dependent protein kinase inhibitor alpha	Pkia
	3.48682e-06	Q03137;Q03137-2	Q03137;Q03137-2	Ephrin type-A receptor 4	Epha4
	0.00165735	Q91Z67	Q91Z67	SLIT-ROBO Rho GTPase-activating protein 2	Srgap2
	0.000466118	P61620	P61620	Protein transport protein Sec61 subunit alpha isoform 1	Sec61a1
	0.000667867	P63040	P63040	Complexin-1	Cplx1
	0.00199577	P02468	P02468	Laminin subunit gamma-1	Lamc1
	3.16216e-05	Q8R4N0	Q8R4N0	Citrate lyase subunit beta-like protein, mitochondrial	Clybl
	0.000219511	Q8K0U4	Q8K0U4	Heat shock 70 kDa protein 12A	Hspa12a
	0.000196333	Q80X50;Q80X50-5;Q80X50-2;Q80X50-3;Q80X50-4	Q80X50;Q80X50-5;Q80X50-2;Q80X50-3;Q80X50-4	Ubiquitin-associated protein 2-like	Ubap2l
	6.75014e-06	Q7TNM2;Q7TNM2-2	Q7TNM2	Tripartite motif-containing protein 46	Trim46
	0.000261112	Q61301-2;Q61301-3;Q61301;REV__Q9JMB1-2;REV__Q9JMB1	Q61301-2;Q61301-3;Q61301	Catenin alpha-2	Ctnna2
	6.41238e-06	O08788;O08788-2	O08788;O08788-2	Dynactin subunit 1	Dctn1
	0.000422545	Q2PFD7-5;Q2PFD7-2;Q2PFD7;Q2PFD7-3;Q2PFD7-4	Q2PFD7-5;Q2PFD7-2;Q2PFD7;Q2PFD7-3;Q2PFD7-4	PH and SEC7 domain-containing protein 3	Psd3
	0.00620479	Q8BJU0	Q8BJU0	Small glutamine-rich tetratricopeptide repeat-containing protein alpha	Sgta
	0.00512269	A2ALS5;A2ALS5-3;A2ALS5-2;A2ALS5-4	A2ALS5;A2ALS5-3;A2ALS5-2;A2ALS5-4	Rap1 GTPase-activating protein 1	Rap1gap
	0.00637124	Q60829;Q60829-2	Q60829;Q60829-2	Protein phosphatase 1 regulatory subunit 1B	Ppp1r1b
	0.00479091	P62311	P62311	U6 snRNA-associated Sm-like protein LSm3	Lsm3
	0.00803944	Q99JP7	Q99JP7	Gamma-glutamyltransferase 7;Gamma-glutamyltransferase 7 heavy chain;Gamma-glutamyltransferase 7 light chain	Ggt7
	0.0050371	Q62421	Q62421	Endophilin-A3	Sh3gl3
	0.00605891	Q60668-3;Q60668;Q60668-4;Q60668-2	Q60668-3;Q60668;Q60668-4;Q60668-2	Heterogeneous nuclear ribonucleoprotein D0	Hnrnpd
	0.0030497	P05064;Q91Y97	P05064	Fructose-bisphosphate aldolase A	Aldoa
	0.00468818	P50580;P50580-2	P50580;P50580-2	Proliferation-associated protein 2G4	Pa2g4
	0.00746666	Q6GQS1;Q8BVN7-2;Q8BVN7	Q6GQS1	Calcium-binding mitochondrial carrier protein SCaMC-3	Slc25a23
	0.00782059	P19783	P19783	Cytochrome c oxidase subunit 4 isoform 1, mitochondrial	Cox4i1
	0.00931694	P58044	P58044	Isopentenyl-diphosphate Delta-isomerase 1	Idi1
	0.00388252	Q9Z1W9	Q9Z1W9	STE20/SPS1-related proline-alanine-rich protein kinase	Stk39
	0.00243485	Q9WUM3	Q9WUM3	Coronin-1B	Coro1b
	0.00013043	Q9QUR7	Q9QUR7	Peptidyl-prolyl cis-trans isomerase NIMA-interacting 1	Pin1
	0.000385316	Q6A0A9	Q6A0A9	Constitutive coactivator of PPAR-gamma-like protein 1	FAM120A
	0.00311968	Q62417;Q62417-3	Q62417;Q62417-3	Sorbin and SH3 domain-containing protein 1	Sorbs1
	0.00420465	P48543	P48543	G protein-activated inward rectifier potassium channel 3	Kcnj9
	0.000295977	P99026	P99026	Proteasome subunit beta type-4	Psmb4
	0.00028616	Q91YR7;Q91YR7-2	Q91YR7;Q91YR7-2	Pre-mRNA-processing factor 6	Prpf6
	0.00123045	Q6PB44-2;Q6PB44	Q6PB44-2;Q6PB44	Tyrosine-protein phosphatase non-receptor type 23	Ptpn23
	3.95918e-05	P08228	P08228	Superoxide dismutase [Cu-Zn]	Sod1
	8.89686e-05	P60840-2;P60840;P60840-3	P60840-2;P60840;P60840-3	Alpha-endosulfine	Ensa
	0.00276408	P45376	P45376	Aldose reductase	Akr1b1
	0.00608987	Q8BGD9	Q8BGD9	Eukaryotic translation initiation factor 4B	Eif4b
	0.00139147	Q9DB60	Q9DB60	Prostamide/prostaglandin F synthase	Fam213b
	0.000658729	Q99JG2	Q99JG2	Prosaposin receptor GPR37L1	Gpr37l1
	0.000106228	P52503	P52503	NADH dehydrogenase [ubiquinone] iron-sulfur protein 6, mitochondrial	Ndufs6
	0.00011031	Q8VHL1	Q8VHL1	Histone-lysine N-methyltransferase SETD7	Setd7
	0.000111534	Q8K1Z0	Q8K1Z0	Ubiquinone biosynthesis protein COQ9, mitochondrial	Coq9
	0.00131353	Q80TK0	Q80TK0	Uncharacterized protein KIAA1107	Kiaa1107
	0.000143281	Q61543	Q61543	Golgi apparatus protein 1	Glg1
	0.00046572	Q05793	Q05793	Basement membrane-specific heparan sulfate proteoglycan core protein;Endorepellin;LG3 peptide	Hspg2
	0.00702376	A6H611	A6H611	Mitochondrial intermediate peptidase	Mipep
	0.000691197	P48428	P48428	Tubulin-specific chaperone A	Tbca
	0.0002953	Q9JKC6	Q9JKC6	Cell cycle exit and neuronal differentiation protein 1	Cend1
	0.000127781	Q9DC07	Q9DC07	LIM zinc-binding domain-containing Nebulette	Nebl
	0.000428079	Q9CQV8	Q9CQV8	14-3-3 protein beta/alpha;14-3-3 protein beta/alpha, N-terminally processed	Ywhab
	3.73747e-05	Q60605-2;Q60605	Q60605-2;Q60605	Myosin light polypeptide 6	Myl6
	6.35939e-06	P30416	P30416	Peptidyl-prolyl cis-trans isomerase FKBP4;Peptidyl-prolyl cis-trans isomerase FKBP4, N-terminally processed	Fkbp4
	6.86914e-05	P54726	P54726	UV excision repair protein RAD23 homolog A	Rad23a
	0.000629806	Q9JKR6	Q9JKR6	Hypoxia up-regulated protein 1	Hyou1
	0.00157663	Q9ER00	Q9ER00	Syntaxin-12	Stx12
	5.84564e-05	Q8CCT4	Q8CCT4	Transcription elongation factor A protein-like 5	Tceal5
	8.4483e-05	Q8C8R3-4;Q8C8R3;Q8C8R3-5;Q8C8R3-8;Q8C8R3-7	Q8C8R3-4;Q8C8R3;Q8C8R3-5	Ankyrin-2	Ank2
	8.45356e-05	Q61735	Q61735	Leukocyte surface antigen CD47	Cd47
	0.000346067	O88741;O88741-2	O88741	Ganglioside-induced differentiation-associated protein 1	Gdap1
	0.00160942	A2ALU4;A2ALU4-2;Q1W617-2;Q1W617	A2ALU4;A2ALU4-2	Protein Shroom2	Shroom2
	9.0902e-05	O88485;O88485-2	O88485;O88485-2	Cytoplasmic dynein 1 intermediate chain 1	Dync1i1
	0.00267447	Q9QYI5-1;Q9QYI5;Q9QYI5-2	Q9QYI5-1;Q9QYI5;Q9QYI5-2	DnaJ homolog subfamily B member 2	Dnajb2
	4.02887e-05	Q9CQI3	Q9CQI3	Glia maturation factor beta	Gmfb
	0.000181013	O70166	O70166	Stathmin-3	Stmn3
	0.000185322	P57776-3	P57776-3	Elongation factor 1-delta	Eef1d
	0.00171593	P58771-2	P58771-2	Tropomyosin alpha-1 chain	Tpm1
	0.00158486	P08551	P08551	Neurofilament light polypeptide	Nefl
	0.000219969	P46660	P46660	Alpha-internexin	Ina
	0.00221545	Q9Z0S1	Q9Z0S1	3(2),5-bisphosphate nucleotidase 1	Bpnt1
	0.000136188	Q6IRU5;Q6IRU5-3	Q6IRU5;Q6IRU5-3	Clathrin light chain B	Cltb
	8.63893e-05	P83887;Q8VCK3	P83887;Q8VCK3	Tubulin gamma-1 chain;Tubulin gamma-2 chain	Tubg1;Tubg2
	0.000928796	P62835	P62835	Ras-related protein Rap-1A	Rap1a
	1.2496e-05	P35283	P35283	Ras-related protein Rab-12	Rab12
	0.000612301	O08539	O08539	Myc box-dependent-interacting protein 1	Bin1
	7.78861e-05	P16125	P16125	L-lactate dehydrogenase B chain	Ldhb
	0.000144733	Q8K394	Q8K394	Inactive phospholipase C-like protein 2	Plcl2
	0.00279498	Q8K2B3	Q8K2B3	Succinate dehydrogenase [ubiquinone] flavoprotein subunit, mitochondrial	Sdha
	0.00020808	Q03173;Q03173-4;Q03173-5;Q03173-6;Q03173-3;Q03173-2	Q03173;Q03173-4;Q03173-5;Q03173-6;Q03173-3	Protein enabled homolog	Enah
	0.00197269	Q61330	Q61330	Contactin-2	Cntn2
	8.67574e-05	Q9D8Y0;Q9D4J1	Q9D8Y0	EF-hand domain-containing protein D2	Efhd2
	0.0017921	Q7TQI3	Q7TQI3	Ubiquitin thioesterase OTUB1	Otub1
	5.937e-05	Q6P1F6	Q6P1F6	Serine/threonine-protein phosphatase 2A 55 kDa regulatory subunit B alpha isoform	Ppp2r2a
	5.60773e-05	P40124	P40124	Adenylyl cyclase-associated protein 1	Cap1
	0.00137457	P08553	P08553	Neurofilament medium polypeptide	Nefm
	0.000801113	P15508	P15508	Spectrin beta chain, erythrocytic	Sptb
	0.00100795	Q8K4Z5	Q8K4Z5	Splicing factor 3A subunit 1	Sf3a1
	0.000437913	Q9R1Q8	Q9R1Q8	Transgelin-3	Tagln3
	1.23777e-05	Q9D3D9	Q9D3D9	ATP synthase subunit delta, mitochondrial	Atp5d
	1.78688e-05	Q99KJ8	Q99KJ8	Dynactin subunit 2	Dctn2
	0.000835069	Q8R050-2;Q8R050	Q8R050-2;Q8R050	Eukaryotic peptide chain release factor GTP-binding subunit ERF3A	Gspt1
	0.000150307	Q810U4-2	Q810U4-2	Neuronal cell adhesion molecule	Nrcam
	0.000465486	Q7TNS2	Q7TNS2	MICOS complex subunit Mic10	Minos1
	1.04112e-05	P63101	P63101	14-3-3 protein zeta/delta	Ywhaz
	1.44075e-05	P55821	P55821	Stathmin-2	Stmn2
	0.000334837	P56382	P56382	ATP synthase subunit epsilon, mitochondrial	Atp5e
	0.000799323	Q9JI90;Q9JI90-2	Q9JI90	E3 ubiquitin-protein ligase RNF14	Rnf14
	0.00243434	Q9D708	Q9D708		S100a16
	3.53327e-05	O08585	O08585	Clathrin light chain A	Clta
	9.94767e-05	Q8CBE3	Q8CBE3	WD repeat-containing protein 37	Wdr37
	0.000901167	O35215	O35215	D-dopachrome decarboxylase	Ddt
	0.000354208	Q8BH66	Q8BH66	Atlastin-1	Atl1
	0.00944995	Q9R1P4	Q9R1P4	Proteasome subunit alpha type-1	Psma1
	0.00447699	Q8CGC7	Q8CGC7	Bifunctional glutamate/proline--tRNA ligase;Glutamate--tRNA ligase;Proline--tRNA ligase	Eprs
	0.00776048	Q99MN9	Q99MN9	Propionyl-CoA carboxylase beta chain, mitochondrial	Pccb
	0.00133512	Q9JMH6-2;Q9JMH6	Q9JMH6-2;Q9JMH6	Thioredoxin reductase 1, cytoplasmic	Txnrd1
	0.00106135	Q9JIF7	Q9JIF7	Coatomer subunit beta	Copb1
	0.000509621	Q9CQM9	Q9CQM9	Glutaredoxin-3	Glrx3
	0.00173541	Q9CRC9-2;Q9CRC9	Q9CRC9-2;Q9CRC9	Glucosamine-6-phosphate isomerase 2	Gnpda2
	0.000227327	Q9QYB1	Q9QYB1	Chloride intracellular channel protein 4	Clic4
	0.000392205	P35585;Q9WVP1-2	P35585	AP-1 complex subunit mu-1	Ap1m1
	0.000944221	P60603	P60603	Reactive oxygen species modulator 1	Romo1
	0.000341254	Q9R0P3	Q9R0P3	S-formylglutathione hydrolase	Esd
	0.00117406	Q9D8B3	Q9D8B3	Charged multivesicular body protein 4b	Chmp4b
	0.00587643	P80318	P80318	T-complex protein 1 subunit gamma	Cct3
	0.0022805	O08638-2;O08638	O08638-2;O08638	Myosin-11	Myh11
	0.00311141	P50429;P50429-2	P50429;P50429-2	Arylsulfatase B	Arsb
	0.00273326	Q3UUG6-2;Q3UUG6	Q3UUG6-2;Q3UUG6	TBC1 domain family member 24	Tbc1d24
	9.26693e-05	P84096	P84096	Rho-related GTP-binding protein RhoG	Rhog
	0.000399269	P33173;Q60575-3;O35071	P33173	Kinesin-like protein KIF1A	Kif1a
	0.000733183	P42932	P42932	T-complex protein 1 subunit theta	Cct8
	0.00320814	Q9DC51	Q9DC51	Guanine nucleotide-binding protein G(k) subunit alpha	Gnai3
	0.000562675	Q8VDJ3	Q8VDJ3	Vigilin	Hdlbp
	0.00222701	Q8C1M2	Q8C1M2	Zinc finger protein 428	Znf428
	0.000435907	O35633-2;O35633	O35633-2;O35633	Vesicular inhibitory amino acid transporter	Slc32a1
	0.00025543	P20029	P20029	78 kDa glucose-regulated protein	Hspa5
	0.00191209	Q6W8Q3	Q6W8Q3	Purkinje cell protein 4-like protein 1	Pcp4l1
	0.000924848	O54983	O54983	Ketimine reductase mu-crystallin	Crym
	0.00130957	Q9CYR0	Q9CYR0	Single-stranded DNA-binding protein, mitochondrial	Ssbp1
	0.00499816	Q31125	Q31125	Zinc transporter SLC39A7	Slc39a7
	0.00335354	Q61206	Q61206	Platelet-activating factor acetylhydrolase IB subunit beta	Pafah1b2
	0.00327793	Q91VI7	Q91VI7	Ribonuclease inhibitor	Rnh1
	0.00178113	Q8CHP5-2;Q8CHP5	Q8CHP5-2;Q8CHP5	Partner of Y14 and mago	Wibg
	0.0021604	P42859;P42859-2	P42859;P42859-2	Huntingtin	Htt
	0.000914826	P84089	P84089	Enhancer of rudimentary homolog	Erh
	0.000489161	Q60749	Q60749	KH domain-containing, RNA-binding, signal transduction-associated protein 1	Khdrbs1
	0.00783619	O35435	O35435	Dihydroorotate dehydrogenase (quinone), mitochondrial	Dhodh
	0.000187212	P80560	P80560	Receptor-type tyrosine-protein phosphatase N2	Ptprn2
	2.5234e-05	Q9DB72	Q9DB72	BTB/POZ domain-containing protein 17	Btbd17
	5.11719e-05	Q8VHH5	Q8VHH5	Arf-GAP with GTPase, ANK repeat and PH domain-containing protein 3	Agap3
	3.25644e-06	Q8BUK6	Q8BUK6	Protein Hook homolog 3	Hook3
	0.000494345	Q6PE13	Q6PE13	Proline-rich transmembrane protein 3	Prrt3
	0.000403051	Q5F2E8	Q5F2E8	Serine/threonine-protein kinase TAO1	Taok1
	0.00200835	Q3UYC0;Q3UYC0-2	Q3UYC0;Q3UYC0-2	Protein phosphatase 1H	Ppm1h
	0.000214238	P62075	P62075	Mitochondrial import inner membrane translocase subunit Tim13	Timm13
	0.000276484	O09126	O09126	Semaphorin-4D	Sema4d
	0.000489429	P38060	P38060	Hydroxymethylglutaryl-CoA lyase, mitochondrial	Hmgcl
	1.34131e-05	Q9EQ20	Q9EQ20	Methylmalonate-semialdehyde dehydrogenase [acylating], mitochondrial	Aldh6a1
	0.000356155	Q7M6Y3-5;Q7M6Y3-2;Q7M6Y3-3;Q7M6Y3-6;Q7M6Y3;Q7M6Y3-4	Q7M6Y3-5;Q7M6Y3-2;Q7M6Y3-3;Q7M6Y3-6;Q7M6Y3;Q7M6Y3-4	Phosphatidylinositol-binding clathrin assembly protein	Picalm
	7.18628e-06	Q61016	Q61016	Guanine nucleotide-binding protein G(I)/G(S)/G(O) subunit gamma-7	Gng7
	3.47851e-05	P63038;P63038-2	P63038;P63038-2	60 kDa heat shock protein, mitochondrial	Hspd1
	0.00259596	P60867	P60867	40S ribosomal protein S20	Rps20
	4.25531e-05	P28652	P28652	Calcium/calmodulin-dependent protein kinase type II subunit beta	Camk2b
	1.109e-05	O08917	O08917	Flotillin-1	Flot1
	0.00057306	O35900	O35900	U6 snRNA-associated Sm-like protein LSm2	Lsm2
	0.0019618	Q9QZX7-2;Q9QZX7;Q9QZX7-3	Q9QZX7-2;Q9QZX7	Serine racemase	Srr
	0.0001726	Q9DB15	Q9DB15	39S ribosomal protein L12, mitochondrial	Mrpl12
	3.41023e-05	Q9CZD3	Q9CZD3	Glycine--tRNA ligase	Gars
	3.02828e-06	Q9CWS0	Q9CWS0	N(G),N(G)-dimethylarginine dimethylaminohydrolase 1	Ddah1
	7.83718e-06	P62077	P62077	Mitochondrial import inner membrane translocase subunit Tim8 B	Timm8b
	1.14956e-05	P40142	P40142	Transketolase	Tkt
	0.00177459	P61164	P61164	Alpha-centractin	Actr1a
	0.0081075	Q9CY64	Q9CY64	Biliverdin reductase A	Blvra
	0.00804658	P70336;P70336-2	P70336;P70336-2	Rho-associated protein kinase 2	Rock2
	0.00708089	Q99LC5	Q99LC5	Electron transfer flavoprotein subunit alpha, mitochondrial	Etfa
	0.00792309	Q9JLV5	Q9JLV5	Cullin-3	Cul3
	0.00846985	Q9DBR7;Q9DBR7-2	Q9DBR7;Q9DBR7-2	Protein phosphatase 1 regulatory subunit 12A	Ppp1r12a
	0.00195927	Q04750	Q04750	DNA topoisomerase 1	Top1
	0.00868577	Q8R570;Q8R570-2	Q8R570;Q8R570-2	Synaptosomal-associated protein 47	Snap47
	0.00146557	Q9DCN2-2;Q9DCN2	Q9DCN2-2;Q9DCN2	NADH-cytochrome b5 reductase 3;NADH-cytochrome b5 reductase 3 membrane-bound form;NADH-cytochrome b5 reductase 3 soluble form	Cyb5r3
	0.00749017	Q9D8N0	Q9D8N0	Elongation factor 1-gamma	Eef1g
	0.00388412	Q9CQN1	Q9CQN1	Heat shock protein 75 kDa, mitochondrial	Trap1
	0.00181601	Q8BWT1	Q8BWT1	3-ketoacyl-CoA thiolase, mitochondrial	Acaa2
	0.00240806	Q62093	Q62093	Serine/arginine-rich splicing factor 2	Srsf2
	0.00186851	O88844	O88844	Isocitrate dehydrogenase [NADP] cytoplasmic	Idh1
	0.00405414	O88543	O88543	COP9 signalosome complex subunit 3	Cops3
	0.000927419	O88704;O70507	O88704	Potassium/sodium hyperpolarization-activated cyclic nucleotide-gated channel 1	Hcn1
	0.000567654	Q9CQJ8	Q9CQJ8	NADH dehydrogenase [ubiquinone] 1 beta subcomplex subunit 9	Ndufb9
	0.000558532	Q63844	Q63844	Mitogen-activated protein kinase 3	Mapk3
	0.00026257	P14231	P14231	Sodium/potassium-transporting ATPase subunit beta-2	Atp1b2
	9.58221e-06	P19096	P19096	Fatty acid synthase;[Acyl-carrier-protein] S-acetyltransferase;[Acyl-carrier-protein] S-malonyltransferase;3-oxoacyl-[acyl-carrier-protein] synthase;3-oxoacyl-[acyl-carrier-protein] reductase;3-hydroxyacyl-[acyl-carrier-protein] dehydratase;Enoyl-[acyl-carrier-protein] reductase;Oleoyl-[acyl-carrier-protein] hydrolase	Fasn
	3.48437e-05	Q9Z0P4	Q9Z0P4	Paralemmin-1	Palm
	0.000253022	Q9WV60	Q9WV60	Glycogen synthase kinase-3 beta	Gsk3b
	0.000172055	Q9QYC0	Q9QYC0	Alpha-adducin	Add1
	0.000490842	Q9D415;Q9D415-2;Q9D415-3;Q9D415-4;Q9D415-5;Q9D415-6	Q9D415;Q9D415-2;Q9D415-3;Q9D415-4;Q9D415-5	Disks large-associated protein 1	Dlgap1
	0.00050439	Q9CYT6	Q9CYT6	Adenylyl cyclase-associated protein 2	Cap2
	0.00034733	Q8K4G5-4;Q8K4G5-2;Q8K4G5;Q8K4G5-3;Q8K4G5-5	Q8K4G5-4;Q8K4G5-2;Q8K4G5;Q8K4G5-3	Actin-binding LIM protein 1	Ablim1
	0.000683312	P28659-2;P28659-3;P28659;P28659-4	P28659-2;P28659-3;P28659;P28659-4	CUGBP Elav-like family member 1	Celf1
	0.00263369	P54763;P54763-4;P54763-2	P54763;P54763-4;P54763-2	Ephrin type-B receptor 2	Ephb2
	0.0097631	Q9CZ30;Q9CZ30-2	Q9CZ30;Q9CZ30-2	Obg-like ATPase 1	Ola1
	0.000695006	Q8VHJ5	Q8VHJ5	Serine/threonine-protein kinase MARK1	Mark1
	0.00149137	Q8BH57-2;Q8BH57;Q8BH57-3	Q8BH57-2;Q8BH57;Q8BH57-3	WD repeat-containing protein 48	Wdr48
	0.00284794	Q3U5Q7	Q3U5Q7	UMP-CMP kinase 2, mitochondrial	Cmpk2
	0.00372935	Q5DTY9	Q5DTY9	BTB/POZ domain-containing protein KCTD16	Kctd16
	3.08006e-05	Q9Z2H5;Q9Z2H5-2;Q9Z2H5-3	Q9Z2H5;Q9Z2H5-2;Q9Z2H5-3	Band 4.1-like protein 1	Epb41l1
	0.00217964	Q9JJY3	Q9JJY3	Sphingomyelin phosphodiesterase 3	Smpd3
	0.00197304	Q9CWJ9	Q9CWJ9	Bifunctional purine biosynthesis protein PURH;Phosphoribosylaminoimidazolecarboxamide formyltransferase;IMP cyclohydrolase	Atic
	3.47062e-05	P70318	P70318	Nucleolysin TIAR	Tial1
	6.55743e-05	Q7TME0	Q7TME0	Lipid phosphate phosphatase-related protein type 4	Lppr4
	0.000307891	Q9QYB8;Q9QYB8-2;Q9QYB8-3	Q9QYB8;Q9QYB8-2;Q9QYB8-3	Beta-adducin	Add2
	8.11848e-05	Q9JMH9-6;Q9JMH9;Q9JMH9-1;Q9JMH9-4;Q9JMH9-2;Q9JMH9-5;Q9JMH9-7	Q9JMH9-6;Q9JMH9;Q9JMH9-1;Q9JMH9-4;Q9JMH9-2;Q9JMH9-5;Q9JMH9-7	Unconventional myosin-XVIIIa	Myo18a
	3.71199e-05	Q9EQF6	Q9EQF6	Dihydropyrimidinase-related protein 5	Dpysl5
	0.000194343	Q8QZT2	Q8QZT2	Centriole, cilia and spindle-associated protein	Ccsap
	3.79305e-05	P97450	P97450	ATP synthase-coupling factor 6, mitochondrial	Atp5j
	1.20334e-05	Q62188	Q62188	Dihydropyrimidinase-related protein 3	Dpysl3
	0.000732399	Q9Z1Z2	Q9Z1Z2	Serine-threonine kinase receptor-associated protein	Strap
	0.00248504	Q9WV80	Q9WV80	Sorting nexin-1	Snx1
	0.00725906	Q9QYS9-8;Q9QYS9-4;Q9QYS9-3;Q9QYS9-6;Q9QYS9-2;Q9QYS9;Q9QYS9-7;Q9QYS9-5	Q9QYS9-8;Q9QYS9-4;Q9QYS9-3;Q9QYS9-6;Q9QYS9-2;Q9QYS9;Q9QYS9-7;Q9QYS9-5	Protein quaking	Qki
	0.00314783	Q9CR00	Q9CR00	26S proteasome non-ATPase regulatory subunit 9	Psmd9
	0.000794896	Q99KY4;Q99KY4-2	Q99KY4;Q99KY4-2	Cyclin-G-associated kinase	Gak
	0.000893909	Q5RJI5;Q5RJI5-4;Q5RJI5-2	Q5RJI5	Serine/threonine-protein kinase BRSK1	Brsk1
	0.000736537	Q8BRT1;Q8BRT1-5;Q8BRT1-6	Q8BRT1	CLIP-associating protein 2	Clasp2
	0.000405696	Q9QXL2;Q9QXL2-2;Q9QXL2-4	Q9QXL2;Q9QXL2-2;Q9QXL2-4	Kinesin-like protein KIF21A	Kif21a
	0.00730814	Q61171	Q61171	Peroxiredoxin-2	Prdx2
	0.00474658	O55100-2;O55100	O55100-2;O55100	Synaptogyrin-1	Syngr1
	0.000383894	O70318	O70318	Band 4.1-like protein 2	Epb41l2
	0.00591986	Q3UHX2	Q3UHX2	28 kDa heat- and acid-stable phosphoprotein	Pdap1
	0.0022195	P97434-3;P97434-2;P97434-4;P97434;P97434-5	P97434-3;P97434-2;P97434-4;P97434;P97434-5	Myosin phosphatase Rho-interacting protein	Mprip
	0.000840486	P14733	P14733	Lamin-B1	Lmnb1
	0.000447745	P57759	P57759	Endoplasmic reticulum resident protein 29	Erp29
	0.00231777	P27773	P27773	Protein disulfide-isomerase A3	Pdia3
	0.00654917	Q91V61;Q91V61-2	Q91V61;Q91V61-2	Sideroflexin-3	Sfxn3
	0.00421326	Q8JZQ2;Q920A7-2	Q8JZQ2	AFG3-like protein 2	Afg3l2
	0.00220795	P18572;P18572-2	P18572;P18572-2	Basigin	Bsg
	0.00205876	Q8BMK4	Q8BMK4	Cytoskeleton-associated protein 4	Ckap4
	0.00568659	Q8BTI8-3;Q8BTI8-2;Q8BTI8	Q8BTI8-3;Q8BTI8-2;Q8BTI8	Serine/arginine repetitive matrix protein 2	Srrm2
	0.00343447	P55066	P55066	Neurocan core protein	Ncan
	0.000776516	Q640R3	Q640R3	Hepatocyte cell adhesion molecule	Hepacam
	8.01154e-05	Q9WTT4	Q9WTT4	V-type proton ATPase subunit G 2	Atp6v1g2
	0.000347519	Q9D0L7;Q9D0L7-2	Q9D0L7;Q9D0L7-2	Armadillo repeat-containing protein 10	Armc10
	0.00621551	Q3UHE1;Q3UHE1-2	Q3UHE1;Q3UHE1-2	Membrane-associated phosphatidylinositol transfer protein 3	Pitpnm3
	0.000327698	G5E8K5-2;G5E8K5-3;G5E8K5;G5E8K5-6;G5E8K5-5;G5E8K5-4	G5E8K5-2;G5E8K5-3;G5E8K5	Ankyrin-3	Ank3
	0.000390638	P27612	P27612	Phospholipase A-2-activating protein	Plaa
	0.00905701	Q9ET77	Q9ET77	Junctophilin-3	Jph3
	0.000309989	Q8CC35-3;Q8CC35-2;Q8CC35	Q8CC35-3;Q8CC35-2;Q8CC35	Synaptopodin	Synpo
	1.27945e-05	Q8BI08	Q8BI08	Protein MAL2	Mal2
	0.00701151	P55302	P55302	Alpha-2-macroglobulin receptor-associated protein	Lrpap1
	0.00072972	Q4ACU6;Q4ACU6-3;Q4ACU6-7;Q4ACU6-11;Q4ACU6-8;Q4ACU6-12;Q4ACU6-2;Q4ACU6-6	Q4ACU6;Q4ACU6-3;Q4ACU6-7;Q4ACU6-11;Q4ACU6-8	SH3 and multiple ankyrin repeat domains protein 3	Shank3
	0.00465853	Q8CFI0-3;Q8CFI0;Q8CFI0-2	Q8CFI0-3;Q8CFI0;Q8CFI0-2	E3 ubiquitin-protein ligase NEDD4-like	Nedd4l
	0.00133441	Q6P9K8-2;Q6P9K8;Q6P9K8-3;Q6P9K8-4;Q8VHK1	Q6P9K8-2;Q6P9K8;Q6P9K8-3	Caskin-1	Caskin1
	0.00486767	E9Q401	E9Q401	Ryanodine receptor 2	Ryr2
	0.00509583	O55022	O55022	Membrane-associated progesterone receptor component 1	Pgrmc1
	0.00291805	Q99MN1	Q99MN1	Lysine--tRNA ligase	Kars
	0.00765665	Q91WQ3	Q91WQ3	Tyrosine--tRNA ligase, cytoplasmic;Tyrosine--tRNA ligase, cytoplasmic, N-terminally processed	Yars
	0.00344048	Q6PB66	Q6PB66	Leucine-rich PPR motif-containing protein, mitochondrial	Lrpprc
	0.00383713	E9Q3L2	E9Q3L2		Pi4ka
	0.00171956	P97315	P97315	Cysteine and glycine-rich protein 1	Csrp1
	0.00194125	Q9WU78;Q9WU78-3;Q9WU78-2	Q9WU78;Q9WU78-3	Programmed cell death 6-interacting protein	Pdcd6ip
	0.00604956	Q9QYB5;Q9QYB5-2	Q9QYB5;Q9QYB5-2	Gamma-adducin	Add3
	0.00400159	Q8QZS1	Q8QZS1	3-hydroxyisobutyryl-CoA hydrolase, mitochondrial	Hibch
	0.00859724	E9Q6P5	E9Q6P5		Ttc7b
	0.00833813	Q8K274	Q8K274	Ketosamine-3-kinase	Fn3krp
	0.000421523	Q9JMF3	Q9JMF3	Guanine nucleotide-binding protein G(I)/G(S)/G(O) subunit gamma-13	Gng13
	0.00103391	Q9D1P4	Q9D1P4	Cysteine and histidine-rich domain-containing protein 1	Chordc1
	0.0014945	Q9CR16	Q9CR16	Peptidyl-prolyl cis-trans isomerase D	Ppid
	4.14056e-05	Q9CQ60	Q9CQ60	6-phosphogluconolactonase	Pgls
	0.000332021	Q99PJ0	Q99PJ0	Neurotrimin	Ntm
	0.000179738	Q91ZA3	Q91ZA3	Propionyl-CoA carboxylase alpha chain, mitochondrial	Pcca
	0.000264942	Q80UG5-3;Q80UG5;Q80UG5-2;REV__Q6NSQ7	Q80UG5-3;Q80UG5;Q80UG5-2	Septin-9	2009-09-01
	1.9155e-05	Q80UG2	Q80UG2	Plexin-A4	Plxna4
	0.000786103	Q6ZPJ3	Q6ZPJ3	E2/E3 hybrid ubiquitin-protein ligase UBE2O	Ube2o
	0.000202763	O70251	O70251	Elongation factor 1-beta	Eef1b
	9.0119e-05	P63328	P63328	Serine/threonine-protein phosphatase 2B catalytic subunit alpha isoform	Ppp3ca
	0.000539717	Q9D819	Q9D819	Inorganic pyrophosphatase	Ppa1
	5.85536e-05	Q91ZP9;Q91ZP9-2	Q91ZP9;Q91ZP9-2	N-terminal EF-hand calcium-binding protein 2	Necab2
	0.0012904	Q6RHR9;Q6RHR9-3;Q6RHR9-2	Q6RHR9;Q6RHR9-3;Q6RHR9-2	Membrane-associated guanylate kinase, WW and PDZ domain-containing protein 1	Magi1
	0.000159114	Q6GQT9	Q6GQT9	Nodal modulator 1	Nomo1
	0.00064693	Q64433	Q64433	10 kDa heat shock protein, mitochondrial	Hspe1
	0.000150795	Q60692	Q60692	Proteasome subunit beta type-6	Psmb6
	0.000757174	P63141	P63141	Potassium voltage-gated channel subfamily A member 2	Kcna2
	0.000350404	P60469;P60469-2	P60469;P60469-2	Liprin-alpha-3	Ppfia3
	0.00127322	A6H630;A6H630-2;A6H630-4;A6H630-3	A6H630;A6H630-2	Protein-glutamate O-methyltransferase	Armt1
	6.16898e-05	P48453-2;P48453	P48453-2;P48453	Serine/threonine-protein phosphatase 2B catalytic subunit beta isoform	Ppp3cb
	0.000461238	Q9QZM0	Q9QZM0	Ubiquilin-2	Ubqln2
	0.000776722	Q9DAK9	Q9DAK9	14 kDa phosphohistidine phosphatase	Phpt1
	0.00224187	Q8BMF4	Q8BMF4	Dihydrolipoyllysine-residue acetyltransferase component of pyruvate dehydrogenase complex, mitochondrial	Dlat
	0.00191792	Q80TL0	Q80TL0	Protein phosphatase 1E	Ppm1e
	0.000222992	Q6R891;Q6R891-2;Q9D5U8-2;Q9D5U8	Q6R891;Q6R891-2	Neurabin-2	Ppp1r9b
	0.000506731	Q5SSM3-2;Q5SSM3-3;Q5SSM3;Q5SSM3-4	Q5SSM3-2;Q5SSM3-3;Q5SSM3	Rho GTPase-activating protein 44	Arhgap44
	9.03152e-05	P97797-2	P97797-2	Tyrosine-protein phosphatase non-receptor type substrate 1	Sirpa
	9.34063e-05	P54227	P54227	Stathmin	Stmn1
	8.03482e-05	P11404	P11404	Fatty acid-binding protein, heart	Fabp3
	0.00076792	P39447	P39447	Tight junction protein ZO-1	Tjp1
	0.000315714	Q9JME5	Q9JME5	AP-3 complex subunit beta-2	Ap3b2
	9.58498e-05	Q8C5H8-2;Q8C5H8-3;Q8C5H8;Q8C5H8-4	Q8C5H8-2;Q8C5H8-3;Q8C5H8;Q8C5H8-4	NAD kinase 2, mitochondrial	Nadk2
	4.5575e-06	Q80Z38-2;Q80Z38	Q80Z38-2;Q80Z38	SH3 and multiple ankyrin repeat domains protein 2	Shank2
	1.88531e-05	Q6A065;Q6A065-3;Q6A065-2	Q6A065	Centrosomal protein of 170 kDa	Cep170
	0.000101646	P70206;P70208-2;P70208	P70206	Plexin-A1	Plxna1
	0.000256197	F8VPU2	F8VPU2	FERM, RhoGEF and pleckstrin domain-containing protein 1	Farp1
	9.56069e-05	O08532-5;O08532-4;O08532-2;O08532;O08532-3	O08532-5;O08532-4;O08532-2;O08532;O08532-3	Voltage-dependent calcium channel subunit alpha-2/delta-1;Voltage-dependent calcium channel subunit alpha-2-1;Voltage-dependent calcium channel subunit delta-1	Cacna2d1
	0.00316422	Q9WV69;Q9WV69-3;Q9WV69-2;Q9WV69-4	Q9WV69;Q9WV69-3;Q9WV69-2;Q9WV69-4	Dematin	Dmtn
	0.000263193	Q9QYX7-2;Q9QYX7	Q9QYX7-2;Q9QYX7	Protein piccolo	Pclo
	0.00553728	Q99NE5-5;Q99NE5-4;Q99NE5-3;Q99NE5;Q99NE5-6;Q99NE5-2	Q99NE5-5;Q99NE5-4;Q99NE5-3;Q99NE5;Q99NE5-6	Regulating synaptic membrane exocytosis protein 1	Rims1
	0.000177504	Q8JZP2	Q8JZP2	Synapsin-3	Syn3
	0.000178443	Q61879	Q61879	Myosin-10	Myh10
	0.000133123	Q3UHJ0;Q3UHJ0-2;Q91Z96-2;Q91Z96	Q3UHJ0;Q3UHJ0-2	AP2-associated protein kinase 1	Aak1
	0.000306917	Q06185	Q06185	ATP synthase subunit e, mitochondrial	Atp5i
	0.00099474	O88737;O88737-2	O88737;O88737-2	Protein bassoon	Bsn
	0.00550796	O08759;O08759-3;O08759-2	O08759;O08759-3;O08759-2	Ubiquitin-protein ligase E3A	Ube3a
	0.000819574	D3YZU1	D3YZU1	SH3 and multiple ankyrin repeat domains protein 1	Shank1
	0.00111619	B2RUJ5-3;B2RUJ5;B2RUJ5-2	B2RUJ5-3;B2RUJ5;B2RUJ5-2	Amyloid beta A4 precursor protein-binding family A member 1	Apba1
	7.18006e-05	B9EJA2-5;B9EJA2-4;B9EJA2;B9EJA2-2;B9EJA2-3	B9EJA2-5;B9EJA2-4;B9EJA2;B9EJA2-2;B9EJA2-3	Cortactin-binding protein 2	Cttnbp2
	0.000169731	Q9QXZ0;Q9QXZ0-2;Q9QXZ0-4	Q9QXZ0;Q9QXZ0-2;Q9QXZ0-4	Microtubule-actin cross-linking factor 1	Macf1
	2.61851e-05	Q9QXS1-6;Q9QXS1-7;Q9QXS1-8;Q9QXS1-10;Q9QXS1-9;Q9QXS1-12;Q9QXS1-11;Q9QXS1-13;Q9QXS1-5;Q9QXS1-3;Q9QXS1-16;Q9QXS1-4;Q9QXS1-14;Q9QXS1-2;Q9QXS1;Q9QXS1-15	Q9QXS1-6;Q9QXS1-7;Q9QXS1-8;Q9QXS1-10;Q9QXS1-9;Q9QXS1-12;Q9QXS1-11;Q9QXS1-13;Q9QXS1-5;Q9QXS1-3;Q9QXS1-16;Q9QXS1-4;Q9QXS1-14;Q9QXS1-2;Q9QXS1;Q9QXS1-15	Plectin	Plec
	3.31952e-05	Q9EPN1-4;Q9EPN1;Q9EPN1-3;Q9EPN1-2	Q9EPN1-4;Q9EPN1;Q9EPN1-3	Neurobeachin	Nbea
	0.000379808	Q9DBP5	Q9DBP5	UMP-CMP kinase	Cmpk1
	0.000365173	Q9CZ44;Q9CZ44-3;Q9CZ44-2	Q9CZ44;Q9CZ44-3;Q9CZ44-2	NSFL1 cofactor p47	Nsfl1c
	0.00013357	Q8K0T0	Q8K0T0	Reticulon-1	Rtn1
	5.91115e-05	Q3UNH4	Q3UNH4	G protein-regulated inducer of neurite outgrowth 1	Gprin1
	4.65397e-05	G5E829	G5E829	Plasma membrane calcium-transporting ATPase 1	Atp2b1
	0.000568467	O35927-2;O35927	O35927-2;O35927	Catenin delta-2	Ctnnd2
	0.00181363	Q8VD33	Q8VD33	Small glutamine-rich tetratricopeptide repeat-containing protein beta	Sgtb
	0.000425979	Q8BIJ6	Q8BIJ6	Isoleucine--tRNA ligase, mitochondrial	Iars2
	0.00464247	Q811P8;Q811P8-2	Q811P8;Q811P8-2	Rho GTPase-activating protein 32	Arhgap32
	0.000713653	Q3U0V1	Q3U0V1	Far upstream element-binding protein 2	Khsrp
	0.00229146	Q05920	Q05920	Pyruvate carboxylase, mitochondrial	Pc
	0.000507313	F6SEU4	F6SEU4	Ras/Rap GTPase-activating protein SynGAP	Syngap1
	0.00304151	O35857	O35857	Mitochondrial import inner membrane translocase subunit TIM44	Timm44
	0.000453967	Q9QYG0-2;Q9QYG0	Q9QYG0-2;Q9QYG0	Protein NDRG2	Ndrg2
	0.000110075	Q9JM52;Q9JM52-3;Q9JM52-2	Q9JM52;Q9JM52-3;Q9JM52-2	Misshapen-like kinase 1	Mink1
	0.000104414	Q9D1J3	Q9D1J3	SAP domain-containing ribonucleoprotein	Sarnp
	0.000185251	Q91XV3	Q91XV3	Brain acid soluble protein 1	Basp1
	0.000365194	Q4KUS2	Q4KUS2	Protein unc-13 homolog A	Unc13a
	0.000370735	P17156	P17156	Heat shock-related 70 kDa protein 2	Hspa2
	0.000221499	P28738	P28738	Kinesin heavy chain isoform 5C	Kif5c
	0.00834255	Q8BWF0	Q8BWF0	Succinate-semialdehyde dehydrogenase, mitochondrial	Aldh5a1
	0.00273616	Q4VAE3	Q4VAE3	Transmembrane protein 65	Tmem65
	0.00474439	Q2M3X8;Q2M3X8-4;Q2M3X8-2;Q2M3X8-3;Q501J7-2;Q501J7;Q501J7-3	Q2M3X8;Q2M3X8-4;Q2M3X8-2;Q2M3X8-3	Phosphatase and actin regulator 1	Phactr1
	0.00743252	P63213	P63213	Guanine nucleotide-binding protein G(I)/G(S)/G(O) subunit gamma-2	Gng2
	0.00645561	A2AJI0;A2AJI0-2	A2AJI0;A2AJI0-2	MAP7 domain-containing protein 1	Map7d1
	0.00174171	P62196	P62196	26S protease regulatory subunit 8	Psmc5
	0.00543885	Q9D0F9	Q9D0F9	Phosphoglucomutase-1	Pgm1
	0.00160045	P70398	P70398	Probable ubiquitin carboxyl-terminal hydrolase FAF-X	Usp9x
	0.000808436	P46460	P46460	Vesicle-fusing ATPase	Nsf
	0.00227027	P61294	P61294	Ras-related protein Rab-6B	Rab6b
	0.00976957	Q9Z2I0	Q9Z2I0	LETM1 and EF-hand domain-containing protein 1, mitochondrial	Letm1
	0.00456644	Q9D2V7	Q9D2V7	Coronin-7	Coro7
	0.000685002	Q80U63;Q80U63-2	Q80U63;Q80U63-2	Mitofusin-2	Mfn2
	0.000903345	P70704-3;P70704;P70704-2;Q148W0	P70704-3;P70704;P70704-2	Phospholipid-transporting ATPase IA	Atp8a1
	0.000787458	P35979	P35979	60S ribosomal protein L12	Rpl12
	0.00417565	P61087	P61087	Ubiquitin-conjugating enzyme E2 K	Ube2k
	0.000761229	Q9WV92;Q9WV92-3;Q9WV92-2;Q9WV92-4;Q9WV92-6;Q9WV92-5	Q9WV92;Q9WV92-3;Q9WV92-2;Q9WV92-4;Q9WV92-6;Q9WV92-5	Band 4.1-like protein 3;Band 4.1-like protein 3, N-terminally processed	Epb41l3
	0.00783971	Q9JHI5	Q9JHI5	Isovaleryl-CoA dehydrogenase, mitochondrial	Ivd
	0.00170258	Q921G7	Q921G7	Electron transfer flavoprotein-ubiquinone oxidoreductase, mitochondrial	Etfdh
	0.00550623	O70492	O70492	Sorting nexin-3	Snx3
	0.00153646	Q8BUV3	Q8BUV3	Gephyrin;Molybdopterin adenylyltransferase;Molybdopterin molybdenumtransferase	Gphn
	0.00787867	Q99LI8	Q99LI8	Hepatocyte growth factor-regulated tyrosine kinase substrate	Hgs
	0.00475916	Q8BPN8-2;Q8BPN8;Q8BPN8-3	Q8BPN8-2;Q8BPN8	DmX-like protein 2	Dmxl2
	0.00160632	Q80UW8	Q80UW8	DNA-directed RNA polymerases I, II, and III subunit RPABC1	Polr2e
	0.00349827	O88448	O88448	Kinesin light chain 2	Klc2
	0.00801617	P16546	P16546	Spectrin alpha chain, non-erythrocytic 1	Sptan1
	0.00270758	Q9CRB9	Q9CRB9	MICOS complex subunit Mic19	Chchd3
	0.0011505	Q8BLE7	Q8BLE7	Vesicular glutamate transporter 2	Slc17a6
	0.00193874	P62827;Q61820	P62827	GTP-binding nuclear protein Ran	Ran
	0.00408095	Q6PH08;Q6PH08-3;Q6PH08-2;Q6PH08-4	Q6PH08;Q6PH08-3;Q6PH08-2	ERC protein 2	Erc2
	0.00210178	Q9D074;Q9D074-2;Q9D074-4;Q9D074-3;Q9D074-5;Q3TEL6-2;Q3TEL6	Q9D074;Q9D074-2;Q9D074-4;Q9D074-3;Q9D074-5;Q3TEL6-2;Q3TEL6	E3 ubiquitin-protein ligase MGRN1;RING finger protein 157	Mgrn1;Rnf157
	0.00216251	O35526	O35526	Syntaxin-1A	Stx1a
	0.00877202	Q99KP6;Q99KP6-2;Q99KP6-3	Q99KP6;Q99KP6-2;Q99KP6-3	Pre-mRNA-processing factor 19	Prpf19
	0.00173962	Q9Z2U1	Q9Z2U1	Proteasome subunit alpha type-5	Psma5
	0.00147212	Q9D0L8;Q9D0L8-3;Q9D0L8-2	Q9D0L8;Q9D0L8-3;Q9D0L8-2	mRNA cap guanine-N7 methyltransferase	Rnmt
	0.000337962	Q8CIN4	Q8CIN4	Serine/threonine-protein kinase PAK 2;PAK-2p27;PAK-2p34	Pak2
	0.000440356	Q8CHC4;Q9D2G5-3;Q9D2G5-6;Q9D2G5-4;Q9D2G5-2	Q8CHC4	Synaptojanin-1	Synj1
	0.000479803	Q8C1B7-3;Q8C1B7-2;Q8C1B7	Q8C1B7-3;Q8C1B7-2;Q8C1B7	Septin-11	2011-09-01
	0.000430816	Q80TJ1-4;Q80TJ1	Q80TJ1-4;Q80TJ1	Calcium-dependent secretion activator 1	Cadps
	0.00156874	Q80T41	Q80T41	Gamma-aminobutyric acid type B receptor subunit 2	Gabbr2
	0.00845463	Q6PIC6	Q6PIC6	Sodium/potassium-transporting ATPase subunit alpha-3	Atp1a3
	0.000672112	O35449	O35449	Proline-rich transmembrane protein 1	Prrt1
	0.00410332	O88998;O88998-3;O88998-2;O88998-4	O88998;O88998-3	Noelin	Olfm1
	0.00292436	P62869	P62869	Transcription elongation factor B polypeptide 2	Tceb2
	0.00896641	Q9R0N7-4	Q9R0N7-4	Synaptotagmin-7	Syt7
	0.000117908	Q9QWI6;Q9QWI6-3;Q9QWI6-2	Q9QWI6;Q9QWI6-3;Q9QWI6-2	SRC kinase signaling inhibitor 1	Srcin1
	0.000969727	Q91VE0	Q91VE0	Long-chain fatty acid transport protein 4	Slc27a4
	0.000630592	Q8CAQ8-2;Q8CAQ8-3;Q8CAQ8-4	Q8CAQ8-2;Q8CAQ8-3	MICOS complex subunit Mic60	Immt
	0.00101509	Q8BGN8-2;Q8BGN8	Q8BGN8-2;Q8BGN8	Synaptoporin	Synpr
	0.000983231	Q6PGF7	Q6PGF7	Exocyst complex component 8	Exoc8
	0.00286727	Q68FF6	Q68FF6	ARF GTPase-activating protein GIT1	Git1
	0.000137652	P68404-2	P68404-2	Protein kinase C beta type	Prkcb
	0.0033734	Q3USB7	Q3USB7	Inactive phospholipase C-like protein 1	Plcl1
	0.00181671	Q9Z1B3;Q9Z1B3-3;Q9Z1B3-2	Q9Z1B3;Q9Z1B3-3;Q9Z1B3-2	1-phosphatidylinositol 4,5-bisphosphate phosphodiesterase beta-1	Plcb1
	0.00884055	Q9DBC7	Q9DBC7	cAMP-dependent protein kinase type I-alpha regulatory subunit;cAMP-dependent protein kinase type I-alpha regulatory subunit, N-terminally processed	Prkar1a
	0.00137131	P31650;P31651	P31650	Sodium- and chloride-dependent GABA transporter 3	Slc6a11
	0.000899046	Q9D2G2;Q9D2G2-2	Q9D2G2	Dihydrolipoyllysine-residue succinyltransferase component of 2-oxoglutarate dehydrogenase complex, mitochondrial	Dlst
	0.00559612	Q8BFZ9	Q8BFZ9	Erlin-2	Erlin2
	0.00114633	Q8BJI1	Q8BJI1	Sodium-dependent neutral amino acid transporter SLC6A17	Slc6a17
	0.00689919	Q68ED7	Q68ED7	CREB-regulated transcription coactivator 1	Crtc1
	0.00569776	Q3UJU9	Q3UJU9	Regulator of microtubule dynamics protein 3	Rmdn3
	0.00132478	P14094	P14094	Sodium/potassium-transporting ATPase subunit beta-1	Atp1b1
	0.00791481	P20065-2;P20065	P20065-2;P20065	Thymosin beta-4;Hematopoietic system regulatory peptide	Tmsb4x
	0.00205938	P61089;Q9CQ37	P61089	Ubiquitin-conjugating enzyme E2 N	Ube2n
	7.83176e-05	Q91XD7	Q91XD7	Cysteine-rich with EGF-like domain protein 1	Creld1
	0.000720337	Q6ZQ38	Q6ZQ38	Cullin-associated NEDD8-dissociated protein 1	Cand1
	6.80614e-05	Q9CR95	Q9CR95	Adaptin ear-binding coat-associated protein 1	Necap1
	0.000601693	Q9JJK2	Q9JJK2	LanC-like protein 2	Lancl2
	0.00536509	Q9CY27	Q9CY27	Very-long-chain enoyl-CoA reductase	Tecr
	0.00329842	Q922E4	Q922E4	Ethanolamine-phosphate cytidylyltransferase	Pcyt2
	0.000908312	Q6PHS9-4;Q6PHS9-2;Q6PHS9-5;Q6PHS9;Q6PHS9-3;Q6PHS9-6	Q6PHS9-4;Q6PHS9-2;Q6PHS9-5;Q6PHS9;Q6PHS9-3;Q6PHS9-6	Voltage-dependent calcium channel subunit alpha-2/delta-2;Voltage-dependent calcium channel subunit alpha-2-2;Voltage-dependent calcium channel subunit delta-2	Cacna2d2
	0.00048732	P63054	P63054	Purkinje cell protein 4	Pcp4
	0.000647955	P62500-3;P62500;P62500-2	P62500-3;P62500;P62500-2	TSC22 domain family protein 1	Tsc22d1
	0.00337096	O88910	O88910	MAGUK p55 subfamily member 3	Mpp3
	0.000799204	P11798;P11798-2	P11798	Calcium/calmodulin-dependent protein kinase type II subunit alpha	Camk2a
	0.000977158	Q9R1R2	Q9R1R2	Tripartite motif-containing protein 3	Trim3
	0.00144531	P59016	P59016	Vacuolar protein sorting-associated protein 33B	Vps33b
	0.00132718	O70591	O70591	Prefoldin subunit 2	Pfdn2
	0.00248473	P50171;P50171-2	P50171;P50171-2	Estradiol 17-beta-dehydrogenase 8	Hsd17b8
	0.00195435	Q9DBL1	Q9DBL1	Short/branched chain specific acyl-CoA dehydrogenase, mitochondrial	Acadsb
	0.007832	Q920Q4;Q920Q4-2	Q920Q4;Q920Q4-2	Vacuolar protein sorting-associated protein 16 homolog	Vps16
	0.00581266	P09528	P09528	Ferritin heavy chain;Ferritin heavy chain, N-terminally processed	Fth1
	0.00194235	P11983;P11983-2	P11983;P11983-2	T-complex protein 1 subunit alpha	Tcp1
	0.000137577	Q922Q4;Q922W5	Q922Q4	Pyrroline-5-carboxylate reductase 2	Pycr2
	0.000669059	Q8CDG3;Q8CDG3-2	Q8CDG3;Q8CDG3-2	Deubiquitinating protein VCIP135	Vcpip1
	0.000206405	Q6ZPQ6-2;Q6ZPQ6	Q6ZPQ6-2;Q6ZPQ6	Membrane-associated phosphatidylinositol transfer protein 2	Pitpnm2
	0.000833774	P10852-2;P10852	P10852-2;P10852	4F2 cell-surface antigen heavy chain	Slc3a2
	0.00450699	P24527	P24527	Leukotriene A-4 hydrolase	Lta4h
	0.000527594	Q9Z2U0;Q9CWH6	Q9Z2U0	Proteasome subunit alpha type-7	Psma7
	0.00638316	Q9CR98	Q9CR98	Protein FAM136A	Fam136a
	0.00337471	P59759	P59759	MKL/myocardin-like protein 2	Mkl2
	0.000506569	Q91XM9;Q91XM9-2;Q91XM9-7;Q91XM9-8;Q91XM9-3;Q91XM9-6;Q91XM9-4;Q91XM9-5	Q91XM9;Q91XM9-2;Q91XM9-7;Q91XM9-8;Q91XM9-3;Q91XM9-6;Q91XM9-4	Disks large homolog 2	Dlg2
	0.000650985	Q91XU3	Q91XU3	Phosphatidylinositol 5-phosphate 4-kinase type-2 gamma	Pip4k2c
	0.00125889	Q8CFV4	Q8CFV4	Neuritin	Nrn1
	0.00308156	Q64332	Q64332	Synapsin-2	Syn2
	0.00247264	O89053	O89053	Coronin-1A	Coro1a
	0.00172524	P17427	P17427	AP-2 complex subunit alpha-2	Ap2a2
	0.00082188	Q99104;P21271;P21271-3;Q8CIF6;Q8CIF6-2	Q99104	Unconventional myosin-Va	Myo5a
	0.00304811	Q8C729;Q8C729-2	Q8C729;Q8C729-2	Protein FAM126B	Fam126b
	0.00166072	Q3ULJ0;Q3ULJ0-2	Q3ULJ0;Q3ULJ0-2	Glycerol-3-phosphate dehydrogenase 1-like protein	Gpd1l
	0.0021042	Q8BH59	Q8BH59	Calcium-binding mitochondrial carrier protein Aralar1	Slc25a12
	0.00658329	Q9Z0N1	Q9Z0N1	Eukaryotic translation initiation factor 2 subunit 3, X-linked	Eif2s3x
	0.00312234	Q9ER72;Q9ER72-2	Q9ER72;Q9ER72-2	Cysteine--tRNA ligase, cytoplasmic	Cars
	0.00495858	B1AZP2-2;B1AZP2;B1AZP2-3	B1AZP2-2;B1AZP2	Disks large-associated protein 4	Dlgap4
	0.00150204	Q9EPW0	Q9EPW0	Type I inositol 3,4-bisphosphate 4-phosphatase	Inpp4a
	0.00215171	Q9Z2Y3;Q9Z2Y3-3;Q9Z2Y3-2;Q9Z2Y3-5;Q9Z2Y3-4	Q9Z2Y3;Q9Z2Y3-3;Q9Z2Y3-2	Homer protein homolog 1	Homer1
	0.00697073	Q8VDM4	Q8VDM4	26S proteasome non-ATPase regulatory subunit 2	Psmd2
	0.00519623	Q9QY76	Q9QY76	Vesicle-associated membrane protein-associated protein B	Vapb
	0.000460416	Q9Z1P6	Q9Z1P6	NADH dehydrogenase [ubiquinone] 1 alpha subcomplex subunit 7	Ndufa7
	0.00134888	Q9Z0Y1	Q9Z0Y1	Dynactin subunit 3	Dctn3
	9.7876e-05	Q9WTX6	Q9WTX6	Cullin-1	Cul1
	0.000228803	Q9JHS3	Q9JHS3	Ragulator complex protein LAMTOR2	Lamtor2
	0.00337458	Q8CHH9;Q8CHH9-2	Q8CHH9;Q8CHH9-2	Septin-8	2008-09-01
	0.000974559	P97300;P97300-1;P97300-4	P97300;P97300-1	Neuroplastin	Nptn
	0.000363061	P70349	P70349	Histidine triad nucleotide-binding protein 1	Hint1
	0.000237141	P61957;Q9Z172-2	P61957;Q9Z172-2	Small ubiquitin-related modifier 2;Small ubiquitin-related modifier 3	Sumo2;Sumo3
	0.000354308	P61979-2;P61979	P61979-2;P61979	Heterogeneous nuclear ribonucleoprotein K	Hnrnpk
	0.000577984	Q9Z1J3-2;Q9Z1J3	Q9Z1J3-2;Q9Z1J3	Cysteine desulfurase, mitochondrial	Nfs1
	0.00032305	Q9D7X8	Q9D7X8	Gamma-glutamylcyclotransferase	Ggct
	0.00134395	Q9D1A2	Q9D1A2	Cytosolic non-specific dipeptidase	Cndp2
	0.000675601	Q8JZN5	Q8JZN5	Acyl-CoA dehydrogenase family member 9, mitochondrial	Acad9
	0.000670325	Q8BGQ7	Q8BGQ7	Alanine--tRNA ligase, cytoplasmic	Aars
	0.00049545	Q71LX4	Q71LX4	Talin-2	Tln2
	0.000199916	P27546-4	P27546-4	Microtubule-associated protein 4	Map4
	0.00029621	P63011	P63011	Ras-related protein Rab-3A	Rab3a
	0.000187842	Q9D0E1-2;Q9D0E1;Q91VC4	Q9D0E1-2;Q9D0E1	Heterogeneous nuclear ribonucleoprotein M	Hnrnpm
	5.11525e-05	Q99LX0	Q99LX0	Protein deglycase DJ-1	Park7
	1.71417e-06	Q8R191	Q8R191	Synaptogyrin-3	Syngr3
	3.33551e-05	Q62418-3;Q62418-2;Q62418	Q62418-3;Q62418-2;Q62418	Drebrin-like protein	Dbnl
	7.42062e-05	P62746	P62746	Rho-related GTP-binding protein RhoB	Rhob
	0.000254689	P62317	P62317	Small nuclear ribonucleoprotein Sm D2	Snrpd2
	0.00024251	B7ZMP1-2;B7ZMP1	B7ZMP1-2;B7ZMP1	Probable Xaa-Pro aminopeptidase 3	Xpnpep3
	5.35642e-05	P23198	P23198	Chromobox protein homolog 3	Cbx3
	0.000214247	Q9DCS9	Q9DCS9	NADH dehydrogenase [ubiquinone] 1 beta subcomplex subunit 10	Ndufb10
	4.35123e-05	Q8VEM8	Q8VEM8	Phosphate carrier protein, mitochondrial	Slc25a3
	7.43404e-05	Q6P9S0	Q6P9S0	MTSS1-like protein	Mtss1l
	5.42467e-06	Q60932-2;Q60932	Q60932-2;Q60932	Voltage-dependent anion-selective channel protein 1	Vdac1
	5.76828e-05	P84091	P84091	AP-2 complex subunit mu	Ap2m1
	5.49231e-05	P62259	P62259	14-3-3 protein epsilon	Ywhae
	1.16213e-05	P58404-2;P58404	P58404-2;P58404	Striatin-4	Strn4
	2.53383e-06	P21619;P21619-2	P21619;P21619-2	Lamin-B2	Lmnb2
	0.000148038	O55143;O55143-2;Q64518-2;Q64518-3;Q64518	O55143;O55143-2	Sarcoplasmic/endoplasmic reticulum calcium ATPase 2	Atp2a2
	4.75266e-05	P21107-2	P21107-2	Tropomyosin alpha-3 chain	Tpm3
	3.33134e-06	Q9WV98	Q9WV98	Mitochondrial import inner membrane translocase subunit Tim9	Timm9
	3.45342e-05	Q9EQZ6-3;Q9EQZ6;Q9EQZ6-2	Q9EQZ6-3;Q9EQZ6;Q9EQZ6-2	Rap guanine nucleotide exchange factor 4	Rapgef4
	1.12891e-06	Q9CWZ7	Q9CWZ7	Gamma-soluble NSF attachment protein	Napg
	2.22701e-06	Q9CS84-4;Q9CS84-3;Q9CS84-2;Q9CS84;Q9CS84-5;P0DI97;Q9CS84-6	Q9CS84-4;Q9CS84-3;Q9CS84-2;Q9CS84;Q9CS84-5	Neurexin-1	Nrxn1
	4.94843e-07	P99027	P99027	60S acidic ribosomal protein P2	Rplp2
	3.33245e-06	P19536	P19536	Cytochrome c oxidase subunit 5B, mitochondrial	Cox5b
	3.34923e-08	P03930	P03930	ATP synthase protein 8	Mtatp8
	2.51695e-06	P12787	P12787	Cytochrome c oxidase subunit 5A, mitochondrial	Cox5a
	0.000208367	Q99LC3	Q99LC3	NADH dehydrogenase [ubiquinone] 1 alpha subcomplex subunit 10, mitochondrial	Ndufa10
	2.74903e-05	Q8K2K6-3;Q8K2K6-1;Q8K2K6;Q8K2K6-2	Q8K2K6-3;Q8K2K6-1;Q8K2K6;Q8K2K6-2	Arf-GAP domain and FG repeat-containing protein 1	Agfg1
	0.000103165	P80315	P80315	T-complex protein 1 subunit delta	Cct4
	0.000594486	P67778	P67778	Prohibitin	Phb
	3.28864e-05	P09411	P09411	Phosphoglycerate kinase 1	Pgk1
	0.000524458	P14824	P14824	Annexin A6	Anxa6
	2.36232e-05	Q9JHU4	Q9JHU4	Cytoplasmic dynein 1 heavy chain 1	Dync1h1
	7.39337e-05	Q9JHK4;Q9JHK4-2	Q9JHK4	Geranylgeranyl transferase type-2 subunit alpha	Rabggta
	9.91692e-06	Q9D1K2	Q9D1K2	V-type proton ATPase subunit F	Atp6v1f
	6.52474e-05	Q99L13	Q99L13	3-hydroxyisobutyrate dehydrogenase, mitochondrial	Hibadh
	1.24583e-05	Q6PIE5	Q6PIE5	Sodium/potassium-transporting ATPase subunit alpha-2	Atp1a2
	1.28105e-05	P68510	P68510	14-3-3 protein eta	Ywhah
	4.65021e-07	O70439	O70439	Syntaxin-7	Stx7
	2.42178e-05	P35700	P35700	Peroxiredoxin-1	Prdx1
	4.33644e-05	Q9Z2Q6	Q9Z2Q6	Septin-5	2005-09-01
	0.000158223	Q9R0K7	Q9R0K7	Plasma membrane calcium-transporting ATPase 2	Atp2b2
	3.61554e-06	Q9D0K2	Q9D0K2	Succinyl-CoA:3-ketoacid coenzyme A transferase 1, mitochondrial	Oxct1
	0.00017858	Q61792	Q61792	LIM and SH3 domain protein 1	Lasp1
	0.000219013	Q60598	Q60598	Src substrate cortactin	Cttn
	3.88195e-06	Q3UV17	Q3UV17	Keratin, type II cytoskeletal 2 oral	Krt76
	8.60252e-05	P70441;P70441-2	P70441	Na(+)/H(+) exchange regulatory cofactor NHE-RF1	Slc9a3r1
	3.94524e-05	P63005;P63005-2	P63005;P63005-2	Platelet-activating factor acetylhydrolase IB subunit alpha	Pafah1b1
	1.68326e-05	P60335	P60335	Poly(rC)-binding protein 1	Pcbp1
	5.91794e-07	O70435	O70435	Proteasome subunit alpha type-3	Psma3
	6.41251e-05	P12960	P12960	Contactin-1	Cntn1
	0.000137179	Q9DB77	Q9DB77	Cytochrome b-c1 complex subunit 2, mitochondrial	Uqcrc2
	0.000338912	Q99PT1	Q99PT1	Rho GDP-dissociation inhibitor 1	Arhgdia
	4.82507e-05	Q99L47	Q99L47	Hsc70-interacting protein	St13
	0.000283541	Q91VR5	Q91VR5	ATP-dependent RNA helicase DDX1	Ddx1
	0.00185007	P60521	P60521	Gamma-aminobutyric acid receptor-associated protein-like 2	Gabarapl2
	9.71965e-06	O35643	O35643	AP-1 complex subunit beta-1	Ap1b1
	0.000102459	O88447	O88447	Kinesin light chain 1	Klc1
	1.63685e-05	Q99M87;Q99M87-3	Q99M87;Q99M87-3	DnaJ homolog subfamily A member 3, mitochondrial	Dnaja3
	0.000157967	Q7TSJ2;Q7TSJ2-2;Q7TSJ2-3	Q7TSJ2;Q7TSJ2-2	Microtubule-associated protein 6	Map6
	0.000199067	Q5M8N0	Q5M8N0	CB1 cannabinoid receptor-interacting protein 1	Cnrip1
	2.84798e-05	O88643	O88643	Serine/threonine-protein kinase PAK 1	Pak1
	0.000867522	A2AQ25;A2AQ25-4;A2AQ25-3;A2AQ25-8;A2AQ25-2;A2AQ25-9;A2AQ25-6;A2AQ25-5;A2AQ25-7	A2AQ25;A2AQ25-4;A2AQ25-3;A2AQ25-8;A2AQ25-2;A2AQ25-9;A2AQ25-6;A2AQ25-5	Sickle tail protein	Skt
	2.16664e-05	O55042-2;O55042	O55042-2;O55042	Alpha-synuclein	Snca
	0.000232448	Q8VD37-8;Q8VD37-6;Q8VD37	Q8VD37-8;Q8VD37-6;Q8VD37	SH3-containing GRB2-like protein 3-interacting protein 1	Sgip1
	0.000269398	Q8R0S2;Q8R0S2-2	Q8R0S2;Q8R0S2-2	IQ motif and SEC7 domain-containing protein 1	Iqsec1
	0.000602746	Q4KMM3;Q4KMM3-4;Q4KMM3-2;Q4KMM3-3	Q4KMM3;Q4KMM3-4;Q4KMM3-2;Q4KMM3-3	Oxidation resistance protein 1	Oxr1
	0.00158442	Q3B7Z2;Q3B7Z2-2	Q3B7Z2;Q3B7Z2-2	Oxysterol-binding protein 1	Osbp
	0.000449196	O35864	O35864	COP9 signalosome complex subunit 5	Cops5
	0.000581354	P08249	P08249	Malate dehydrogenase, mitochondrial	Mdh2
	0.000707011	Q9JKN6	Q9JKN6	RNA-binding protein Nova-1	Nova1
	0.000307935	Q9D5V5	Q9D5V5	Cullin-5	Cul5
	0.000114468	Q8C078;Q8C078-5;Q8C078-2;Q8C078-4;Q8C078-3	Q8C078;Q8C078-5;Q8C078-2;Q8C078-4;Q8C078-3	Calcium/calmodulin-dependent protein kinase kinase 2	Camkk2
	0.000164463	Q60864	Q60864	Stress-induced-phosphoprotein 1	Stip1
	0.000156619	Q08331	Q08331	Calretinin	Calb2
	0.000225188	P38647	P38647	Stress-70 protein, mitochondrial	Hspa9
	0.000826723	P47708;P70169	P47708	Rabphilin-3A	Rph3a
	1.67694e-05	Q8C419	Q8C419	Probable G-protein coupled receptor 158	Gpr158
	2.78952e-05	Q58A65-2;Q58A65;Q58A65-5;Q58A65-6;Q58A65-3;Q58A65-4	Q58A65-2;Q58A65;Q58A65-5;Q58A65-6;Q58A65-3;Q58A65-4	C-Jun-amino-terminal kinase-interacting protein 4	Spag9
	7.01891e-06	P61082	P61082	NEDD8-conjugating enzyme Ubc12	Ube2m
	2.52543e-05	O35127	O35127	Protein C10	Grcc10
	4.41777e-05	P55012;P55014-2	P55012	Solute carrier family 12 member 2	Slc12a2
	0.000163692	Q8BX70-2;Q8BX70-3;Q8BX70	Q8BX70-2;Q8BX70-3;Q8BX70	Vacuolar protein sorting-associated protein 13C	Vps13c
	0.000186841	Q8BKZ9	Q8BKZ9	Pyruvate dehydrogenase protein X component, mitochondrial	Pdhx
	3.87149e-05	Q6PDM2;Q6PDM2-3;Q6PDM2-2	Q6PDM2;Q6PDM2-3;Q6PDM2-2	Serine/arginine-rich splicing factor 1	Srsf1
	8.05673e-05	P16054;P23298	P16054	Protein kinase C epsilon type	Prkce
	0.000546804	Q5SQX6	Q5SQX6	Cytoplasmic FMR1-interacting protein 2	Cyfip2
	4.04097e-05	Q9D5R2	Q9D5R2	WD repeat-containing protein 20	Wdr20
	8.67876e-05	Q91WJ8;Q91WJ8-2	Q91WJ8;Q91WJ8-2	Far upstream element-binding protein 1	Fubp1
	3.69217e-05	Q8QZT1	Q8QZT1	Acetyl-CoA acetyltransferase, mitochondrial	Acat1
	6.76475e-05	Q8BGE6	Q8BGE6	Cysteine protease ATG4B	Atg4b
	0.000447142	P63242	P63242	Eukaryotic translation initiation factor 5A-1	Eif5a
	0.000183822	O88544	O88544	COP9 signalosome complex subunit 4	Cops4
	0.000127215	P62192	P62192	26S protease regulatory subunit 4	Psmc1
	0.0032452	Q9WTX5	Q9WTX5	S-phase kinase-associated protein 1	Skp1
	0.000240329	Q91W50	Q91W50	Cold shock domain-containing protein E1	Csde1
	0.000195059	P97823;P97823-2	P97823;P97823-2	Acyl-protein thioesterase 1	Lypla1
	0.000749672	P11881-8;P11881-7;P11881-6;P11881-5;P11881-4;P11881-2;P11881-3;P11881	P11881-8;P11881-7;P11881-6;P11881-5;P11881-4;P11881-2;P11881-3;P11881	Inositol 1,4,5-trisphosphate receptor type 1	Itpr1
	0.000192326	P97765	P97765	WW domain-binding protein 2	Wbp2
	0.000146629	Q9R0X4;Q32MW3	Q9R0X4;Q32MW3	Acyl-coenzyme A thioesterase 9, mitochondrial;Acyl-coenzyme A thioesterase 10, mitochondrial	Acot9;Acot10
	0.000199113	Q8R366	Q8R366	Immunoglobulin superfamily member 8	Igsf8
	0.00078954	P58281-2;P58281;P58682	P58281-2;P58281	Dynamin-like 120 kDa protein, mitochondrial;Dynamin-like 120 kDa protein, form S1	Opa1
	0.000763724	P63318	P63318	Protein kinase C gamma type	Prkcg
	0.000495952	Q9Z2I9	Q9Z2I9	Succinyl-CoA ligase [ADP-forming] subunit beta, mitochondrial	Sucla2
	0.00529894	Q9Z0H4-11;Q9Z0H4;Q9Z0H4-8;Q9Z0H4-9;Q9Z0H4-7;Q9Z0H4-5;Q9Z0H4-4;Q9Z0H4-2;Q9Z0H4-6	Q9Z0H4-11;Q9Z0H4;Q9Z0H4-8;Q9Z0H4-9;Q9Z0H4-7;Q9Z0H4-5;Q9Z0H4-4;Q9Z0H4-2;Q9Z0H4-6	CUGBP Elav-like family member 2	Celf2
	0.00332462	Q6PF93-2;Q6PF93	Q6PF93-2;Q6PF93	Phosphatidylinositol 3-kinase catalytic subunit type 3	Pik3c3
	0.000352861	P97300-3	P97300-3	Neuroplastin	Nptn
	0.000439931	P54728	P54728	UV excision repair protein RAD23 homolog B	Rad23b
	0.000872603	P35235;P35235-2	P35235;P35235-2	Tyrosine-protein phosphatase non-receptor type 11	Ptpn11
	0.000504018	O70161;O70161-3	O70161;O70161-3	Phosphatidylinositol 4-phosphate 5-kinase type-1 gamma	Pip5k1c
	0.00137883	P28661-2;P28661;P28661-3;P28661-6;P28661-4;P28661-5	P28661-2;P28661;P28661-3;P28661-6;P28661-4;P28661-5	Septin-4	2004-09-01
	4.73529e-05	Q9R0P9	Q9R0P9	Ubiquitin carboxyl-terminal hydrolase isozyme L1	Uchl1
	0.00082841	Q9D967	Q9D967	Magnesium-dependent phosphatase 1	Mdp1
	0.0033558	Q8VHW2	Q8VHW2	Voltage-dependent calcium channel gamma-8 subunit	Cacng8
	1.12433e-05	Q8BZ98-2;Q8BZ98	Q8BZ98-2;Q8BZ98	Dynamin-3	Dnm3
	0.0061906	Q60930	Q60930	Voltage-dependent anion-selective channel protein 2	Vdac2
	0.00015502	P36916;P36916-2	P36916;P36916-2	Guanine nucleotide-binding protein-like 1	Gnl1
	0.000826379	Q03265	Q03265	ATP synthase subunit alpha, mitochondrial	Atp5a1
	3.95288e-05	Q9Z0H8;Q9Z0H8-2	Q9Z0H8;Q9Z0H8-2	CAP-Gly domain-containing linker protein 2	Clip2
	0.000123391	Q91Z31;Q91Z31-2	Q91Z31;Q91Z31-2	Polypyrimidine tract-binding protein 2	Ptbp2
	0.000160883	Q80X80	Q80X80	C2 domain-containing protein 2-like	C2cd2l
	0.000207141	B9EKR1	B9EKR1	Receptor-type tyrosine-protein phosphatase zeta	Ptprz1
	6.09469e-05	Q61768	Q61768	Kinesin-1 heavy chain	Kif5b
	0.000194379	Q91YD9	Q91YD9	Neural Wiskott-Aldrich syndrome protein	Wasl
	0.00289532	Q8BFS6-3;Q8BFS6-4;Q8BFS6;Q8BFS6-2	Q8BFS6-3;Q8BFS6-4;Q8BFS6;Q8BFS6-2	Serine/threonine-protein phosphatase CPPED1	Cpped1
	0.000474613	Q05512;Q05512-3;Q05512-4;Q05512-2	Q05512;Q05512-3;Q05512-4;Q05512-2	Serine/threonine-protein kinase MARK2	Mark2
	0.00189072	Q80ZJ1	Q80ZJ1	Ras-related protein Rap-2a	Rap2a
	0.00105187	P62073	P62073	Mitochondrial import inner membrane translocase subunit Tim10	Timm10
	0.00475356	P70296;Q8VIN1-2;Q8VIN1	P70296	Phosphatidylethanolamine-binding protein 1;Hippocampal cholinergic neurostimulating peptide	Pebp1
	0.0035201	P47941	P47941	Crk-like protein	Crkl
	0.00482622	Q61548-3;Q61548-2;Q61548	Q61548-3;Q61548-2;Q61548	Clathrin coat assembly protein AP180	Snap91
	0.00901252	Q99L27	Q99L27	GMP reductase 2	Gmpr2
	0.00547031	Q91ZJ5;Q91ZJ5-2	Q91ZJ5;Q91ZJ5-2	UTP--glucose-1-phosphate uridylyltransferase	Ugp2
	0.00851795	O55135	O55135	Eukaryotic translation initiation factor 6	Eif6
	0.0079854	Q8K310	Q8K310	Matrin-3	Matr3
	0.00383431	F6ZDS4	F6ZDS4	Nucleoprotein TPR	Tpr
	0.00644002	Q8BRK8	Q8BRK8	5-AMP-activated protein kinase catalytic subunit alpha-2	Prkaa2
	0.00860429	Q3TWL2	Q3TWL2	Type 1 phosphatidylinositol 4,5-bisphosphate 4-phosphatase	Tmem55b
	0.00359533	P20444	P20444	Protein kinase C alpha type	Prkca
	0.00943498	Q3TY60-2;Q3TY60	Q3TY60-2;Q3TY60	Protein FAM131B	Fam131b
