# Supplementary material for: Uncovering injury-specific proteomic signatures and neurodegenerative risks in single and repetitive traumatic brain injury
Source: Signal Transduct Target Ther. 2025 Jun 23;10:195. doi: 10.1038/s41392-025-02286-9 (PMC12183312; doi:10.1038/s41392-025-02286-9)
Supplement: Supplementary file 4 — Supp. Table 3 [file 41392_2025_2286_MOESM4_ESM.xlsx]

## Sheet: Cortex-contra 1hit_48h vs Sham
Differentially expressed proteins in Cortex-contralateral_1_hit_48h compared to Sham.
SYMBOL	Status (compared to Sham)	log2 FC	p-value	adjusted p-value	significance
Adar	Upregulated	4.00366	0.000169851	0.0199329	*
Mrps15	Upregulated	3.77723	1.1004e-06	0.00200163	**
Plxnd1	Upregulated	3.67473	1.99641e-05	0.00605244	**
Rpl35	Upregulated	3.53751	1.13059e-05	0.00411308	**
Ube2d2a	Upregulated	3.44813	3.35569e-06	0.003052	**
Rpl36a	Upregulated	3.12914	0.000163997	0.0198874	*
Ndufa3	Upregulated	3.03981	0.000601206	0.0364531	*
Rpl34	Upregulated	2.61228	3.92166e-05	0.00839235	**
Larp1	Upregulated	2.43052	0.000251642	0.0240914	*
Tmed2	Upregulated	2.36246	6.97089e-05	0.0118405	*
Cnih2	Upregulated	2.27006	2.73944e-05	0.00711863	**
C1qa	Upregulated	2.16417	9.18186e-06	0.00395282	**
Tbc1d17	Upregulated	2.0255	0.000375547	0.031577	*
Dcun1d1	Upregulated	1.98818	0.000664845	0.0383922	*
Rexo2	Upregulated	1.94712	0.00046391	0.0348215	*
Pcnp	Upregulated	1.89924	0.000101529	0.0147745	*
Gmppa	Upregulated	1.86194	3.69302e-05	0.00839235	**
Snw1	Upregulated	1.77764	8.8932e-05	0.0137791	*
Psmd8	Upregulated	1.73652	0.00116822	0.0494185	*
Ccdc92	Upregulated	1.71196	0.000390589	0.031577	*
Dock7	Upregulated	1.61915	0.000324939	0.0281459	*
Ttc19	Upregulated	1.54956	0.000469008	0.0348215	*
Emc1	Upregulated	1.43028	0.000898409	0.0435788	*
Bcl2l1	Upregulated	1.39895	0.0005361	0.0356054	*
Lamtor2	Upregulated	1.36883	0.000767702	0.0410721	*
Fbxo6	Upregulated	1.30102	0.000459262	0.0348215	*
Snap25	Upregulated	1.28089	0.000217432	0.0221807	*
Hsdl2	Upregulated	1.25227	0.00104379	0.0474379	*
H2afy2	Upregulated	1.24172	0.00021949	0.0221807	*
Dock9	Upregulated	1.23008	0.000731522	0.0403224	*
Plcxd3	Upregulated	1.18688	0.000707749	0.0396122	*
Ermp1	Upregulated	1.18025	0.000575816	0.0356054	*
Coq6	Upregulated	1.17261	0.000294744	0.0267658	*
Ndufb6	Upregulated	1.15814	0.00084549	0.0435788	*
Ppp3r1	Upregulated	1.00596	0.00112776	0.0488427	*
Ensa	Downregulated	-1.03289	0.000287164	0.0267658	*
Sgtb	Downregulated	-1.1002	0.0003838	0.031577	*
Dpp7	Downregulated	-1.1858	0.000638907	0.038104	*
Ptprf	Downregulated	-1.19075	0.000149951	0.0194829	*
Pi4k2a	Downregulated	-1.19203	0.000966339	0.0450711	*
Gspt1	Downregulated	-1.20558	0.000658692	0.0383922	*
Capn1	Downregulated	-1.27316	0.000873473	0.0435788	*
Gria4	Downregulated	-1.2992	0.000577438	0.0356054	*
Clic1	Downregulated	-1.32245	0.000838204	0.0435788	*
Basp1	Downregulated	-1.35303	0.000552609	0.0356054	*
Lyplal1	Downregulated	-1.4232	0.00112347	0.0488427	*
Akap10	Downregulated	-1.45721	0.000763374	0.0410721	*
Pabpn1	Downregulated	-1.49292	0.000518677	0.0356054	*
Ncstn	Downregulated	-1.52303	0.000917259	0.0439077	*
Usmg5	Downregulated	-1.53017	0.00025018	0.0240914	*
Psmf1	Downregulated	-1.54305	0.000301648	0.0267658	*
Tpt1	Downregulated	-1.56262	7.16031e-05	0.0118405	*
Cygb	Downregulated	-1.58783	0.000895547	0.0435788	*
Rasa3	Downregulated	-1.5999	7.0941e-05	0.0118405	*
Tbr1	Downregulated	-1.70504	0.000495741	0.0356054	*
Gatad2b	Downregulated	-1.76003	0.00067978	0.0386412	*
Rab27b	Downregulated	-1.83114	0.0010562	0.0474379	*
Psap	Downregulated	-1.8496	0.000209947	0.0221807	*
Cck	Downregulated	-1.9629	7.14155e-05	0.0118405	*
Ap3s2	Downregulated	-2.00581	0.000562646	0.0356054	*
Faim2	Downregulated	-2.12282	0.000557995	0.0356054	*
Eif3g	Downregulated	-2.19747	0.000107371	0.0150237	*
Amdhd2	Downregulated	-2.25214	6.49355e-06	0.00395282	**
Car14	Downregulated	-2.26691	0.000121451	0.0163644	*
Lrrc4c	Downregulated	-2.30453	3.16016e-05	0.00766445	**
Bcs1l	Downregulated	-2.31182	4.43476e-05	0.00896314	**
Prrc2a	Downregulated	-2.37123	0.00103225	0.0474379	*
Vmp1	Downregulated	-2.37794	9.37475e-06	0.00395282	**
S100a16	Downregulated	-2.40726	0.000214351	0.0221807	*
Jpt1	Downregulated	-2.45626	9.77882e-06	0.00395282	**
Romo1	Downregulated	-2.79561	9.09014e-05	0.0137791	*
Fam169a	Downregulated	-2.80537	0.000181401	0.0206231	*
Abraxas2	Downregulated	-2.82919	2.28808e-05	0.00640312	**
Ccdc6	Downregulated	-3.04891	0.000159861	0.0198874	*
Jup	Downregulated	-3.54677	2.08919e-06	0.0025335	**
Cmtm4	Downregulated	-3.6035	7.97408e-06	0.00395282	**
Pcp4l1	Downregulated	-3.92021	1.78832e-05	0.00591445	**
Rpl17	Downregulated	-4.6331	5.96342e-08	0.000216949	***
Appl2	Downregulated	-5.02754	0.000549968	0.0356054	*

## Sheet: Cortex-contra 1hit_1w vs Sham
Differentially expressed proteins in Cortex-contra 1hit_1w compared to Sham.
SYMBOL	Status (compared to Sham)	log2 FC	p-value	adjusted p-value	significance
Mpc1	Upregulated	5.81491	0.000516577	0.01863	*
Ndufa3	Upregulated	4.16826	6.48417e-05	0.00611556	**
Pcnp	Upregulated	4.01683	4.36056e-07	0.000815809	***
Rpl36a	Upregulated	3.98232	3.1872e-05	0.00504131	**
Nrgn	Upregulated	3.87469	5.53332e-05	0.00581033	**
Slc22a23	Upregulated	3.62781	1.4312e-06	0.00104134	**
Ccdc88a	Upregulated	3.56501	8.96986e-07	0.000815809	***
Ube2v1	Upregulated	3.42389	7.0603e-05	0.00611556	**
Tfam	Upregulated	3.06545	1.15322e-05	0.00373339	**
Scoc	Upregulated	3.0029	7.01822e-05	0.00611556	**
Atp6ap2	Upregulated	2.72129	0.00343199	0.0459195	*
Macrod2	Upregulated	2.71764	0.000747332	0.0212406	*
Rpl34	Upregulated	2.65999	9.86892e-05	0.00718063	**
Rpl14	Upregulated	2.62472	0.000433372	0.0175179	*
Lrrfip2	Upregulated	2.58124	0.000545534	0.0190832	*
Rabggtb	Upregulated	2.5235	1.10483e-05	0.00373339	**
Gjc3	Upregulated	2.51067	0.0021137	0.0350947	*
Ncln	Upregulated	2.47911	0.000286422	0.013025	*
Dctn6	Upregulated	2.34442	0.000587967	0.0194672	*
Ppp6r1	Upregulated	2.23488	0.000195307	0.0107655	*
Atpif1	Upregulated	2.2256	0.00382703	0.0471851	*
Hdgfl2	Upregulated	2.21831	1.4742e-05	0.0038308	**
Ddx46	Upregulated	2.17896	0.00212227	0.0350947	*
Fnbp1l	Upregulated	2.07749	0.00230286	0.0364253	*
Skiv2l2	Upregulated	2.06209	2.25844e-05	0.00432431	**
Fam171b	Upregulated	2.05258	4.77866e-05	0.00581033	**
Eif2b5	Upregulated	2.03503	0.00215529	0.0352299	*
Sirt5	Upregulated	2.01703	0.00100028	0.0247553	*
Rab31	Upregulated	2.00689	0.00034592	0.0146496	*
Timm8b	Upregulated	1.96456	0.00012886	0.00852348	**
Mrpl19	Upregulated	1.94039	0.000677575	0.0204136	*
Kcmf1	Upregulated	1.92468	0.00120369	0.0273178	*
Tmcc2	Upregulated	1.92373	0.000144591	0.00879116	**
Larp1	Upregulated	1.92267	2.63921e-05	0.00480072	**
Nup35	Upregulated	1.91401	0.000537402	0.0189813	*
Atp5e	Upregulated	1.85619	0.000681851	0.0204136	*
C1qa	Upregulated	1.85186	6.65473e-05	0.00611556	**
Ptgds	Upregulated	1.82091	0.00017991	0.0103891	*
Dock7	Upregulated	1.81188	0.000345359	0.0146496	*
Ndufa2	Upregulated	1.80231	0.000327745	0.0143655	*
Hnrnpa0	Upregulated	1.76878	0.0016094	0.0313101	*
Lama2	Upregulated	1.75903	0.000695811	0.0204136	*
Ttc19	Upregulated	1.70223	0.000868285	0.022563	*
Cbx5	Upregulated	1.66311	0.000801123	0.021795	*
Tmem256	Upregulated	1.64106	0.00323874	0.0452186	*
Pars2	Upregulated	1.60292	0.000687456	0.0204136	*
Top2b	Upregulated	1.55929	0.0017884	0.0327947	*
Sf3b1	Upregulated	1.55473	0.00135427	0.0284788	*
Kif3b	Upregulated	1.55356	0.000443378	0.017617	*
Atp6ap1	Upregulated	1.5232	0.00366145	0.0466945	*
Sypl	Upregulated	1.51937	0.00293936	0.0427293	*
Slc6a9	Upregulated	1.51645	0.000874752	0.0225699	*
Thrap3	Upregulated	1.50024	0.00159278	0.0311534	*
Slc25a23	Upregulated	1.4984	0.000864167	0.022563	*
Ddrgk1	Upregulated	1.49717	0.00107644	0.0257636	*
Pum1	Upregulated	1.49576	0.000582028	0.0194672	*
Cldn10	Upregulated	1.46184	0.00189296	0.03343	*
Osbp2	Upregulated	1.39957	0.00121691	0.0273178	*
Asic1	Upregulated	1.39105	0.000812785	0.021795	*
Hmga1	Upregulated	1.3561	0.00129416	0.0278495	*
Acap2	Upregulated	1.34852	0.00101695	0.0247681	*
Snx6	Upregulated	1.29894	0.00291041	0.0425224	*
Rpl10a	Upregulated	1.29837	0.000573069	0.0194672	*
Agfg2	Upregulated	1.2943	0.000796635	0.021795	*
Marcksl1	Upregulated	1.28473	0.0028518	0.0418341	*
Snap29	Upregulated	1.28418	0.00206247	0.0348956	*
Mtss1l	Upregulated	1.28248	0.00311543	0.0446218	*
Kng1	Upregulated	1.27982	0.00181685	0.0327947	*
Gmppa	Upregulated	1.27053	0.00400695	0.0487535	*
Akr7a5	Upregulated	1.2606	0.000637198	0.0199838	*
Ndufb3	Upregulated	1.24257	0.00405031	0.0489535	*
Tpi1	Upregulated	1.2328	0.00345848	0.0459195	*
Cadps2	Upregulated	1.21406	0.00167157	0.0316727	*
Smpd3	Upregulated	1.21312	0.000449035	0.017617	*
Wrnip1	Upregulated	1.21196	0.00182301	0.0327947	*
Rogdi	Upregulated	1.20024	0.00214467	0.0352299	*
Rabgap1l	Upregulated	1.19485	0.00108883	0.0258901	*
Akt2	Upregulated	1.18384	0.00130716	0.0278495	*
Ksr1	Upregulated	1.16826	0.00223262	0.0360297	*
Lzts3	Upregulated	1.16282	0.00263953	0.0394984	*
Sacm1l	Upregulated	1.16074	0.00102122	0.0247681	*
Fis1	Upregulated	1.15823	0.000758296	0.0213851	*
Ndufb5	Upregulated	1.15726	0.00179383	0.0327947	*
Pja2	Upregulated	1.1572	0.00229288	0.0364253	*
Vat1l	Upregulated	1.14979	0.00347768	0.0460065	*
Myo1d	Upregulated	1.13231	0.00257248	0.0391577	*
Rras2	Upregulated	1.13144	0.000803092	0.021795	*
Por	Upregulated	1.13048	0.00337097	0.0455896	*
Itpa	Upregulated	1.12477	0.0037038	0.0466945	*
Slc30a1	Upregulated	1.11354	0.00418156	0.0497141	*
Abraxas2	Upregulated	1.09644	0.0036665	0.0466945	*
Ncam2	Upregulated	1.09483	0.00112501	0.0262637	*
Gad1	Upregulated	1.06081	0.00358557	0.0466945	*
Ndufa7	Upregulated	1.05371	0.00380121	0.0471266	*
Clta	Upregulated	1.0517	0.00166052	0.0316281	*
Tln1	Upregulated	1.05167	0.00148771	0.0304061	*
Wdr20	Upregulated	1.01851	0.00201218	0.0343676	*
Rps4x	Upregulated	1.01648	0.00380847	0.0471266	*
Dctn4	Upregulated	1.01423	0.00362292	0.0466945	*
Psma7	Downregulated	-1.00183	0.00193489	0.033842	*
Got2	Downregulated	-1.00362	0.00364682	0.0466945	*
Mogs	Downregulated	-1.02567	0.0013746	0.0287169	*
Synpr	Downregulated	-1.04877	0.00264915	0.0394984	*
Samm50	Downregulated	-1.05951	0.00329235	0.0453695	*
Atp6v1d	Downregulated	-1.06372	0.000840436	0.0221558	*
Rgs7	Downregulated	-1.09366	0.00180632	0.0327947	*
Gpc1	Downregulated	-1.10336	0.00344916	0.0459195	*
Aco2	Downregulated	-1.12294	0.00250195	0.0387323	*
Cyb5r3	Downregulated	-1.12665	0.000669565	0.0204136	*
Gc	Downregulated	-1.13559	0.000672224	0.0204136	*
Atp1b1	Downregulated	-1.14244	0.000785214	0.021795	*
Celf2	Downregulated	-1.16814	0.00370938	0.0466945	*
Ndufa8	Downregulated	-1.18736	0.0015202	0.0308965	*
Sod2	Downregulated	-1.19954	0.00162916	0.0313591	*
Cntnap1	Downregulated	-1.20839	0.00154612	0.0310739	*
Slc25a19	Downregulated	-1.22508	0.000324816	0.0143655	*
Psmf1	Downregulated	-1.23124	0.00252813	0.0388073	*
Sept3	Downregulated	-1.23353	0.00313432	0.0447162	*
Tmem30a	Downregulated	-1.23453	0.00183895	0.0327947	*
Arfip2	Downregulated	-1.23488	0.00138927	0.0287169	*
Rab23	Downregulated	-1.2374	0.00302529	0.0436747	*
G3bp1	Downregulated	-1.24184	0.000984644	0.0245352	*
Apod	Downregulated	-1.25167	0.00131135	0.0278495	*
Stx12	Downregulated	-1.27848	0.00117295	0.0268377	*
Gnb5	Downregulated	-1.28284	0.00336842	0.0455896	*
Ndufb9	Downregulated	-1.2864	0.000701402	0.0204136	*
Prepl	Downregulated	-1.28873	0.00331556	0.045517	*
Usp10	Downregulated	-1.29683	0.00314958	0.0447584	*
Cpne5	Downregulated	-1.30527	0.00264823	0.0394984	*
Rhoa	Downregulated	-1.30658	0.00323865	0.0452186	*
Qdpr	Downregulated	-1.31797	0.000765953	0.0214349	*
Lrrtm4	Downregulated	-1.31949	0.000975956	0.0244864	*
Actr1a	Downregulated	-1.32134	0.00417481	0.0497141	*
Sh3gl1	Downregulated	-1.33044	0.000216343	0.0114615	*
Cadm2	Downregulated	-1.33707	0.00059397	0.0194672	*
Itih2	Downregulated	-1.33998	0.0024113	0.0378117	*
Atp5c1	Downregulated	-1.3467	0.00325841	0.0452186	*
Dgkb	Downregulated	-1.36555	0.00116191	0.0267713	*
Ddost	Downregulated	-1.37199	0.00124263	0.0273178	*
Fth1	Downregulated	-1.37532	0.00165269	0.0316281	*
Ndufa12	Downregulated	-1.37913	0.00210341	0.0350947	*
Serpina1b	Downregulated	-1.38442	0.00383914	0.0471851	*
Mydgf	Downregulated	-1.39577	0.00223824	0.0360297	*
Crmp1	Downregulated	-1.40039	0.00069168	0.0204136	*
Eml2	Downregulated	-1.40148	0.0019677	0.0340219	*
Wipf2	Downregulated	-1.40615	0.00105158	0.0253354	*
Syncrip	Downregulated	-1.42466	0.000901341	0.0230921	*
Wasl	Downregulated	-1.42772	0.00162661	0.0313591	*
Uap1l1	Downregulated	-1.42837	0.00251957	0.0388073	*
Cask	Downregulated	-1.42887	0.000622169	0.0198548	*
Psmd5	Downregulated	-1.4319	0.00138563	0.0287169	*
Puf60	Downregulated	-1.43646	0.00100899	0.0247681	*
Adprhl2	Downregulated	-1.44659	0.000926919	0.0235813	*
Pfkm	Downregulated	-1.44919	0.00049255	0.0182847	*
Wdr54	Downregulated	-1.45146	0.000274513	0.0128036	*
Ndufaf3	Downregulated	-1.46002	0.00131669	0.0278495	*
Vps35	Downregulated	-1.48665	0.00249907	0.0387323	*
Pdxp	Downregulated	-1.4911	0.000271094	0.0128036	*
Pycrl	Downregulated	-1.4954	0.00125455	0.0273297	*
Fkbp1a	Downregulated	-1.54218	0.000510433	0.01863	*
Gpm6a	Downregulated	-1.54572	0.0018218	0.0327947	*
Csrp1	Downregulated	-1.5494	0.000477713	0.0179167	*
Ankrd63	Downregulated	-1.57313	0.003183	0.0450574	*
Rbm39	Downregulated	-1.5808	0.00018768	0.0105043	*
Zadh2	Downregulated	-1.60256	0.000142202	0.00879116	**
Celf1	Downregulated	-1.60338	0.00207186	0.0348956	*
Cntfr	Downregulated	-1.60612	0.001301	0.0278495	*
Rcc1	Downregulated	-1.61617	0.00194956	0.0339355	*
Serpinb6a	Downregulated	-1.63196	0.00255197	0.0390088	*
Mapre1	Downregulated	-1.63858	0.000230225	0.0118138	*
Kcnd2	Downregulated	-1.64267	0.000475016	0.0179167	*
Ethe1	Downregulated	-1.64464	0.000635002	0.0199838	*
Cds2	Downregulated	-1.65427	0.00264801	0.0394984	*
Slc25a22	Downregulated	-1.6792	0.00144469	0.0296937	*
Ndufv2	Downregulated	-1.67957	0.000125042	0.00842413	**
Plgrkt	Downregulated	-1.69311	0.00402379	0.0487951	*
Thy1	Downregulated	-1.69765	0.00122112	0.0273178	*
Rab15	Downregulated	-1.70307	0.00155455	0.0310739	*
Vat1	Downregulated	-1.72293	0.00060735	0.019728	*
Ppp1r11	Downregulated	-1.72977	0.00221737	0.0360124	*
Ap3s1	Downregulated	-1.73055	0.000144989	0.00879116	**
Gclc	Downregulated	-1.74616	0.00325815	0.0452186	*
Fgg	Downregulated	-1.76257	0.00226089	0.036234	*
Chmp1a	Downregulated	-1.77059	0.00360082	0.0466945	*
Fam131b	Downregulated	-1.7801	0.00324213	0.0452186	*
Ctsb	Downregulated	-1.78542	7.70288e-05	0.00636889	**
Eif4a2	Downregulated	-1.78796	0.000593453	0.0194672	*
Napa	Downregulated	-1.79417	0.000282597	0.0130138	*
Pld3	Downregulated	-1.79853	0.000217383	0.0114615	*
Lrrc4c	Downregulated	-1.80113	0.00013166	0.00855322	**
Abhd10	Downregulated	-1.82629	0.000652009	0.0202736	*
Trim32	Downregulated	-1.82846	0.000456843	0.0176808	*
Naca	Downregulated	-1.83651	0.000553413	0.0191744	*
Sec22b	Downregulated	-1.8391	0.000565279	0.0194008	*
Rab18	Downregulated	-1.84018	0.000465207	0.017815	*
Lrrc8a	Downregulated	-1.85034	0.000517216	0.01863	*
Ndufs2	Downregulated	-1.85654	0.00179933	0.0327947	*
Cadm4	Downregulated	-1.87529	0.00052952	0.0188862	*
Coa3	Downregulated	-1.8955	0.00335978	0.0455896	*
Tubb4a	Downregulated	-1.90636	0.00326897	0.0452186	*
Rps12	Downregulated	-1.9169	0.000105342	0.00751442	**
Ddah2	Downregulated	-1.91699	0.00380762	0.0471266	*
Pfkl	Downregulated	-1.91725	0.00181388	0.0327947	*
Ptprj	Downregulated	-1.93698	0.00369595	0.0466945	*
Ctps	Downregulated	-1.93959	0.00369381	0.0466945	*
Inpp5j	Downregulated	-1.96007	0.000268927	0.0128036	*
Psme1	Downregulated	-1.98866	3.62662e-05	0.00537972	**
Kcnc1	Downregulated	-2.00071	0.000162445	0.00953185	**
Eif6	Downregulated	-2.00481	0.00205094	0.034866	*
Ctsl	Downregulated	-2.00712	9.64772e-05	0.00716294	**
Ap3s2	Downregulated	-2.00807	0.000617587	0.0198548	*
Hsd17b11	Downregulated	-2.00878	0.000247787	0.0125201	*
Bola1	Downregulated	-2.0113	0.00073521	0.0210606	*
Pcsk2	Downregulated	-2.05204	0.000720056	0.0207902	*
Faah	Downregulated	-2.05362	0.00158386	0.0311534	*
Hapln2	Downregulated	-2.06253	0.000359933	0.01488	*
Rbfox3	Downregulated	-2.10584	0.00116269	0.0267713	*
Stx6	Downregulated	-2.10954	0.00159013	0.0311534	*
Gnb4	Downregulated	-2.11361	0.000308915	0.0138745	*
C1qbp	Downregulated	-2.12213	0.000118788	0.00831058	**
Rgs7bp	Downregulated	-2.12811	0.000259645	0.0127647	*
Nt5c3	Downregulated	-2.13006	0.00172767	0.0325661	*
Hnrnpdl	Downregulated	-2.1407	0.00200967	0.0343676	*
Gss	Downregulated	-2.14543	0.000183699	0.0104422	*
Cope	Downregulated	-2.15776	0.000355644	0.0148716	*
Ptpre	Downregulated	-2.15939	9.52609e-05	0.00716294	**
Sdc4	Downregulated	-2.17402	0.00111183	0.0262637	*
Tbck	Downregulated	-2.24483	5.52551e-05	0.00581033	**
Sdcbp	Downregulated	-2.25676	1.713e-05	0.00389494	**
Gpx1	Downregulated	-2.27275	2.84785e-05	0.00493356	**
Gabrb3	Downregulated	-2.29877	0.00154213	0.0310739	*
Gnpda1	Downregulated	-2.33274	0.000158404	0.00944714	**
Jpt1	Downregulated	-2.34448	0.00197324	0.0340219	*
Rap1b	Downregulated	-2.36944	0.000450352	0.017617	*
Mapk10	Downregulated	-2.38156	5.32202e-05	0.00581033	**
Brk1	Downregulated	-2.39233	0.00124649	0.0273178	*
Ppp1r1a	Downregulated	-2.40965	0.00274149	0.0405428	*
Ube2i	Downregulated	-2.41833	0.00258763	0.0392241	*
Elavl4	Downregulated	-2.42332	0.000213484	0.0114615	*
Csnk2a1	Downregulated	-2.46485	0.00183173	0.0327947	*
Ccdc58	Downregulated	-2.48951	5.11394e-05	0.00581033	**
Crkl	Downregulated	-2.53021	3.06716e-05	0.00504131	**
Oxsr1	Downregulated	-2.56048	0.00246706	0.0385201	*
Grcc10	Downregulated	-2.56996	7.01441e-05	0.00611556	**
Mccc1	Downregulated	-2.58014	0.00158495	0.0311534	*
Arpc4	Downregulated	-2.58442	7.57146e-05	0.00636889	**
Serpina3k	Downregulated	-2.58711	0.000814765	0.021795	*
Kcna2	Downregulated	-2.64982	0.00364491	0.0466945	*
Faim2	Downregulated	-2.69497	5.58993e-05	0.00581033	**
Mpc2	Downregulated	-2.70364	1.23147e-05	0.00373339	**
Rps28	Downregulated	-2.7391	0.00095566	0.0241437	*
Ccny	Downregulated	-2.74901	0.000251847	0.0125509	*
Rpl30	Downregulated	-2.76011	0.00124118	0.0273178	*
Snrpd3	Downregulated	-2.77989	0.00412578	0.0493736	*
Eif3k	Downregulated	-2.78163	0.00112621	0.0262637	*
Tomm40	Downregulated	-2.81386	8.75361e-05	0.00692296	**
Mtpn	Downregulated	-2.83114	0.00361709	0.0466945	*
Ufm1	Downregulated	-2.8353	3.6969e-05	0.00537972	**
Fam162a	Downregulated	-2.88401	0.000122113	0.00838199	**
Praf2	Downregulated	-2.91149	9.67336e-06	0.00373339	**
Arf6	Downregulated	-2.94777	0.000141673	0.00879116	**
Pafah1b2	Downregulated	-2.95915	9.11844e-05	0.00705806	**
Arl3	Downregulated	-2.96837	0.00336624	0.0455896	*
Hint2	Downregulated	-3.00374	0.000820783	0.0217957	*
Khdrbs1	Downregulated	-3.04331	3.97594e-05	0.00556325	**
Rps26	Downregulated	-3.19989	0.000346306	0.0146496	*
Syt12	Downregulated	-3.25633	0.00122594	0.0273178	*
Nutf2	Downregulated	-3.29941	0.000271303	0.0128036	*
S100a13	Downregulated	-3.31416	1.67723e-05	0.00389494	**
Nlgn3	Downregulated	-3.31688	8.12716e-05	0.00657035	**
Rgs6	Downregulated	-3.33566	2.4193e-06	0.00125735	**
Rplp2	Downregulated	-3.36501	4.66129e-05	0.00581033	**
Decr1	Downregulated	-3.41032	1.40183e-05	0.0038308	**
Fkbp2	Downregulated	-3.55351	2.10214e-05	0.00424867	**
Rps23	Downregulated	-3.59773	6.32139e-05	0.00611556	**
Smap1	Downregulated	-3.74471	7.69584e-07	0.000815809	***
Ncald	Downregulated	-3.84093	5.26703e-05	0.00581033	**
Ttyh1	Downregulated	-3.97671	1.83172e-05	0.00391987	**
Rpl27	Downregulated	-4.02614	6.43458e-06	0.00292613	**
Nap1l1	Downregulated	-4.10811	6.43032e-05	0.00611556	**
Tpd52	Downregulated	-4.14946	1.80575e-06	0.00109489	**
Dusp3	Downregulated	-4.58774	5.36251e-05	0.00581033	**
Tuba1a	Downregulated	-4.82005	0.000371853	0.0152	*
Mrps36	Downregulated	-4.82408	0.00023056	0.0118138	*
Rab3d	Downregulated	-5.51966	5.63861e-07	0.000815809	***

## Sheet: Cortex-contra 3hits_48h vs Sham
Differentially expressed proteins in Cortex-contra 3hits_48h compared to Sham.
SYMBOL	Status (compared to Sham)	log2 FC	p-value	adjusted p-value	significance
Cox6a1	Upregulated	6.38609	2.41859e-07	0.000738409	***
Tubb2b	Upregulated	4.72599	1.4208e-06	0.000738409	***
Rpl35	Upregulated	4.40113	1.26353e-06	0.000738409	***
Rpl38	Upregulated	3.75698	2.97637e-06	0.00104088	**
Tuba1a	Upregulated	3.74169	0.00257647	0.0307719	*
Hpcal1	Upregulated	3.67182	9.64573e-05	0.00616223	**
Rps29	Upregulated	3.59217	1.32162e-06	0.000738409	***
Nt5c	Upregulated	3.44806	0.000179188	0.00842294	**
Ckm	Upregulated	3.35014	0.000352944	0.0118867	*
Ttn	Upregulated	3.15006	0.00227486	0.0288018	*
Plxnd1	Upregulated	3.13226	7.86269e-05	0.00572089	**
Ndufa3	Upregulated	3.09697	0.000498055	0.0147311	*
Hdhd2	Upregulated	3.02353	2.61074e-05	0.00337642	**
Mpc2	Upregulated	2.99886	2.4599e-06	0.000999409	***
Myef2	Upregulated	2.98688	0.000758301	0.017684	*
Rpl36a	Upregulated	2.90599	0.000324994	0.0113685	*
Plcxd3	Upregulated	2.89901	3.14723e-06	0.00104088	**
Cmtm5	Upregulated	2.8235	6.90855e-07	0.000738409	***
Ccdc136	Upregulated	2.81542	0.00666136	0.0491563	*
Cox6b1	Upregulated	2.76032	0.00665454	0.0491563	*
Tfam	Upregulated	2.73194	5.73926e-05	0.00490541	**
Rpl32	Upregulated	2.67648	0.00321602	0.0338525	*
Asah1	Upregulated	2.65561	0.00393846	0.0373166	*
Them4	Upregulated	2.55287	9.06869e-06	0.00199917	**
Pdcd6	Upregulated	2.54502	0.00106858	0.020558	*
Map1lc3b	Upregulated	2.54211	1.56329e-05	0.00299329	**
Rpl18	Upregulated	2.50662	0.000263455	0.0103059	*
Slc6a9	Upregulated	2.49834	7.84269e-05	0.00572089	**
Akr1b8	Upregulated	2.43828	2.80535e-05	0.00340195	**
Hist1h4a	Upregulated	2.42663	0.000390385	0.0125683	*
Arhgef9	Upregulated	2.42283	6.5093e-06	0.0018216	**
Elfn2	Upregulated	2.40893	0.00331538	0.0342652	*
Tmem11	Upregulated	2.36005	9.53934e-05	0.00616223	**
Rps24	Upregulated	2.32352	0.000610538	0.0165705	*
C1qa	Upregulated	2.31861	1.84102e-05	0.00318935	**
Pef1	Upregulated	2.30935	2.69149e-05	0.00337642	**
Larp1	Upregulated	2.26442	8.28322e-06	0.00199917	**
Rab31	Upregulated	2.22827	1.99029e-05	0.00329122	**
Rpl14	Upregulated	2.22638	0.000205683	0.00892056	**
Camk1	Upregulated	2.17392	0.00246585	0.0301032	*
Lama2	Upregulated	2.16173	0.000905291	0.019148	*
Clcn3	Upregulated	2.14579	0.00250818	0.0303459	*
Akr1b7	Upregulated	2.13862	2.38209e-05	0.00337642	**
Cd34	Upregulated	2.0976	2.37555e-05	0.00337642	**
Pdp1	Upregulated	2.06216	0.00284733	0.0325742	*
Ubr3	Upregulated	2.0587	0.000709895	0.0174324	*
S1pr1	Upregulated	2.04161	0.000180591	0.00842294	**
Llgl1	Upregulated	2.02454	0.000840952	0.0182542	*
Nmt2	Upregulated	2.02148	0.000256071	0.0101259	*
Ncln	Upregulated	2.01207	0.000710528	0.0174324	*
Top2b	Upregulated	2.00587	9.72418e-05	0.00616223	**
Tbc1d17	Upregulated	1.99892	0.000150859	0.00794246	**
Dynlt3	Upregulated	1.96841	0.000188169	0.00855697	**
Hnrnpa0	Upregulated	1.95848	0.000269524	0.0104312	*
Gatd1	Upregulated	1.94828	0.00257983	0.0307719	*
Hint3	Upregulated	1.92733	0.000472444	0.0142046	*
Tuba4a	Upregulated	1.91978	0.00627052	0.0481155	*
Fuk	Upregulated	1.91856	0.000299031	0.0108892	*
Tmem33	Upregulated	1.90712	0.00257227	0.0307719	*
Gtf3c1	Upregulated	1.89913	0.000232366	0.00949828	**
Tmem35a	Upregulated	1.89848	0.00313909	0.0334897	*
Tmem50b	Upregulated	1.88596	0.00125859	0.0215411	*
Dcun1d1	Upregulated	1.87462	0.00130686	0.0215411	*
C3	Upregulated	1.85729	0.00430525	0.0395517	*
Mapk9	Upregulated	1.85351	0.00492652	0.0422704	*
H1f0	Upregulated	1.84556	9.4578e-05	0.00616223	**
Hpca	Upregulated	1.84418	3.38458e-05	0.00373124	**
Macrod1	Upregulated	1.83725	0.0051905	0.0436097	*
Luc7l2	Upregulated	1.83681	0.00247548	0.0301197	*
Tmed2	Upregulated	1.82451	0.000467557	0.0141748	*
Rps8	Upregulated	1.82404	0.000179144	0.00842294	**
Tuba1b	Upregulated	1.7632	0.000116493	0.00701617	**
Mpdu1	Upregulated	1.72927	0.000255294	0.0101259	*
Bdh1	Upregulated	1.7247	3.14661e-05	0.00369269	**
Slc1a3	Upregulated	1.72427	0.00319708	0.0338525	*
Scn1b	Upregulated	1.71995	0.000853531	0.0182542	*
S100b	Upregulated	1.71423	0.00308056	0.0333544	*
Hdhd3	Upregulated	1.702	0.00243229	0.0300393	*
Iba57	Upregulated	1.69396	0.000714291	0.0174324	*
Tmed10	Upregulated	1.68819	0.00584245	0.0468303	*
Pafah1b3	Upregulated	1.68544	0.000729518	0.0174604	*
Mug1	Upregulated	1.68005	0.00323093	0.0338525	*
Psmd8	Upregulated	1.67232	0.000299319	0.0108892	*
Arpc3	Upregulated	1.67206	0.0044675	0.0402296	*
Atp6ap1	Upregulated	1.66982	0.000918852	0.0193225	*
Bcl2l1	Upregulated	1.66799	0.000187837	0.00855697	**
Ppp2ca	Upregulated	1.66648	0.0015041	0.022988	*
Gucy1b1	Upregulated	1.65933	8.50735e-05	0.00595187	**
Rab2b	Upregulated	1.65274	8.71254e-06	0.00199917	**
Eif2b5	Upregulated	1.63956	0.00142463	0.0228238	*
Tmem121b	Upregulated	1.62848	0.00609483	0.0474796	*
Fmnl2	Upregulated	1.62408	0.00243584	0.0300393	*
Rbm8a	Upregulated	1.62102	4.35476e-05	0.00416911	**
Rragc	Upregulated	1.61894	0.0028777	0.032654	*
Chmp3	Upregulated	1.61447	0.00183621	0.0254967	*
Gmppa	Upregulated	1.60142	0.000374046	0.0122593	*
Cacng2	Upregulated	1.59174	0.000952389	0.0196057	*
Chmp2a	Upregulated	1.59104	0.000386616	0.0125581	*
Gng10	Upregulated	1.58757	0.00455111	0.0404815	*
Tkfc	Upregulated	1.58355	0.00213625	0.0276685	*
Hist1h1a	Upregulated	1.58257	0.000701197	0.0174324	*
Pcnp	Upregulated	1.57764	7.79751e-05	0.00572089	**
Tpi1	Upregulated	1.56645	0.000294209	0.0108892	*
Cirbp	Upregulated	1.56505	0.00147432	0.0228238	*
Gstm5	Upregulated	1.56467	0.000316568	0.0113685	*
Slc25a5	Upregulated	1.55845	0.000997819	0.0200217	*
Tmx1	Upregulated	1.55442	0.000136261	0.00757689	**
Sirt5	Upregulated	1.55128	0.00136105	0.022204	*
Snrpd3	Upregulated	1.55012	0.00479824	0.0416611	*
Cox7a2l	Upregulated	1.50059	0.000137459	0.00757689	**
Rabggtb	Upregulated	1.49206	0.00468707	0.0410909	*
Abhd16a	Upregulated	1.47951	0.000139681	0.00758445	**
Gpt	Upregulated	1.46885	0.00602448	0.0471861	*
Rab24	Upregulated	1.46365	0.00126615	0.0215411	*
Ttyh1	Upregulated	1.4557	5.35763e-05	0.00487276	**
Arl1	Upregulated	1.45009	0.00688488	0.0498948	*
Th	Upregulated	1.43514	0.00290971	0.032654	*
Dpp8	Upregulated	1.43298	0.00100681	0.0200217	*
Aimp2	Upregulated	1.42542	0.00312666	0.0334552	*
Gpi1	Upregulated	1.42189	0.000338517	0.0117288	*
Clec16a	Upregulated	1.41288	0.000610419	0.0165705	*
Hba	Upregulated	1.40573	0.00272055	0.0318802	*
Fundc2	Upregulated	1.40124	0.000211723	0.00895635	**
Stt3b	Upregulated	1.39623	0.00681764	0.0497189	*
Fxr2	Upregulated	1.38067	0.00114257	0.0207159	*
Hapln2	Upregulated	1.38008	0.00255043	0.0307233	*
Cacng3	Upregulated	1.37719	0.00284108	0.0325742	*
Bag5	Upregulated	1.37148	0.00680581	0.0497189	*
Psme2	Upregulated	1.36663	0.000165402	0.00835739	**
Rpl6	Upregulated	1.36662	6.94456e-05	0.0054338	**
Rpl7a	Upregulated	1.36228	6.19192e-05	0.00500582	**
Man2c1	Upregulated	1.36007	0.00110975	0.0205983	*
Me3	Upregulated	1.35194	0.000601054	0.0165654	*
Crbn	Upregulated	1.35057	0.0013456	0.0220509	*
Drg1	Upregulated	1.34916	0.000691369	0.0174324	*
Hapln4	Upregulated	1.34859	0.00228008	0.0288018	*
Csnk2a2	Upregulated	1.34647	0.00126248	0.0215411	*
Stx16	Upregulated	1.3434	0.00160653	0.0235667	*
Abat	Upregulated	1.34132	0.00112635	0.0206089	*
Mbp	Upregulated	1.33951	0.000221462	0.00926068	**
Mtap	Upregulated	1.33511	0.00301456	0.0331829	*
Blmh	Upregulated	1.33509	0.00516063	0.0434592	*
Slc30a1	Upregulated	1.33239	5.82284e-05	0.00490541	**
Cryl1	Upregulated	1.32312	0.000553094	0.015835	*
Fam81a	Upregulated	1.31337	0.00095388	0.0196057	*
Pitpnm3	Upregulated	1.31266	0.00179945	0.0253736	*
Fam120c	Upregulated	1.30681	0.00246464	0.0301032	*
Rbm39	Upregulated	1.29357	0.000297178	0.0108892	*
Cyth2	Upregulated	1.28489	0.00634358	0.0482802	*
Ak2	Upregulated	1.28335	0.00073947	0.0174688	*
Rps6	Upregulated	1.28102	5.0468e-05	0.00470776	**
Abcb9	Upregulated	1.2786	0.00467122	0.0410909	*
Trappc4	Upregulated	1.26951	7.02002e-05	0.0054338	**
Tigar	Upregulated	1.26538	0.0015675	0.0230873	*
Fam162a	Upregulated	1.26141	0.00155287	0.0230873	*
Coq6	Upregulated	1.25698	0.000152693	0.00794246	**
Ttc19	Upregulated	1.25665	0.00387219	0.0369738	*
Tubb2a	Upregulated	1.24563	0.0018614	0.0257482	*
Ssr4	Upregulated	1.24462	0.00454032	0.0404815	*
Srsf3	Upregulated	1.23737	0.00334494	0.0343754	*
Hp1bp3	Upregulated	1.23057	0.000117643	0.00701617	**
Rps25	Upregulated	1.21406	0.000557142	0.015835	*
Rpl3	Upregulated	1.20979	0.00155201	0.0230873	*
Scarb2	Upregulated	1.20368	0.00413916	0.0386109	*
Vat1l	Upregulated	1.19461	0.00172807	0.024732	*
Mrpl4	Upregulated	1.18994	0.00535941	0.0444909	*
H2afy2	Upregulated	1.18736	9.46243e-05	0.00616223	**
Wfs1	Upregulated	1.1864	0.00116525	0.0207802	*
Ilk	Upregulated	1.1839	0.000546899	0.0157906	*
Rpl13	Upregulated	1.18155	0.000152824	0.00794246	**
Cpox	Upregulated	1.17953	0.0021253	0.0276685	*
Cpeb3	Upregulated	1.17866	0.00125334	0.0215411	*
Dock9	Upregulated	1.16911	0.000709528	0.0174324	*
Sqor	Upregulated	1.1682	0.00498878	0.0426037	*
Aacs	Upregulated	1.16144	0.000406139	0.0128481	*
Atp5j2	Upregulated	1.16093	0.000780685	0.0177034	*
Dpm1	Upregulated	1.15094	0.00114473	0.0207159	*
Rps19	Upregulated	1.15093	0.00100714	0.0200217	*
Ptpa	Upregulated	1.13209	0.000854698	0.0182542	*
Rprd1a	Upregulated	1.13103	0.00201181	0.0268094	*
Rps16	Upregulated	1.12742	0.000779947	0.0177034	*
Gnaz	Upregulated	1.1262	0.00604418	0.0471861	*
Rheb	Upregulated	1.12419	0.00177196	0.0251812	*
Pura	Upregulated	1.12111	0.00352498	0.0355431	*
Isoc2a	Upregulated	1.11916	0.00372261	0.0363079	*
Hist1h1e	Upregulated	1.11542	0.000564787	0.0159279	*
Rpl24	Upregulated	1.11364	0.000796668	0.0177809	*
Srsf5	Upregulated	1.11179	0.0067176	0.0493249	*
Ndufa2	Upregulated	1.10927	0.00337359	0.034475	*
Tbcb	Upregulated	1.10818	0.00146819	0.0228238	*
Sh3bgrl3	Upregulated	1.10558	0.0037961	0.0367293	*
Flrt2	Upregulated	1.09933	0.000697874	0.0174324	*
Eif4a1	Upregulated	1.09325	0.00155424	0.0230873	*
A2m	Upregulated	1.09147	0.00512121	0.0432273	*
Mapk1	Upregulated	1.0802	0.00105524	0.0204199	*
Pygm	Upregulated	1.07778	0.000179115	0.00842294	**
Mboat7	Upregulated	1.07143	0.00138403	0.022407	*
Sult4a1	Upregulated	1.07094	0.00192573	0.026239	*
Rps9	Upregulated	1.05792	0.00128251	0.0215411	*
Ephx1	Upregulated	1.05688	0.00681961	0.0497189	*
Wdr54	Upregulated	1.04823	0.000404816	0.0128481	*
Chat	Upregulated	1.0468	0.0010215	0.0201709	*
Ndufs3	Upregulated	1.04404	0.000476842	0.0142193	*
Exoc2	Upregulated	1.0408	0.00147356	0.0228238	*
Rpl7	Upregulated	1.03414	0.00303613	0.0331829	*
Yif1b	Upregulated	1.03295	0.00593265	0.0470217	*
Tspan2	Upregulated	1.0089	0.00496181	0.0424731	*
Smdt1	Upregulated	1.00889	0.00448993	0.0402406	*
Sub1	Downregulated	-1.005	0.000971313	0.0196313	*
Mms19	Downregulated	-1.0189	0.000718762	0.0174324	*
Crk	Downregulated	-1.02567	0.00110934	0.0205983	*
Lasp1	Downregulated	-1.02914	0.000457899	0.0139986	*
Daam2	Downregulated	-1.04193	0.00107367	0.020558	*
Ptprf	Downregulated	-1.04515	0.000684501	0.0174324	*
Scyl1	Downregulated	-1.05946	0.00246058	0.0301032	*
Tceal5	Downregulated	-1.05949	0.000178402	0.00842294	**
Psma5	Downregulated	-1.06615	0.00171289	0.0246304	*
Ube2j1	Downregulated	-1.07577	0.00211514	0.0276685	*
Tpm3	Downregulated	-1.07613	0.00013465	0.00757689	**
Pfdn5	Downregulated	-1.08248	0.00295556	0.0327815	*
Ubqln2	Downregulated	-1.09006	0.00556618	0.0454031	*
Cnbp	Downregulated	-1.10329	0.000708645	0.0174324	*
Zfp207	Downregulated	-1.10445	0.00129419	0.0215411	*
Rad23b	Downregulated	-1.10661	0.00653422	0.0487121	*
Gprin1	Downregulated	-1.11817	0.000964974	0.0196313	*
Akap7	Downregulated	-1.14712	0.00118521	0.0209636	*
Ppp1r1b	Downregulated	-1.1639	0.00129979	0.0215411	*
Dpp7	Downregulated	-1.16666	0.000255853	0.0101259	*
Chordc1	Downregulated	-1.16722	0.000738971	0.0174688	*
Lama5	Downregulated	-1.17275	0.0053692	0.0444909	*
Ccdc58	Downregulated	-1.17444	0.00435784	0.0396411	*
Lrba	Downregulated	-1.17833	0.00347811	0.0352526	*
Dnajc3	Downregulated	-1.18282	0.000663731	0.0173716	*
Nudt9	Downregulated	-1.18631	0.00291124	0.032654	*
Epha7	Downregulated	-1.19222	0.000520788	0.0152792	*
Pip5k1a	Downregulated	-1.20333	0.00188186	0.0259326	*
Rcan1	Downregulated	-1.20751	0.0036877	0.0361613	*
Fam131b	Downregulated	-1.21973	0.000208424	0.00892056	**
Rplp2	Downregulated	-1.2227	0.000191882	0.00861813	**
Zfr	Downregulated	-1.23261	0.00584531	0.0468303	*
Cox5a	Downregulated	-1.23313	0.000350867	0.0118867	*
Ndufs6	Downregulated	-1.2499	0.000724273	0.0174497	*
Syne2	Downregulated	-1.25345	0.000750202	0.017608	*
Gipc1	Downregulated	-1.2548	0.00143908	0.0228238	*
Slirp	Downregulated	-1.26094	0.00397788	0.0375884	*
Dis3l2	Downregulated	-1.29786	0.00572989	0.0462202	*
Stmn1	Downregulated	-1.32181	5.92261e-05	0.00490541	**
Eif4b	Downregulated	-1.33191	0.000321292	0.0113685	*
Golga5	Downregulated	-1.34291	0.00305534	0.0331829	*
Nme3	Downregulated	-1.35712	0.000128772	0.00755601	**
Ensa	Downregulated	-1.36888	5.93288e-05	0.00490541	**
Rpl35a	Downregulated	-1.38449	0.00648058	0.0486086	*
Ipo4	Downregulated	-1.38726	0.00305017	0.0331829	*
Tmem263	Downregulated	-1.41229	0.00171089	0.0246304	*
Lyplal1	Downregulated	-1.44501	0.00145061	0.0228238	*
Tpd52l1	Downregulated	-1.45644	0.00217204	0.0278235	*
Caprin1	Downregulated	-1.4732	4.05019e-05	0.00409294	**
Cox5b	Downregulated	-1.47392	0.000108465	0.00668808	**
Sod1	Downregulated	-1.52015	2.23452e-05	0.00337642	**
Ist1	Downregulated	-1.5308	0.000274424	0.010509	*
Rnf126	Downregulated	-1.56421	0.000135669	0.00757689	**
Edf1	Downregulated	-1.56989	0.00199925	0.0268094	*
Sncb	Downregulated	-1.58632	0.000431392	0.0134137	*
Timm9	Downregulated	-1.59494	3.66008e-05	0.00380439	**
Fabp3	Downregulated	-1.61151	0.000295244	0.0108892	*
Phpt1	Downregulated	-1.61588	0.000968229	0.0196313	*
Rnf7	Downregulated	-1.64113	0.000625256	0.0167256	*
Tbca	Downregulated	-1.67057	8.08252e-05	0.00576553	**
Timm8b	Downregulated	-1.71683	0.000201374	0.00892056	**
Eif6	Downregulated	-1.72543	0.00434141	0.0396411	*
Rps21	Downregulated	-1.73572	0.00443407	0.0400277	*
Pdxdc1	Downregulated	-1.80925	9.82433e-05	0.00616223	**
Fdxr	Downregulated	-1.84077	0.000437529	0.0134892	*
Cplx2	Downregulated	-1.85242	4.20005e-05	0.00412968	**
Ctsl	Downregulated	-1.91502	0.000858019	0.0182542	*
Pts	Downregulated	-1.91953	0.00115595	0.0207159	*
Ppp1r12b	Downregulated	-1.98568	0.000685017	0.0174324	*
Mrpl12	Downregulated	-1.98815	0.0012422	0.0215411	*
Ndufv3	Downregulated	-1.9902	2.52158e-05	0.00337642	**
Spg20	Downregulated	-2.06419	0.00438791	0.0398085	*
S100a16	Downregulated	-2.07639	9.34194e-06	0.00199917	**
Pcp4	Downregulated	-2.09313	0.000177187	0.00842294	**
Fkbp1b	Downregulated	-2.201	0.00156033	0.0230873	*
Tbr1	Downregulated	-2.24993	0.000230048	0.00949828	**
Kif5a	Downregulated	-2.26184	0.000591848	0.0165048	*
Amdhd2	Downregulated	-2.27292	2.59363e-05	0.00337642	**
Scg5	Downregulated	-2.3823	0.00181371	0.025476	*
Atp5d	Downregulated	-2.56196	1.77002e-05	0.00318935	**
Snca	Downregulated	-2.84823	1.07188e-05	0.00216639	**
Tsc22d1	Downregulated	-2.93546	0.00309937	0.0333595	*
Ttr	Downregulated	-2.9461	0.00130857	0.0215411	*
Ccdc6	Downregulated	-3.38068	5.6427e-06	0.00171068	**
Dad1	Downregulated	-3.5567	3.3522e-05	0.00373124	**
Romo1	Downregulated	-3.60414	0.000155798	0.00798299	**
Cmtm4	Downregulated	-3.77376	3.54147e-05	0.00378937	**
Pcp4l1	Downregulated	-4.15803	2.47242e-06	0.000999409	***
Minos1	Downregulated	-4.3546	1.17695e-06	0.000738409	***
Tmsb4x	Downregulated	-6.16764	4.77796e-07	0.000738409	***

## Sheet: Cortex-contra 3hits_1w vs Sham
Differentially expressed proteins in Cortex-contra 3hits_1w compared to Sham.
SYMBOL	Status (compared to Sham)	log2 FC	p-value	adjusted p-value	significance
Cox6a1	Upregulated	6.95825	1.09193e-07	0.000397243	***
Rpl35	Upregulated	4.4498	9.02661e-07	0.00100139	**
Ndufa3	Upregulated	3.79297	0.000133828	0.00953521	**
Tuba1a	Upregulated	3.76939	0.00188642	0.0331792	*
Hpcal1	Upregulated	3.63505	8.27213e-05	0.00813351	**
Nt5c	Upregulated	3.61618	0.000138913	0.00953521	**
Rpl34	Upregulated	3.39494	7.74656e-06	0.00247349	**
Rps29	Upregulated	3.35598	2.33281e-06	0.00141307	**
Rpl38	Upregulated	3.34897	1.14902e-05	0.00269546	**
Ccdc136	Upregulated	3.15115	0.00342318	0.0458744	*
Plxnd1	Upregulated	2.95512	0.0001889	0.0101061	*
Hdhd2	Upregulated	2.93051	0.00022694	0.0110081	*
Myef2	Upregulated	2.8833	0.00100358	0.0253161	*
Tfam	Upregulated	2.87245	5.81832e-06	0.00236973	**
Larp1	Upregulated	2.74205	2.71893e-06	0.00141307	**
Mylk	Upregulated	2.6645	0.000179131	0.00982549	**
Arhgef9	Upregulated	2.63736	9.54831e-05	0.00863073	**
Plcxd3	Upregulated	2.58618	5.00265e-05	0.00627574	**
Iba57	Upregulated	2.56486	4.81348e-05	0.00625408	**
Elfn2	Upregulated	2.55806	0.00251495	0.0390744	*
Rpl18	Upregulated	2.55761	0.000202429	0.0102283	*
Gabarapl1	Upregulated	2.53052	0.000159036	0.00982549	**
Mpc2	Upregulated	2.49227	1.36691e-05	0.00292519	**
Cd34	Upregulated	2.42021	4.19003e-05	0.00564568	**
Them4	Upregulated	2.39964	3.54128e-05	0.00517753	**
Psmd8	Upregulated	2.32013	5.53494e-05	0.00629253	**
Tmem33	Upregulated	2.29631	0.000922962	0.0244239	*
Pdcd6	Upregulated	2.22096	0.00219948	0.0360437	*
Atp6ap1	Upregulated	2.19971	0.000199713	0.0102283	*
Tmed2	Upregulated	2.19117	0.000471922	0.0168319	*
Slc6a9	Upregulated	2.17076	0.000180953	0.00982549	**
Rps24	Upregulated	2.14833	0.00125621	0.0275321	*
Hpca	Upregulated	2.13632	1.1783e-05	0.00269546	**
Top2b	Upregulated	2.13358	0.000253164	0.0115126	*
Tmem121b	Upregulated	2.11982	0.00166706	0.032154	*
Tmem11	Upregulated	2.05221	0.000145909	0.00972489	**
Ncln	Upregulated	2.03128	0.00105919	0.0256888	*
Gatd1	Upregulated	2.01647	0.00233052	0.0373499	*
Pef1	Upregulated	2.00847	0.00162932	0.031868	*
Tbc1d17	Upregulated	1.98405	0.000160725	0.00982549	**
Hist1h4a	Upregulated	1.95476	0.00113184	0.0260609	*
Slc1a3	Upregulated	1.93186	0.00167948	0.032154	*
Bcl2l1	Upregulated	1.91155	0.000153687	0.00982549	**
Akr1b7	Upregulated	1.877	3.04739e-05	0.00503928	**
Bdh1	Upregulated	1.84261	3.55795e-05	0.00517753	**
Fundc2	Upregulated	1.82874	4.05309e-05	0.00564568	**
Hnrnpa0	Upregulated	1.81349	0.000319334	0.0130532	*
Mrps18b	Upregulated	1.80608	0.0019254	0.0333552	*
Snrpd3	Upregulated	1.79304	0.00267719	0.0399164	*
Rbm8a	Upregulated	1.77802	5.95646e-05	0.00656654	**
Stt3b	Upregulated	1.76305	0.00125628	0.0275321	*
Tmem256	Upregulated	1.75993	0.00118049	0.0269303	*
Gng10	Upregulated	1.75632	0.0032986	0.0448256	*
Tmx1	Upregulated	1.74039	0.000120307	0.00953476	**
Crbn	Upregulated	1.73824	0.000651141	0.0211667	*
Tmem50b	Upregulated	1.7212	0.00345411	0.0460294	*
Rpl14	Upregulated	1.66083	0.0010232	0.0253161	*
Fuk	Upregulated	1.65693	0.000748511	0.0221389	*
H1f0	Upregulated	1.6449	0.00203119	0.034396	*
Ppp2ca	Upregulated	1.64197	0.00176837	0.0323423	*
Dcun1d1	Upregulated	1.63602	0.00215155	0.0354179	*
Nmt2	Upregulated	1.60999	0.00133348	0.0285364	*
Scn8a	Upregulated	1.60795	0.000290939	0.0123074	*
Rpl6	Upregulated	1.60457	7.27208e-05	0.0075588	**
Tuba1b	Upregulated	1.59032	0.000311599	0.0128818	*
Ndufa2	Upregulated	1.5825	0.00223757	0.0362691	*
Rps8	Upregulated	1.56637	0.000559579	0.0193881	*
S1pr1	Upregulated	1.56562	0.00100705	0.0253161	*
Tkfc	Upregulated	1.55813	0.00210773	0.0350133	*
Arl3	Upregulated	1.5456	0.00317093	0.0440299	*
Sirt5	Upregulated	1.54446	0.00168828	0.032154	*
Rab2b	Upregulated	1.52759	0.000366366	0.0140299	*
Stx16	Upregulated	1.52277	0.00111755	0.0258959	*
Gucy1b1	Upregulated	1.52263	0.000160027	0.00982549	**
Man2c1	Upregulated	1.51664	8.78271e-05	0.00840829	**
Dynlt3	Upregulated	1.51382	0.000897624	0.0243698	*
Itch	Upregulated	1.50975	0.000624362	0.0209862	*
Ilk	Upregulated	1.4968	0.000784233	0.0226432	*
Cyth2	Upregulated	1.48885	0.00305422	0.0427356	*
Cbarp	Upregulated	1.48543	0.00394162	0.049618	*
Cpox	Upregulated	1.47428	0.000172562	0.00982549	**
Ak2	Upregulated	1.47391	0.000462436	0.0166568	*
Rab24	Upregulated	1.47062	0.00151969	0.0308763	*
Scarb2	Upregulated	1.46217	0.00184578	0.0329165	*
Tamm41	Upregulated	1.46006	9.96401e-05	0.00863073	**
Cacng3	Upregulated	1.42479	0.00173662	0.0323423	*
Tigar	Upregulated	1.41802	0.000234625	0.0112311	*
Tnpo1	Upregulated	1.41619	0.000382261	0.0144861	*
Rbm39	Upregulated	1.40861	0.00023989	0.0112588	*
Me3	Upregulated	1.40157	0.000217493	0.0106924	*
Psme2	Upregulated	1.39732	0.000804501	0.022965	*
H2afy2	Upregulated	1.38687	0.000174697	0.00982549	**
Dock9	Upregulated	1.37852	0.0020422	0.034396	*
Sh3bgrl3	Upregulated	1.37554	0.00262081	0.0399164	*
Tpi1	Upregulated	1.35645	0.00136569	0.0290549	*
Cpeb3	Upregulated	1.35023	0.000782111	0.0226432	*
Eif1	Upregulated	1.34717	0.000361583	0.013994	*
Trappc4	Upregulated	1.34629	7.65673e-05	0.00773755	**
Aacs	Upregulated	1.33525	0.000168449	0.00982549	**
Ptpa	Upregulated	1.32723	0.000746525	0.0221389	*
Fxr2	Upregulated	1.31498	0.00176914	0.0323423	*
Cirbp	Upregulated	1.31084	0.00331018	0.0448256	*
Rpl28	Upregulated	1.3084	0.000279107	0.0119458	*
Csnk2a2	Upregulated	1.30493	0.00243796	0.0383952	*
Mlycd	Upregulated	1.29352	0.00375709	0.0486479	*
Metap2	Upregulated	1.2812	0.00156287	0.0310695	*
Kif3b	Upregulated	1.25426	0.00179895	0.0325601	*
Wfs1	Upregulated	1.25334	0.00111276	0.0258959	*
Chmp2a	Upregulated	1.2288	0.00186207	0.033045	*
Abhd16a	Upregulated	1.21089	0.00149194	0.0308391	*
Arhgef12	Upregulated	1.19872	0.00285678	0.0410789	*
Scyl2	Upregulated	1.19419	0.00225311	0.0362691	*
Mbp	Upregulated	1.17842	0.000818402	0.0230802	*
Tbcb	Upregulated	1.1753	0.00139069	0.0294146	*
Pitpnm3	Upregulated	1.16861	0.00189605	0.0331792	*
Nucks1	Upregulated	1.16577	0.000194773	0.0101611	*
Drg1	Upregulated	1.14878	0.00289917	0.0412155	*
Ndufs3	Upregulated	1.14061	0.00146788	0.0305151	*
Hmga1	Upregulated	1.13411	0.00101516	0.0253161	*
Abat	Upregulated	1.12664	0.00363959	0.047974	*
Rpl24	Upregulated	1.12281	0.00109285	0.0256918	*
Usp46	Upregulated	1.10857	0.00065164	0.0211667	*
Rpl3	Upregulated	1.1034	0.00276378	0.0404923	*
Rps16	Upregulated	1.10336	0.000858422	0.0240226	*
Rab35	Upregulated	1.09898	0.000660044	0.0212252	*
Csnk2a1	Upregulated	1.0954	0.000257758	0.0115768	*
Hp1bp3	Upregulated	1.09214	0.000147023	0.00972489	**
Rabgef1	Upregulated	1.08218	0.0011992	0.0269303	*
Rras2	Upregulated	1.0763	0.000411046	0.0154163	*
Farsb	Upregulated	1.06315	0.000880313	0.024262	*
Ndufb5	Upregulated	1.06232	0.000879707	0.024262	*
Rpl7a	Upregulated	1.0557	0.000457712	0.0166516	*
Wdr54	Upregulated	1.04525	0.00266792	0.0399164	*
Rps9	Upregulated	1.0363	0.00170581	0.032154	*
Hspbp1	Upregulated	1.02576	0.00290027	0.0412155	*
Ttyh1	Upregulated	1.00982	0.000690611	0.0214387	*
Ube4b	Downregulated	-1.01806	0.00288534	0.0412155	*
Tpm1	Downregulated	-1.03426	0.00184239	0.0329165	*
Rbm14	Downregulated	-1.04096	0.0012188	0.0270365	*
Ywhag	Downregulated	-1.05281	0.00277146	0.0404923	*
Nebl	Downregulated	-1.09051	0.000300534	0.0125671	*
Psma5	Downregulated	-1.10734	0.00204196	0.034396	*
Fth1	Downregulated	-1.11704	0.000696287	0.0214387	*
Pgam2	Downregulated	-1.12737	0.00400491	0.0497299	*
Ncstn	Downregulated	-1.12799	0.00095228	0.0245919	*
Grcc10	Downregulated	-1.12891	0.00292687	0.0414317	*
Tpm3	Downregulated	-1.12932	0.000244047	0.0112588	*
Adgrg1	Downregulated	-1.14012	0.000639252	0.0211418	*
Gspt1	Downregulated	-1.14292	0.000489787	0.0172995	*
Crk	Downregulated	-1.14739	0.000701265	0.0214387	*
Psmd9	Downregulated	-1.14826	0.00359612	0.0475734	*
Tsr2	Downregulated	-1.16117	0.0010496	0.0256271	*
Timm13	Downregulated	-1.16512	0.000718757	0.0216408	*
Ndufs6	Downregulated	-1.16629	0.00118922	0.0269303	*
Tceal5	Downregulated	-1.18673	0.000111666	0.00944632	**
Gc	Downregulated	-1.18762	0.00102811	0.0253161	*
Itih2	Downregulated	-1.194	0.00144065	0.0302952	*
Txn1	Downregulated	-1.20956	0.00199432	0.0343854	*
Ddx19a	Downregulated	-1.21832	0.000334685	0.0132346	*
Arpin	Downregulated	-1.22396	0.00106865	0.0256918	*
Prpf6	Downregulated	-1.26985	0.00369064	0.0482969	*
Ndufv3	Downregulated	-1.27124	0.000628777	0.0209862	*
Ppif	Downregulated	-1.27445	0.00402187	0.0497673	*
Cbr3	Downregulated	-1.30437	0.00189699	0.0331792	*
Lyplal1	Downregulated	-1.30885	0.00264096	0.0399164	*
Ctsl	Downregulated	-1.34022	0.00182512	0.0328703	*
Pfdn5	Downregulated	-1.34601	0.0019114	0.0332712	*
Mob2	Downregulated	-1.34811	0.000719772	0.0216408	*
Lama5	Downregulated	-1.35743	0.00155094	0.0310017	*
Gyg	Downregulated	-1.36146	0.00119782	0.0269303	*
Tomm5	Downregulated	-1.3819	0.000211397	0.0105351	*
Timm9	Downregulated	-1.39324	0.000172143	0.00982549	**
Cygb	Downregulated	-1.39498	0.00179795	0.0325601	*
Ndufaf3	Downregulated	-1.40016	0.00223387	0.0362691	*
Dpp7	Downregulated	-1.43053	0.000919877	0.0244239	*
Fabp3	Downregulated	-1.44671	0.000436526	0.0162049	*
Rplp2	Downregulated	-1.46071	0.000130456	0.00953521	**
Rida	Downregulated	-1.4691	0.00108682	0.0256918	*
Akap10	Downregulated	-1.47695	0.000951119	0.0245919	*
Tpd52l1	Downregulated	-1.47792	0.00202275	0.034396	*
Nrd1	Downregulated	-1.52708	0.000327877	0.0131079	*
Dnajc3	Downregulated	-1.56472	0.000128074	0.00953521	**
Sod1	Downregulated	-1.58188	6.77035e-05	0.00724428	**
Rad23a	Downregulated	-1.59407	5.22974e-05	0.00629064	**
Lhfpl4	Downregulated	-1.59505	0.000665111	0.0212252	*
Dis3l2	Downregulated	-1.59971	0.000692149	0.0214387	*
Phpt1	Downregulated	-1.63231	0.00060764	0.0206597	*
Cox5a	Downregulated	-1.65367	5.36036e-05	0.00629064	**
Cplx2	Downregulated	-1.67193	0.000265491	0.0116368	*
Eif2b4	Downregulated	-1.68703	0.00381723	0.049071	*
Cox5b	Downregulated	-1.69056	0.000114249	0.00944632	**
Pts	Downregulated	-1.70407	0.00152398	0.0308763	*
Sphkap	Downregulated	-1.78806	0.000137204	0.00953521	**
Lgals1	Downregulated	-1.81366	2.78474e-05	0.00482423	**
Tagln	Downregulated	-1.81931	0.000327226	0.0131079	*
Ubr3	Downregulated	-1.86923	0.0016172	0.0318021	*
Vmp1	Downregulated	-1.88305	8.15884e-06	0.00247349	**
Pam	Downregulated	-1.9134	0.000122289	0.00953476	**
Pcp4	Downregulated	-1.91919	0.000346008	0.0135352	*
Cope	Downregulated	-1.91968	0.00207045	0.034711	*
Mien1	Downregulated	-2.02041	0.000953123	0.0245919	*
Tmem163	Downregulated	-2.03327	0.000132227	0.00953521	**
S100a16	Downregulated	-2.06928	1.59841e-05	0.00323056	**
Lsm3	Downregulated	-2.11918	0.00254202	0.0391859	*
Car14	Downregulated	-2.14087	0.000894842	0.0243698	*
Sncb	Downregulated	-2.14377	3.5068e-05	0.00517753	**
Amdhd2	Downregulated	-2.15005	0.000275333	0.0119245	*
Mrpl12	Downregulated	-2.17901	0.000171121	0.00982549	**
Atp5d	Downregulated	-2.2219	2.07311e-05	0.00396947	**
Pcsk2	Downregulated	-2.24938	0.000123181	0.00953476	**
Tbca	Downregulated	-2.28733	1.0879e-05	0.00269546	**
Fdxr	Downregulated	-2.3275	0.000176949	0.00982549	**
Ppp1r1a	Downregulated	-2.36975	0.00201237	0.034396	*
Rnf7	Downregulated	-2.40842	9.95373e-05	0.00863073	**
Ccdc6	Downregulated	-2.63713	0.00331062	0.0448256	*
Scg5	Downregulated	-2.7217	0.000686836	0.0214387	*
Kif5a	Downregulated	-2.78811	9.74923e-05	0.00863073	**
Romo1	Downregulated	-2.92545	0.000263871	0.0116368	*
Tsc22d1	Downregulated	-3.09553	7.963e-06	0.00247349	**
Ttr	Downregulated	-3.141	0.000195514	0.0101611	*
Ciapin1	Downregulated	-3.14196	1.18547e-05	0.00269546	**
Akap7	Downregulated	-3.42309	5.86244e-06	0.00236973	**
Snca	Downregulated	-3.44821	1.10103e-06	0.00100139	**
Cmtm4	Downregulated	-3.50375	2.37893e-05	0.00432727	**
Pcp4l1	Downregulated	-4.03143	0.000244487	0.0112588	*
Minos1	Downregulated	-4.34196	3.60812e-07	0.000656317	***
Tmsb4x	Downregulated	-6.41271	1.84007e-06	0.00133884	**

## Sheet: Cortex-ipsi 1hit_48h vs Sham
Differentially expressed proteins in Cortex-ipsi 1hit_48h compared to Sham.
SYMBOL	Status (compared to Sham)	log2 FC	p-value	adjusted p-value	significance
Aqp4	Upregulated	5.03974	1.52375e-06	0.00124977	**
Epha6	Upregulated	4.5436	2.5237e-06	0.0013116	**
Mrps15	Upregulated	4.24154	1.04044e-06	0.00124977	**
Rpl35	Upregulated	4.15771	1.89928e-05	0.00383866	**
Usp24	Upregulated	3.97072	3.31794e-05	0.00502945	**
Srsf3	Upregulated	3.85214	1.71766e-06	0.00124977	**
Pdcd10	Upregulated	3.64292	2.37751e-06	0.0013116	**
Ube2d2a	Upregulated	3.37652	3.10226e-05	0.00502945	**
Adar	Upregulated	3.35369	0.000128374	0.0120761	*
Homer3	Upregulated	3.18504	0.000352229	0.0195094	*
Pcnp	Upregulated	2.83706	0.0011991	0.0351802	*
Cdk14	Upregulated	2.78502	3.07726e-06	0.00139939	**
Ufc1	Upregulated	2.77975	3.94934e-06	0.00159641	**
Slc9a3r2	Upregulated	2.77909	0.000177364	0.0140272	*
Ube2v1	Upregulated	2.74792	7.97325e-06	0.00244111	**
Ndufa11	Upregulated	2.69834	0.00159139	0.0393842	*
Chm	Upregulated	2.63125	9.45155e-05	0.00955131	**
Tmed2	Upregulated	2.61399	3.25502e-05	0.00502945	**
Rpl34	Upregulated	2.60294	7.00604e-05	0.00779315	**
Gjc3	Upregulated	2.39855	2.78085e-05	0.00502945	**
Cnih2	Upregulated	2.39322	0.000331195	0.0191252	*
Iglon5	Upregulated	2.38133	6.72749e-05	0.00779315	**
Slc6a9	Upregulated	2.35242	0.000387964	0.0205601	*
Nt5c	Upregulated	2.34523	5.12518e-05	0.0071713	**
Dcun1d1	Upregulated	2.26172	3.6296e-05	0.0052818	**
Nacad	Upregulated	2.24522	0.000669497	0.0261965	*
Cpt1c	Upregulated	2.19691	1.14384e-05	0.00277419	**
Dpm3	Upregulated	2.17983	9.38751e-06	0.00244111	**
Srsf7	Upregulated	2.14779	0.000241867	0.0179574	*
Elfn2	Upregulated	2.10038	0.000457824	0.0213534	*
Mindy2	Upregulated	2.09823	0.00213403	0.0476295	*
Camk1	Upregulated	2.03445	5.93769e-05	0.0075612	**
Rragc	Upregulated	1.96123	0.000996753	0.0310556	*
Grm7	Upregulated	1.90247	1.65207e-05	0.00353543	**
Brk1	Upregulated	1.89464	0.000220964	0.0167472	*
Tnpo1	Upregulated	1.85244	0.000985904	0.0310556	*
Chmp2a	Upregulated	1.80842	0.000152102	0.0128685	*
Gyg	Upregulated	1.79527	0.000130798	0.0120761	*
Ndufa3	Upregulated	1.77507	0.000647992	0.0259054	*
Ica1	Upregulated	1.75155	0.000742604	0.0270159	*
Pfdn6	Upregulated	1.63055	9.31798e-06	0.00244111	**
Snap25	Upregulated	1.62159	9.39405e-06	0.00244111	**
Ndufaf2	Upregulated	1.59008	2.80875e-05	0.00502945	**
Dctn6	Upregulated	1.58348	0.000294064	0.0189963	*
Limch1	Upregulated	1.56354	7.2975e-05	0.00780833	**
Ndufb6	Upregulated	1.54041	0.00013512	0.0120761	*
Hpcal1	Upregulated	1.47166	0.000262428	0.0180539	*
Vps4a	Upregulated	1.42459	0.000457294	0.0213534	*
Ppm1b	Upregulated	1.38239	0.00208964	0.0469267	*
Pde4a	Upregulated	1.34795	0.00026711	0.0180539	*
Apbb1	Upregulated	1.31646	0.000814671	0.0276988	*
Rab35	Upregulated	1.30163	0.00148005	0.0385339	*
Nop58	Upregulated	1.27675	0.00156735	0.0393595	*
Ermp1	Upregulated	1.22363	0.000511047	0.0230594	*
Bdh1	Upregulated	1.20954	0.00103886	0.0320284	*
Tdrkh	Upregulated	1.20269	0.00217669	0.0478165	*
Enpp6	Upregulated	1.20247	0.00115402	0.0346171	*
Sf3a3	Upregulated	1.14924	0.000300469	0.0189963	*
Lsm14a	Upregulated	1.11846	0.000436594	0.0213534	*
Prkab2	Upregulated	1.11602	0.00071427	0.0270115	*
Tprgl	Upregulated	1.09538	0.000996936	0.0310556	*
Fbxo6	Upregulated	1.07886	0.000430386	0.0213534	*
Rps24	Upregulated	1.07017	6.1889e-05	0.0075612	**
Aimp2	Upregulated	1.04451	0.000676874	0.0261965	*
Arl1	Upregulated	1.00653	0.000326164	0.0191252	*
Rpl7a	Upregulated	1.00494	0.000961075	0.0310556	*
Pdcd6	Upregulated	1.00026	0.000777194	0.0274508	*
Rpl6	Upregulated	1.00004	0.00187201	0.0437349	*
Rgs14	Downregulated	-1.00357	0.000538771	0.0230594	*
Cox7a2l	Downregulated	-1.03283	0.000516875	0.0230594	*
Glrx3	Downregulated	-1.03817	0.00136102	0.0376023	*
Gap43	Downregulated	-1.04716	0.000529044	0.0230594	*
Pik3r4	Downregulated	-1.1032	0.00105028	0.0321085	*
Basp1	Downregulated	-1.14121	0.000267247	0.0180539	*
Prps2	Downregulated	-1.17104	0.00171378	0.0407498	*
Ache	Downregulated	-1.1789	0.000140975	0.0122111	*
Cdkl5	Downregulated	-1.18456	0.000731296	0.0270115	*
Tubb5	Downregulated	-1.20793	0.000389953	0.0205601	*
Wdr5	Downregulated	-1.23384	0.00153325	0.0393595	*
Wdr20	Downregulated	-1.24265	0.00136435	0.0376023	*
Atp5k	Downregulated	-1.26196	0.000314878	0.0189963	*
Cplx3	Downregulated	-1.26788	0.00165538	0.0398847	*
Copg2	Downregulated	-1.28241	6.23518e-05	0.0075612	**
Abl1	Downregulated	-1.33121	0.000309562	0.0189963	*
Mast1	Downregulated	-1.3436	0.00118982	0.0351802	*
S100a16	Downregulated	-1.36109	0.00156443	0.0393595	*
Cygb	Downregulated	-1.40562	0.00187538	0.0437349	*
Hnrnpdl	Downregulated	-1.42061	0.00026798	0.0180539	*
Timm8b	Downregulated	-1.4265	0.000125444	0.0120761	*
Gria4	Downregulated	-1.44101	0.00229575	0.049129	*
Enah	Downregulated	-1.44538	0.000247868	0.0180349	*
Slc16a1	Downregulated	-1.47258	8.88613e-05	0.0092365	**
Hprt	Downregulated	-1.47415	0.000418765	0.0213534	*
Dennd1a	Downregulated	-1.47893	0.000771701	0.0274508	*
Brox	Downregulated	-1.48633	0.00225501	0.0486545	*
Eif2b1	Downregulated	-1.48652	0.00196594	0.0455547	*
Ephb3	Downregulated	-1.53483	0.000136096	0.0120761	*
Tpt1	Downregulated	-1.5407	0.000431572	0.0213534	*
Prrc2a	Downregulated	-1.5852	0.00161907	0.0397785	*
Apool	Downregulated	-1.613	0.000558023	0.0236057	*
Psap	Downregulated	-1.67169	0.000591229	0.0242577	*
Mtch1	Downregulated	-1.68631	0.0001918	0.0148461	*
Sphkap	Downregulated	-1.69522	0.000168256	0.0136025	*
Scn4b	Downregulated	-1.75517	0.00148289	0.0385339	*
Dnal1	Downregulated	-1.8424	0.000971226	0.0310556	*
Aamdc	Downregulated	-2.00971	0.000487377	0.022444	*
Tcerg1	Downregulated	-2.21156	0.000772695	0.0274508	*
Prpf6	Downregulated	-2.31613	1.43776e-05	0.00326911	**
Slc6a6	Downregulated	-2.43679	0.000367559	0.0199579	*
Pym1	Downregulated	-2.45058	5.70921e-05	0.0075612	**
Ehbp1	Downregulated	-2.47491	8.33042e-06	0.00244111	**
Chrm1	Downregulated	-2.50368	0.000353936	0.0195094	*
Elp3	Downregulated	-2.58451	0.000293546	0.0189963	*
Tmem55b	Downregulated	-2.63583	0.000166651	0.0136025	*
Hip1	Downregulated	-2.65465	7.0691e-05	0.00779315	**
Jup	Downregulated	-2.74486	0.000420759	0.0213534	*
Tmsb4x	Downregulated	-2.75183	0.00121805	0.0352816	*
Abraxas2	Downregulated	-2.8152	0.000441554	0.0213534	*
Cck	Downregulated	-3.16366	2.98136e-07	0.000653626	***
Pcp4l1	Downregulated	-3.44948	3.18251e-05	0.00502945	**
Krt76	Downregulated	-4.5208	3.59332e-07	0.000653626	***

## Sheet: Cortex-ipsi 1hit_1w vs Sham
Differentially expressed proteins in Cortex-ipsi 1hit_1w compared to Sham.
SYMBOL	Status (compared to Sham)	log2 FC	p-value	adjusted p-value	significance
Aqp4	Upregulated	5.23093	8.88959e-07	0.000660479	***
Mpc1	Upregulated	5.09795	1.87623e-05	0.00357287	**
Atp6ap2	Upregulated	4.73988	1.89581e-06	0.000941172	***
Usp24	Upregulated	4.57971	2.06241e-05	0.00357287	**
Rbx1	Upregulated	4.56318	9.0775e-07	0.000660479	***
Rpl17	Upregulated	3.99086	6.76574e-07	0.000660479	***
Srsf3	Upregulated	3.7816	6.00169e-05	0.00539589	**
Golga3	Upregulated	3.73578	7.96287e-06	0.00264398	**
Slc22a23	Upregulated	3.49871	2.49999e-05	0.0038166	**
Cyb5r1	Upregulated	3.34328	1.91886e-05	0.00357287	**
Tfam	Upregulated	3.20034	3.44369e-05	0.00404134	**
Nrgn	Upregulated	3.17675	8.72121e-06	0.00264398	**
Slc7a10	Upregulated	3.08599	7.1105e-05	0.00573419	**
Ube2v1	Upregulated	3.05605	0.000762877	0.0273855	*
Pcnp	Upregulated	3.00273	6.08113e-05	0.00539589	**
Tmem132e	Upregulated	2.87116	0.000775347	0.0273855	*
Pik3cb	Upregulated	2.86999	2.58696e-05	0.0038166	**
Iglon5	Upregulated	2.72369	8.86948e-05	0.00672232	**
Chm	Upregulated	2.70313	0.00023647	0.0130345	*
Ufc1	Upregulated	2.69686	5.33414e-06	0.00215618	**
Macrod2	Upregulated	2.69526	6.80234e-05	0.00573419	**
Dpm3	Upregulated	2.67718	2.78927e-05	0.00389219	**
Pdcd10	Upregulated	2.57028	1.05932e-05	0.00275272	**
Plin3	Upregulated	2.41545	3.10263e-05	0.00389219	**
Gjc3	Upregulated	2.39732	1.81213e-05	0.00357287	**
Fam171b	Upregulated	2.38932	0.000477734	0.0219036	*
Slc6a9	Upregulated	2.28502	0.000481662	0.0219036	*
Ccdc88a	Upregulated	2.2605	0.0007685	0.0273855	*
Chgb	Upregulated	2.26039	0.000657479	0.024583	*
Agtpbp1	Upregulated	2.25267	3.90019e-05	0.00406201	**
Tbc1d15	Upregulated	2.24159	0.000765649	0.0273855	*
Bcs1l	Upregulated	2.24124	0.00121644	0.0365738	*
Zfp638	Upregulated	2.22385	0.00167346	0.0444382	*
Elfn2	Upregulated	2.15355	0.000313383	0.016287	*
Mrpl19	Upregulated	2.12422	7.25049e-05	0.00573419	**
Pdcd6	Upregulated	2.11118	3.95588e-05	0.00406201	**
Cox6b1	Upregulated	2.10379	2.62273e-05	0.0038166	**
Plxnc1	Upregulated	2.09781	0.000815853	0.0278197	*
Ccdc124	Upregulated	2.06163	1.19307e-05	0.0028936	**
Dnajc8	Upregulated	2.05615	3.01783e-05	0.00389219	**
Ppp6r1	Upregulated	2.00609	3.28218e-05	0.00398019	**
Acbd3	Upregulated	1.97934	0.000118151	0.00804452	**
Dctn6	Upregulated	1.95052	1.29658e-05	0.00294809	**
Zfp207	Upregulated	1.94563	0.000269942	0.0146575	*
Slc9a3r2	Upregulated	1.90853	4.48e-05	0.00417904	**
Stim1	Upregulated	1.87272	8.62247e-06	0.00264398	**
Slc1a3	Upregulated	1.85695	2.01595e-05	0.00357287	**
Eif2b5	Upregulated	1.78675	0.00027832	0.0148901	*
Rbm3	Upregulated	1.78304	0.000106828	0.00793142	**
Oscp1	Upregulated	1.7762	4.40787e-05	0.00417904	**
Rab33a	Upregulated	1.76376	0.000746731	0.0273855	*
Cpt1c	Upregulated	1.76341	4.01958e-05	0.00406201	**
Camk1	Upregulated	1.76022	0.00189027	0.0482233	*
Trappc6b	Upregulated	1.75935	0.00125144	0.0367156	*
Mycbp2	Upregulated	1.75543	0.00084147	0.0283451	*
Cops7b	Upregulated	1.75374	0.0019353	0.0482233	*
Cacng3	Upregulated	1.74731	0.000435909	0.021395	*
Ppm1b	Upregulated	1.72771	0.00192945	0.0482233	*
Sh2b1	Upregulated	1.72407	0.00011303	0.00804452	**
Hdgfl2	Upregulated	1.71429	0.000168719	0.0105828	*
Cacnb3	Upregulated	1.69298	3.02878e-05	0.00389219	**
Oxsm	Upregulated	1.66183	0.000817813	0.0278197	*
Ube2j1	Upregulated	1.63965	0.000818226	0.0278197	*
Slc9a7	Upregulated	1.62727	0.000565752	0.0236575	*
Gabrb1	Upregulated	1.61252	0.000462638	0.0215779	*
Tnpo1	Upregulated	1.56893	0.00181511	0.0475063	*
Ttpal	Upregulated	1.51785	7.52738e-05	0.00582651	**
Nt5c	Upregulated	1.5029	0.000415661	0.0207147	*
Traf3	Upregulated	1.43604	3.62486e-05	0.00406201	**
Nfix	Upregulated	1.4113	0.000456023	0.0215779	*
Arid1a	Upregulated	1.40822	0.00114964	0.0351462	*
Sorl1	Upregulated	1.38376	0.00157512	0.0427634	*
Trove2	Upregulated	1.37874	0.000616693	0.0237052	*
Zranb2	Upregulated	1.3705	0.000305465	0.0161056	*
Plpbp	Upregulated	1.36435	0.000662214	0.024583	*
Pex14	Upregulated	1.36109	0.000559688	0.0236575	*
Dnajc3	Upregulated	1.31596	0.000441073	0.021395	*
Pfdn6	Upregulated	1.28577	4.18186e-05	0.00411179	**
Aspscr1	Upregulated	1.27842	0.000918732	0.0301112	*
Dpp8	Upregulated	1.27663	0.000180265	0.0107509	*
Oxa1l	Upregulated	1.22529	0.000122328	0.00809144	**
Zyx	Upregulated	1.20955	0.000519272	0.023038	*
Mast3	Upregulated	1.19392	0.000552357	0.0236575	*
Slc7a5	Upregulated	1.16052	0.000490253	0.022019	*
Nrd1	Upregulated	1.15824	0.00122655	0.0365754	*
Uck1	Upregulated	1.15783	0.00130966	0.0369733	*
Nop58	Upregulated	1.13905	0.00132949	0.0369733	*
Sf3a3	Upregulated	1.1143	0.00060473	0.0237052	*
Pomgnt2	Upregulated	1.02389	0.00186061	0.0480064	*
Rsu1	Upregulated	1.01078	0.00118894	0.0360446	*
Rps8	Downregulated	-1.02863	0.00060941	0.0237052	*
Pfdn2	Downregulated	-1.02902	0.00126511	0.0368198	*
Ndufs8	Downregulated	-1.04248	0.000220685	0.0125446	*
Uhrf1bp1l	Downregulated	-1.04505	0.000557424	0.0236575	*
Bckdk	Downregulated	-1.04867	0.000594119	0.0237052	*
Zc3h15	Downregulated	-1.04919	0.000605554	0.0237052	*
Tom1	Downregulated	-1.23388	0.00057925	0.0237052	*
Srp14	Downregulated	-1.40679	0.000174847	0.0106481	*
Hip1	Downregulated	-1.43105	0.000119407	0.00804452	**
Tmed4	Downregulated	-1.43866	0.000955101	0.0309838	*
Bax	Downregulated	-1.44331	0.00132775	0.0369733	*
Gga3	Downregulated	-1.44936	0.00110588	0.0341074	*
Smarca2	Downregulated	-1.46389	0.00174769	0.0460733	*
Dennd1a	Downregulated	-1.46706	7.23894e-05	0.00573419	**
Mapk10	Downregulated	-1.47629	0.000529469	0.0232073	*
Tmem41b	Downregulated	-1.50525	0.000126361	0.00820895	**
Lamtor2	Downregulated	-1.51969	0.00193245	0.0482233	*
Ipo9	Downregulated	-1.52722	0.000175615	0.0106481	*
Prkag2	Downregulated	-1.56453	0.00124982	0.0367156	*
Nudt18	Downregulated	-1.57073	0.00060109	0.0237052	*
Endog	Downregulated	-1.65289	0.000864304	0.0288471	*
Abl1	Downregulated	-1.67951	0.000224309	0.0125544	*
Ank	Downregulated	-1.74524	0.000117457	0.00804452	**
Tbck	Downregulated	-1.93742	0.000460043	0.0215779	*
Snrpd1	Downregulated	-1.96738	0.000216176	0.0124833	*
H2afy2	Downregulated	-2.04002	0.00110629	0.0341074	*
Gabra4	Downregulated	-2.05705	0.000619021	0.0237052	*
Gstm7	Downregulated	-2.29541	0.000198695	0.0116589	*
Cck	Downregulated	-2.35168	0.00106089	0.0338553	*
Slc39a7	Downregulated	-2.39164	0.000373548	0.0191404	*
Ccdc58	Downregulated	-2.49565	0.00199475	0.0490332	*
Apoa1	Downregulated	-2.62159	0.000962389	0.0309838	*
Elp3	Downregulated	-2.65326	2.31694e-05	0.0038166	**
Fkbp15	Downregulated	-2.72013	0.000152947	0.00976179	**
Opalin	Downregulated	-2.78048	0.000114302	0.00804452	**
Praf2	Downregulated	-2.84209	3.68789e-05	0.00406201	**
S100a13	Downregulated	-2.84826	2.06965e-06	0.000941172	***
Kcnc1	Downregulated	-3.05298	6.44569e-05	0.0055832	**
Ttn	Downregulated	-4.36319	1.38873e-06	0.000842035	***
Khdrbs1	Downregulated	-4.56791	8.05859e-08	0.000293172	***
Krt76	Downregulated	-5.20616	7.01007e-07	0.000660479	***
Rab3d	Downregulated	-5.40594	1.04479e-05	0.00275272	**

## Sheet: Cortex-ipsi 3hits_48h vs Sham
Differentially expressed proteins in Cortex-ipsi 3hits_48h compared to Sham.
SYMBOL	Status (compared to Sham)	log2 FC	p-value	adjusted p-value	significance
Cox6a1	Upregulated	6.38891	7.27986e-08	0.000106755	***
Aqp4	Upregulated	5.50531	1.03628e-06	0.000317115	***
Apoh	Upregulated	5.43542	8.56157e-07	0.00031147	***
Fgb	Upregulated	5.23408	0.00153658	0.0130915	*
Tubb6	Upregulated	5.22792	1.18356e-05	0.000898576	***
Srsf3	Upregulated	5.16621	2.64824e-08	9.63428e-05	***
Rpl35	Upregulated	4.87695	5.37996e-06	0.00065241	***
Fgg	Upregulated	4.74052	0.000129348	0.00315817	**
Hdhd2	Upregulated	4.49939	1.36247e-05	0.000935219	***
Tuba1a	Upregulated	4.44881	0.00153437	0.0130915	*
Usp24	Upregulated	4.28486	1.29776e-05	0.000925736	***
Ces1c	Upregulated	3.98615	6.5142e-06	0.00065906	***
Rps29	Upregulated	3.95648	1.43784e-05	0.000947611	***
Mug1	Upregulated	3.92145	0.000238117	0.0046106	**
Rpl38	Upregulated	3.8764	1.40118e-06	0.000326153	***
Fxyd7	Upregulated	3.86437	9.60912e-06	0.000832333	***
Fn1	Upregulated	3.81245	0.00637335	0.0315888	*
Ahsg	Upregulated	3.79243	1.60031e-05	0.00100378	**
Ckm	Upregulated	3.78729	0.000783812	0.00912788	**
Hpx	Upregulated	3.74648	7.86505e-05	0.00253213	**
C3	Upregulated	3.72048	0.000716092	0.00871285	**
Hpcal1	Upregulated	3.68411	6.44268e-07	0.000292981	***
Tmem33	Upregulated	3.6767	1.20919e-07	0.000106755	***
Hint2	Upregulated	3.66509	8.75583e-06	0.000801812	***
A2m	Upregulated	3.55186	0.00028934	0.00498871	**
Naa10	Upregulated	3.54465	5.02953e-07	0.000261392	***
Mgst3	Upregulated	3.54129	0.00573628	0.0290482	*
Serpina1b	Upregulated	3.50666	0.00243086	0.0175815	*
Rpl17	Upregulated	3.48237	1.94274e-06	0.000415747	***
Atp6ap2	Upregulated	3.33467	1.43716e-05	0.000947611	***
Cp	Upregulated	3.33252	2.18362e-05	0.00122216	**
Nhsl1	Upregulated	3.31541	4.63127e-05	0.00179321	**
Fga	Upregulated	3.18977	0.000325725	0.00529229	**
Rpl34	Upregulated	3.17008	8.81596e-06	0.000801812	***
Nt5c	Upregulated	3.14735	6.52176e-06	0.00065906	***
Rbx1	Upregulated	3.13428	1.14451e-06	0.000320288	***
Alb	Upregulated	3.12149	1.00978e-05	0.000854324	***
Itih4	Upregulated	3.10982	0.00186552	0.0148832	*
Mpc2	Upregulated	3.06798	3.26615e-05	0.0015313	**
Gc	Upregulated	3.04541	0.00020001	0.00415792	**
Cox6b1	Upregulated	2.99475	7.52098e-07	0.000304015	***
Srsf7	Upregulated	2.98999	1.21029e-05	0.000898576	***
Ighg2b	Upregulated	2.94429	0.00303696	0.0201041	*
Cyb5r1	Upregulated	2.86715	6.03871e-05	0.00219688	**
Apoa1	Upregulated	2.86403	0.000703864	0.00862175	**
Serpina1e	Upregulated	2.85981	0.00232139	0.0171511	*
Pdcd6	Upregulated	2.81465	1.43443e-06	0.000326153	***
Plcxd3	Upregulated	2.81221	7.25497e-05	0.00244385	**
Bcs1l	Upregulated	2.80484	6.73807e-05	0.00233458	**
Nutf2	Upregulated	2.80197	0.010068	0.0430406	*
Plxnc1	Upregulated	2.80129	0.00016175	0.00365494	**
Dctn6	Upregulated	2.80063	5.2986e-06	0.00065241	***
Camk1	Upregulated	2.77669	1.80872e-05	0.00105858	**
Decr1	Upregulated	2.77646	0.00966772	0.0421717	*
Cfh	Upregulated	2.74081	0.000945804	0.0102102	*
Slc6a9	Upregulated	2.73957	0.00014812	0.00344441	**
Ndufa11	Upregulated	2.73083	0.00104541	0.0108931	*
Plg	Upregulated	2.70842	0.000185456	0.00399224	**
Rps24	Upregulated	2.67519	5.88973e-06	0.00065906	***
Anp32e	Upregulated	2.6304	6.56665e-05	0.00231937	**
Tbc1d15	Upregulated	2.62656	0.000372545	0.00571864	**
Pllp	Upregulated	2.59267	0.0040748	0.0235405	*
Arpc3	Upregulated	2.56691	2.53166e-05	0.00133481	**
Rpl21	Upregulated	2.54948	0.000873094	0.0097433	**
Pigs	Upregulated	2.54804	6.36037e-05	0.00226853	**
Elfn2	Upregulated	2.53817	8.17434e-05	0.00260862	**
Rragc	Upregulated	2.5128	0.000131204	0.00318212	**
Isoc2a	Upregulated	2.50637	8.2356e-06	0.00078845	***
Dcun1d1	Upregulated	2.50297	7.41389e-06	0.000728966	***
Cmtm5	Upregulated	2.48808	2.94018e-05	0.00142618	**
Ufc1	Upregulated	2.488	6.17652e-06	0.00065906	***
Tmed2	Upregulated	2.48705	5.65336e-05	0.00209866	**
Kng1	Upregulated	2.4745	0.00126795	0.0119639	*
Tuba1b	Upregulated	2.45682	0.000224905	0.00449562	**
Hist1h4a	Upregulated	2.4247	3.23298e-06	0.000588079	***
Hp	Upregulated	2.41102	0.0117739	0.0473296	*
Serpinc1	Upregulated	2.40133	0.00227329	0.0170169	*
C1qa	Upregulated	2.38991	0.00287642	0.0195963	*
Slc1a3	Upregulated	2.38661	5.31543e-06	0.00065241	***
S1pr1	Upregulated	2.38499	0.000260891	0.00474561	**
Akr1b7	Upregulated	2.36959	6.10959e-05	0.00220066	**
Th	Upregulated	2.35068	0.00354426	0.0218914	*
Rab31	Upregulated	2.34644	6.30313e-06	0.00065906	***
Serpina3k	Upregulated	2.32122	0.000196166	0.00410144	**
Rab33a	Upregulated	2.31901	0.00031491	0.00523125	**
Plxnb2	Upregulated	2.27671	0.0023937	0.0174515	*
Tmem11	Upregulated	2.27385	0.000192284	0.00404353	**
Serpina3n	Upregulated	2.26502	0.000604802	0.00763983	**
Trf	Upregulated	2.26285	8.2833e-05	0.00262041	**
Atp6v0c	Upregulated	2.25141	0.00322135	0.020806	*
Gatd1	Upregulated	2.2234	0.000124183	0.00307009	**
Abcb9	Upregulated	2.20869	3.34231e-05	0.0015313	**
Myef2	Upregulated	2.20628	0.000245387	0.00463505	**
Cisd2	Upregulated	2.20388	0.00202705	0.0157237	*
Pdk1	Upregulated	2.193	0.00275065	0.0190971	*
Mlec	Upregulated	2.18843	0.00195399	0.0152545	*
Ube2v1	Upregulated	2.16752	2.62101e-05	0.00135851	**
Gyg	Upregulated	2.15861	4.05356e-05	0.00170867	**
Gstt1	Upregulated	2.14185	2.12981e-06	0.000430457	***
Pef1	Upregulated	2.13789	0.00562949	0.0286035	*
Scrn3	Upregulated	2.09847	0.00991726	0.0427476	*
Luc7l2	Upregulated	2.09592	0.00391038	0.0231693	*
Myadm	Upregulated	2.08512	0.000145321	0.00342713	**
Fxr2	Upregulated	2.08255	0.000453814	0.00636652	**
Cacng3	Upregulated	2.07528	1.10294e-05	0.000898576	***
Pex14	Upregulated	2.06895	4.13127e-05	0.00170867	**
Gpr37	Upregulated	2.05769	8.60979e-05	0.00263217	**
Man2c1	Upregulated	2.0575	1.34063e-05	0.000935219	***
Mif	Upregulated	2.05557	0.00160758	0.0135379	*
Hba	Upregulated	2.04928	0.0012291	0.011798	*
Top2b	Upregulated	2.03623	0.00235782	0.017259	*
Rab22a	Upregulated	2.02292	0.00120287	0.0115928	*
Itih3	Upregulated	2.01874	3.61775e-06	0.000606118	***
Aimp2	Upregulated	2.01591	4.53586e-06	0.000634672	***
Rpl18	Upregulated	2.01483	1.45866e-05	0.000947611	***
Rab2b	Upregulated	2.01124	0.00139381	0.0125824	*
Cdk14	Upregulated	2.00301	3.98625e-06	0.000606118	***
Lgmn	Upregulated	2.00056	0.00204379	0.0158198	*
Ccny	Upregulated	1.9874	0.0121905	0.048363	*
Snrpd3	Upregulated	1.95108	0.001269	0.0119639	*
AI837181	Upregulated	1.95017	0.00169552	0.0139816	*
Grm7	Upregulated	1.94567	9.1225e-05	0.00266724	**
Chm	Upregulated	1.94148	0.000387436	0.00587567	**
Anp32a	Upregulated	1.93924	0.000400577	0.00589999	**
Cpne4	Upregulated	1.93252	0.00327555	0.0209428	*
Rbm3	Upregulated	1.92657	2.13067e-05	0.00121115	**
Trove2	Upregulated	1.90302	0.000106933	0.00288165	**
Cpt1c	Upregulated	1.89838	0.000115271	0.00293257	**
Isoc1	Upregulated	1.8929	0.000328768	0.00529229	**
Cirbp	Upregulated	1.87717	3.72049e-05	0.00163581	**
Ndufa3	Upregulated	1.8702	5.00564e-05	0.0019169	**
Pik3r1	Upregulated	1.86792	3.47867e-05	0.0015624	**
Scfd1	Upregulated	1.83048	0.00383895	0.0228928	*
Khdrbs3	Upregulated	1.82578	0.0126696	0.0497754	*
Lamp5	Upregulated	1.80759	0.000109128	0.00291917	**
Scn9a	Upregulated	1.79623	0.00973894	0.0423807	*
Tmem35a	Upregulated	1.78996	4.1801e-05	0.00170867	**
Serbp1	Upregulated	1.78291	0.00123614	0.0118171	*
Lsm4	Upregulated	1.77581	0.000839858	0.00951839	**
Rps8	Upregulated	1.76725	4.86477e-06	0.00065241	***
Fundc2	Upregulated	1.76632	0.00361077	0.0221892	*
Gstm5	Upregulated	1.7631	0.00065764	0.00813359	**
Bdh1	Upregulated	1.76204	0.000164257	0.00368869	**
Dynlt3	Upregulated	1.75993	0.000900592	0.00985534	**
Esyt1	Upregulated	1.75991	0.00408208	0.0235405	*
Ica1	Upregulated	1.75257	0.00102319	0.0108209	*
Ralgapb	Upregulated	1.73583	0.002082	0.0159795	*
Ap3b1	Upregulated	1.72461	0.000798471	0.00919253	**
Mast3	Upregulated	1.70546	9.47275e-05	0.00268029	**
Gpi1	Upregulated	1.7046	2.72914e-05	0.00136008	**
Nmt2	Upregulated	1.69383	0.00553957	0.0284659	*
Hectd3	Upregulated	1.68279	0.000294205	0.00500148	**
Cacng2	Upregulated	1.67851	0.00349264	0.0216935	*
Dcps	Upregulated	1.67833	0.0112528	0.0459976	*
Hpca	Upregulated	1.66049	1.73448e-05	0.00104632	**
Comt	Upregulated	1.65201	0.0102836	0.0437178	*
Trappc4	Upregulated	1.65124	0.00194615	0.0152538	*
Ndufaf2	Upregulated	1.64677	9.23932e-06	0.000819821	***
Rpl27	Upregulated	1.64663	4.11906e-05	0.00170867	**
Ap2s1	Upregulated	1.64377	0.000264524	0.00478775	**
Ssr4	Upregulated	1.64014	0.0010846	0.0110465	*
Vps4a	Upregulated	1.62872	0.000271807	0.00482358	**
Asah1	Upregulated	1.62582	9.09756e-05	0.00266724	**
Gbe1	Upregulated	1.61885	0.000756585	0.00896565	**
Metap2	Upregulated	1.60886	0.00283269	0.0194928	*
Ttpal	Upregulated	1.59768	0.000227914	0.00453089	**
Oscp1	Upregulated	1.59768	0.00108622	0.0110465	*
Hist1h1a	Upregulated	1.59668	0.000243901	0.00463505	**
Tspan2	Upregulated	1.57887	0.000187866	0.00402033	**
Aacs	Upregulated	1.57032	3.74468e-05	0.00163581	**
Ppp1ca	Upregulated	1.56999	0.00113903	0.011324	*
Nt5c2	Upregulated	1.56561	0.0115683	0.046918	*
Gtf3c1	Upregulated	1.56227	0.00269604	0.0188257	*
Drg1	Upregulated	1.56125	1.19829e-05	0.000898576	***
Rpl6	Upregulated	1.55596	0.000120798	0.00303078	**
Ilk	Upregulated	1.55558	0.000122121	0.003043	**
Slc1a4	Upregulated	1.55484	0.00151558	0.0130656	*
Nrbp1	Upregulated	1.5372	0.000335799	0.00533466	**
Stim1	Upregulated	1.53701	1.83317e-05	0.00105858	**
Setd3	Upregulated	1.52493	0.000641008	0.007959	**
Tomm40l	Upregulated	1.52457	0.00466618	0.0257205	*
Trappc1	Upregulated	1.52112	0.000425848	0.00614776	**
Hspbp1	Upregulated	1.51469	0.00437939	0.0248165	*
Atp5s	Upregulated	1.51243	0.00128988	0.0120323	*
Arhgef9	Upregulated	1.50104	0.00087088	0.0097433	**
Apbb1	Upregulated	1.4936	0.00061761	0.00774781	**
Gtpbp1	Upregulated	1.49195	0.000596581	0.00758868	**
Me3	Upregulated	1.49071	4.44266e-05	0.00179321	**
Rpl15	Upregulated	1.48558	0.00309078	0.0203332	*
Ppp2ca	Upregulated	1.47904	5.61154e-05	0.00209866	**
Gcat	Upregulated	1.47467	0.00193913	0.0152366	*
Sh3bgrl3	Upregulated	1.46731	0.0102986	0.0437178	*
Osbpl1a	Upregulated	1.463	0.00161303	0.0135524	*
Coasy	Upregulated	1.46224	0.00227085	0.0170169	*
Tpi1	Upregulated	1.46138	4.58729e-05	0.00179321	**
Fuk	Upregulated	1.45016	0.00119273	0.0115928	*
Aspscr1	Upregulated	1.44478	0.00171675	0.0140045	*
Abcf1	Upregulated	1.44366	0.000438863	0.00623665	**
Dpm3	Upregulated	1.44275	0.000124896	0.00307009	**
Mdh1	Upregulated	1.43223	0.00256124	0.0181988	*
Ighm	Upregulated	1.43222	0.00485308	0.0262818	*
Fdps	Upregulated	1.4275	0.00144005	0.0127102	*
Abat	Upregulated	1.42368	8.52669e-05	0.00263217	**
Cyb5b	Upregulated	1.4213	0.000327521	0.00529229	**
Ndufa4	Upregulated	1.42071	0.0038049	0.022842	*
Smdt1	Upregulated	1.41864	0.00268602	0.0187918	*
Stt3a	Upregulated	1.40437	8.65153e-05	0.00263217	**
Birc6	Upregulated	1.40425	0.00119503	0.0115928	*
Clec2l	Upregulated	1.40268	0.000463912	0.00642034	**
Mboat7	Upregulated	1.39202	0.00306774	0.0202225	*
Faah	Upregulated	1.38158	0.000604124	0.00763983	**
Nop58	Upregulated	1.37996	0.00027991	0.00491939	**
Kctd4	Upregulated	1.37864	0.00219723	0.0165841	*
Vps41	Upregulated	1.3719	0.0122601	0.048459	*
Ndufb6	Upregulated	1.3663	2.49825e-05	0.00133481	**
Tnpo1	Upregulated	1.36423	0.0112422	0.0459976	*
Cpt2	Upregulated	1.36216	0.0086492	0.0388361	*
Nap1l1	Upregulated	1.35896	0.000973722	0.0104402	*
Arl1	Upregulated	1.3557	3.09531e-05	0.00148167	**
Tmx1	Upregulated	1.34468	0.00113925	0.011324	*
Lsm14a	Upregulated	1.34064	0.000114862	0.00293257	**
Dock9	Upregulated	1.33238	0.0024855	0.0179055	*
Itfg1	Upregulated	1.33035	0.00156857	0.0132708	*
Luc7l3	Upregulated	1.32995	0.00297869	0.019847	*
Adk	Upregulated	1.32321	0.00117501	0.0115532	*
Csnk2a2	Upregulated	1.30737	0.00788717	0.0364131	*
Usp46	Upregulated	1.30171	2.68864e-05	0.00135851	**
Capn1	Upregulated	1.27866	0.00254521	0.0181558	*
Rab35	Upregulated	1.2665	0.00132167	0.0122347	*
Sar1a	Upregulated	1.26565	0.000392278	0.00589613	**
Tuba4a	Upregulated	1.26189	0.00490661	0.0264108	*
Pura	Upregulated	1.25844	0.00987918	0.042634	*
Tdrkh	Upregulated	1.25142	0.000271551	0.00482358	**
Tppp	Upregulated	1.24783	0.0117288	0.0473044	*
Stat1	Upregulated	1.24306	0.00365568	0.0223256	*
Slc27a1	Upregulated	1.23628	0.00459786	0.0255374	*
Gucy1b1	Upregulated	1.23431	0.00753713	0.0352771	*
Macrod2	Upregulated	1.23256	0.000518512	0.00687491	**
Traf3	Upregulated	1.22751	0.00164858	0.0137243	*
Cpox	Upregulated	1.22575	0.000781075	0.00912788	**
Rpl7a	Upregulated	1.225	0.000254742	0.00472432	**
Llgl1	Upregulated	1.22283	0.00557803	0.0284659	*
Carhsp1	Upregulated	1.21592	0.00116455	0.0115125	*
Ak1	Upregulated	1.21381	7.14302e-05	0.00242863	**
Gnaz	Upregulated	1.20895	0.00029203	0.00500148	**
Dscr3	Upregulated	1.20486	0.00868842	0.0388879	*
Mbp	Upregulated	1.20132	0.00216887	0.0164383	*
Mrps18b	Upregulated	1.1988	0.00738618	0.0347618	*
Plcd1	Upregulated	1.19182	0.0117994	0.0473799	*
Tmem50b	Upregulated	1.19106	0.00205915	0.0158414	*
Eif2b2	Upregulated	1.1906	0.000113993	0.00293257	**
Ltk	Upregulated	1.18689	0.00140374	0.0126406	*
Gabarapl1	Upregulated	1.18679	0.00332218	0.0210193	*
Mindy1	Upregulated	1.18566	0.000145103	0.00342713	**
Osbpl8	Upregulated	1.18201	0.00477066	0.0260987	*
Ermn	Upregulated	1.18075	0.00272266	0.0189389	*
Clic1	Upregulated	1.17524	0.00848315	0.0382425	*
Pde4a	Upregulated	1.17172	0.000442816	0.00626835	**
Clmn	Upregulated	1.16703	0.00401717	0.0233508	*
Iglon5	Upregulated	1.16677	0.00819328	0.0373056	*
Slc25a4	Upregulated	1.16095	9.16451e-05	0.00266724	**
Txndc12	Upregulated	1.15792	0.00119	0.0115928	*
Rsu1	Upregulated	1.15594	0.000113524	0.00293257	**
Atp5c1	Upregulated	1.14736	9.51347e-05	0.00268029	**
Wrb	Upregulated	1.14418	0.00706236	0.0336735	*
Ncald	Upregulated	1.14367	0.00112812	0.0113061	*
Ndufs5	Upregulated	1.14161	0.00114386	0.0113389	*
Ubr1	Upregulated	1.14002	0.00447561	0.0251658	*
Dgke	Upregulated	1.13829	0.00869946	0.0388879	*
Atp6v1a	Upregulated	1.13811	3.36734e-05	0.0015313	**
Fam114a2	Upregulated	1.13544	0.00399347	0.0233508	*
Map1lc3a	Upregulated	1.13494	0.00156614	0.0132708	*
Ptpa	Upregulated	1.13383	7.62754e-05	0.00249991	**
Gdi2	Upregulated	1.13355	0.000279176	0.00491939	**
Pld3	Upregulated	1.13315	0.000582512	0.0074619	**
Slc7a8	Upregulated	1.13253	0.0003243	0.00529229	**
Sec23a	Upregulated	1.13066	0.000506025	0.00679306	**
Arhgap26	Upregulated	1.12954	0.00072339	0.00874306	**
Kcna1	Upregulated	1.12468	0.00286775	0.0195884	*
Pfkm	Upregulated	1.12463	0.000400473	0.00589999	**
Ermp1	Upregulated	1.12311	0.00141131	0.0126462	*
Hdhd3	Upregulated	1.1186	0.0058396	0.0294245	*
Emb	Upregulated	1.11698	0.00185461	0.0148287	*
Abhd12	Upregulated	1.11639	0.00432542	0.0246053	*
Eif4a1	Upregulated	1.11047	0.000414782	0.00608459	**
Cryz	Upregulated	1.10984	0.000166528	0.00371538	**
Ndufa8	Upregulated	1.10727	0.000769792	0.00906312	**
Rpl14	Upregulated	1.10659	6.65498e-05	0.00232796	**
Thumpd1	Upregulated	1.10615	0.000102501	0.00282498	**
Pdxk	Upregulated	1.10176	0.000362379	0.00560993	**
Nme1	Upregulated	1.10007	0.00297085	0.019847	*
Cfl1	Upregulated	1.09929	0.000512238	0.00682608	**
Psmc6	Upregulated	1.099	0.00691195	0.0332615	*
Ttyh1	Upregulated	1.0987	0.00812919	0.0371491	*
Myh14	Upregulated	1.08422	0.00254354	0.0181558	*
Smap2	Upregulated	1.08388	0.0120113	0.0478609	*
Pgd	Upregulated	1.07936	0.000425304	0.00614776	**
Ehd1	Upregulated	1.07151	0.00211851	0.0161237	*
Slc25a5	Upregulated	1.0684	0.000455002	0.00636652	**
Slc2a13	Upregulated	1.06444	0.000142479	0.00341013	**
Mapk1	Upregulated	1.06188	0.000617359	0.00774781	**
Ptcd3	Upregulated	1.06153	0.00124253	0.0118333	*
Rpl4	Upregulated	1.05332	9.31992e-05	0.00267639	**
Tagln2	Upregulated	1.05294	0.00153513	0.0130915	*
Sf3a3	Upregulated	1.04982	0.000421809	0.00614776	**
Vat1l	Upregulated	1.0456	0.00382289	0.0228516	*
Scn8a	Upregulated	1.04506	0.000224693	0.00449562	**
Hpcal4	Upregulated	1.04478	0.00972611	0.0423755	*
Cpne7	Upregulated	1.04281	0.00676727	0.0328696	*
Rps2	Upregulated	1.04232	0.00123758	0.0118171	*
Tollip	Upregulated	1.04169	0.00490756	0.0264108	*
Eif2b5	Upregulated	1.03528	0.00418318	0.0240038	*
C1qb	Upregulated	1.03425	0.00755384	0.0352771	*
Acyp2	Upregulated	1.02981	0.000237441	0.0046106	**
Ckb	Upregulated	1.02406	0.00131692	0.0122218	*
Sestd1	Upregulated	1.02344	0.0122436	0.048459	*
Arpc5l	Upregulated	1.01759	0.00911796	0.0404526	*
Hrg	Upregulated	1.01536	0.0073067	0.034477	*
Stx16	Upregulated	1.01246	0.00474769	0.0260122	*
Rpl30	Upregulated	1.01185	0.00395982	0.023292	*
Pgam1	Upregulated	1.00465	0.00119828	0.0115928	*
H2afy	Upregulated	1.00146	0.000104593	0.00284765	**
Diaph1	Upregulated	1.00104	0.00134091	0.0123187	*
Kcnip4	Upregulated	1.00087	0.00641674	0.0315888	*
D10Jhu81e	Upregulated	1.00077	0.000745223	0.00889437	**
Pnp	Upregulated	1.0003	0.00376997	0.0227207	*
Tubb2a	Upregulated	1.00014	0.000235484	0.0046106	**
Acbd6	Downregulated	-1.00015	0.00229959	0.0170957	*
Wbp2	Downregulated	-1.00698	0.00024626	0.00463505	**
Ubap2l	Downregulated	-1.00732	6.80293e-05	0.00233482	**
Tmem41b	Downregulated	-1.01246	0.00152413	0.0130915	*
Mydgf	Downregulated	-1.02314	0.000725784	0.00874306	**
Pak7	Downregulated	-1.0253	0.00314959	0.0205955	*
Cplx2	Downregulated	-1.0299	0.000396878	0.00589613	**
Rad23b	Downregulated	-1.04185	0.000115177	0.00293257	**
Epha4	Downregulated	-1.04544	0.000118239	0.00298717	**
Chordc1	Downregulated	-1.04593	0.00205177	0.0158414	*
Rps21	Downregulated	-1.05198	0.00167275	0.0138621	*
Tceal5	Downregulated	-1.05264	0.000297124	0.00500759	**
Dctn5	Downregulated	-1.0615	0.00213699	0.0162304	*
Ephb2	Downregulated	-1.06859	0.00440321	0.0248907	*
Ubqln2	Downregulated	-1.07647	0.00180647	0.0145076	*
Grcc10	Downregulated	-1.081	0.000249773	0.00465987	**
Glrx	Downregulated	-1.08443	0.0014737	0.0128878	*
Ensa	Downregulated	-1.08949	0.000297317	0.00500759	**
Nhlrc2	Downregulated	-1.09003	0.0069891	0.033544	*
Eea1	Downregulated	-1.10707	0.00500428	0.0267336	*
Srp14	Downregulated	-1.10755	0.00745161	0.0349793	*
Sema4d	Downregulated	-1.10781	0.00134048	0.0123187	*
Xpnpep3	Downregulated	-1.12821	0.00510931	0.0269904	*
Psmb6	Downregulated	-1.1553	0.000240282	0.00462511	**
Fhl2	Downregulated	-1.16236	0.0025505	0.0181579	*
Mprip	Downregulated	-1.16474	0.000429548	0.00617666	**
Pkia	Downregulated	-1.16651	0.000627122	0.00784011	**
Mal2	Downregulated	-1.16862	0.000257876	0.00472432	**
Gprin1	Downregulated	-1.17889	0.000365577	0.00563546	**
Ddx19a	Downregulated	-1.19329	0.0087711	0.0391525	*
Hspe1	Downregulated	-1.19978	0.000288673	0.00498871	**
Gigyf2	Downregulated	-1.21859	0.00250845	0.0179995	*
Cpped1	Downregulated	-1.22067	0.00556334	0.0284659	*
Tex2	Downregulated	-1.23424	0.00283989	0.0194934	*
Celf1	Downregulated	-1.23636	0.000787838	0.00912788	**
Wdr20	Downregulated	-1.2412	0.0081385	0.0371491	*
C1qtnf4	Downregulated	-1.24336	0.000397073	0.00589613	**
Wdr5	Downregulated	-1.24362	0.00188538	0.014976	*
Rad23a	Downregulated	-1.27258	0.000203438	0.00418139	**
Prrt1	Downregulated	-1.27498	5.91452e-05	0.00217344	**
Scn4b	Downregulated	-1.3052	0.00393278	0.0232641	*
Atp5e	Downregulated	-1.3095	0.00382536	0.0228516	*
Stmn2	Downregulated	-1.31474	0.000534564	0.00699548	**
Ndufs6	Downregulated	-1.32291	0.000204713	0.00418398	**
Nova1	Downregulated	-1.34244	0.000816709	0.00934335	**
Tpd52l1	Downregulated	-1.34327	0.000825414	0.00938392	**
Rplp2	Downregulated	-1.34916	1.75442e-05	0.00104632	**
Pip5k1a	Downregulated	-1.35723	9.57771e-05	0.00268029	**
Atp5k	Downregulated	-1.35998	9.16103e-05	0.00266724	**
Tbca	Downregulated	-1.36062	0.00111288	0.0112152	*
Sub1	Downregulated	-1.36199	0.00159105	0.0134298	*
Gatad2b	Downregulated	-1.36243	0.0113848	0.0464761	*
Ctsl	Downregulated	-1.36963	0.0107955	0.0450391	*
Vmp1	Downregulated	-1.3735	0.000566191	0.00727846	**
Timm9	Downregulated	-1.38411	1.6596e-05	0.00102332	**
Aida	Downregulated	-1.38585	0.00104358	0.0108931	*
Sf3a1	Downregulated	-1.42299	8.68226e-05	0.00263217	**
Abl1	Downregulated	-1.42686	0.00364572	0.0223256	*
Mrpl12	Downregulated	-1.43497	0.000464143	0.00642034	**
Ephb3	Downregulated	-1.4381	0.00396309	0.023292	*
Stmn1	Downregulated	-1.44717	0.000182235	0.00394626	**
C2cd5	Downregulated	-1.47335	0.00119443	0.0115928	*
Tmed4	Downregulated	-1.47356	0.00105099	0.0108931	*
Cox5a	Downregulated	-1.47935	1.26538e-05	0.000920689	***
Ndufv3	Downregulated	-1.48315	0.0122829	0.048459	*
Dennd1a	Downregulated	-1.48821	0.000152465	0.00351055	**
Camk2n1	Downregulated	-1.49906	0.0101494	0.0432361	*
Cox7a2l	Downregulated	-1.50184	0.000332268	0.00532508	**
Fn3krp	Downregulated	-1.50449	0.00138571	0.0125796	*
Crk	Downregulated	-1.5156	0.000202911	0.00418139	**
Mbnl2	Downregulated	-1.52903	0.00536042	0.0278987	*
Asphd1	Downregulated	-1.52997	3.77702e-05	0.00163581	**
Golga5	Downregulated	-1.54316	0.000179489	0.00391007	**
Polr2e	Downregulated	-1.60652	0.000293492	0.00500148	**
Ttc9	Downregulated	-1.61336	0.00987605	0.042634	*
Lamtor2	Downregulated	-1.61337	0.000898557	0.00985534	**
Sod1	Downregulated	-1.62426	2.30603e-05	0.00125214	**
Rnf7	Downregulated	-1.63014	0.000212549	0.00431985	**
Lsm3	Downregulated	-1.64301	0.0012829	0.0120288	*
Cox5b	Downregulated	-1.6646	2.22368e-05	0.00122572	**
Pts	Downregulated	-1.66647	0.000892028	0.00985534	**
Ranbp2	Downregulated	-1.67505	0.000348564	0.00546584	**
Ebp	Downregulated	-1.68155	9.7947e-05	0.00272009	**
Fabp3	Downregulated	-1.68745	7.57948e-05	0.00249991	**
Slc25a10	Downregulated	-1.72295	4.13521e-05	0.00170867	**
Elmod1	Downregulated	-1.72632	8.42884e-05	0.00263217	**
Psmf1	Downregulated	-1.72668	0.000478165	0.00649091	**
Ethe1	Downregulated	-1.75426	0.000189728	0.00403644	**
Phpt1	Downregulated	-1.76415	0.000589379	0.00752337	**
Pfdn5	Downregulated	-1.81366	0.00539334	0.0279899	*
Glrx5	Downregulated	-1.88704	4.63337e-05	0.00179321	**
Ehbp1	Downregulated	-1.89051	1.59885e-05	0.00100378	**
Pym1	Downregulated	-1.9362	0.000243694	0.00463505	**
Fam160a2	Downregulated	-1.97731	9.07392e-05	0.00266724	**
Car4	Downregulated	-2.03657	3.96133e-06	0.000606118	***
Lypla1	Downregulated	-2.10143	0.00232893	0.0171511	*
Bola1	Downregulated	-2.12906	0.00264865	0.0186852	*
Arpin	Downregulated	-2.15143	0.00144835	0.0127102	*
Pcp4	Downregulated	-2.1799	0.000284655	0.00495491	**
Tmem55b	Downregulated	-2.18065	0.000157299	0.00357659	**
Lysmd2	Downregulated	-2.19317	0.00395132	0.023292	*
Ndufaf3	Downregulated	-2.23909	0.0023671	0.0172922	*
Chmp1a	Downregulated	-2.24498	0.00100697	0.0107318	*
Pex19	Downregulated	-2.3424	0.000238261	0.0046106	**
Fam131b	Downregulated	-2.36665	0.000258422	0.00472432	**
Stmn3	Downregulated	-2.37172	0.000113023	0.00293257	**
Stau1	Downregulated	-2.3825	0.00199615	0.0155171	*
Ppp1r12b	Downregulated	-2.38457	0.00016904	0.00372708	**
Slc6a6	Downregulated	-2.40093	4.38332e-06	0.000634672	***
Tcerg1	Downregulated	-2.43524	0.000531061	0.00697473	**
Nlgn4l	Downregulated	-2.44567	0.000191034	0.0040406	**
Atp5d	Downregulated	-2.48315	3.30887e-05	0.0015313	**
Amdhd2	Downregulated	-2.53145	1.15241e-05	0.000898576	***
Ubxn1	Downregulated	-2.53842	2.68113e-05	0.00135851	**
Scg5	Downregulated	-2.53883	0.000215425	0.00435397	**
Romo1	Downregulated	-2.54635	1.17153e-05	0.000898576	***
Pfdn1	Downregulated	-2.56672	1.39198e-06	0.000326153	***
Prpf6	Downregulated	-2.6029	5.41736e-05	0.00205295	**
Tbcc	Downregulated	-2.6103	3.99858e-06	0.000606118	***
Cmtm4	Downregulated	-2.68404	0.000489929	0.00662588	**
Opalin	Downregulated	-2.71583	4.5499e-05	0.00179321	**
Akap7	Downregulated	-2.74803	0.000146016	0.00342713	**
Btf3l4	Downregulated	-2.79091	6.20314e-06	0.00065906	***
Ssbp1	Downregulated	-2.82373	0.000104889	0.00284765	**
Timm8b	Downregulated	-2.92598	1.04601e-06	0.000317115	***
Snca	Downregulated	-3.17043	1.46722e-07	0.000106755	***
Kif5a	Downregulated	-3.22601	2.87422e-05	0.00141303	**
Tsc22d1	Downregulated	-3.6163	2.88893e-06	0.000553153	***
Ppp2r2d	Downregulated	-3.97794	1.27787e-07	0.000106755	***
Tmsb4x	Downregulated	-4.20787	0.0035372	0.0218849	*
Minos1	Downregulated	-4.37191	7.57771e-05	0.00249991	**
Krt76	Downregulated	-5.531	2.43954e-07	0.000147917	***

## Sheet: Cortex-ipsi 3hits_1w vs Sham
Differentially expressed proteins in Cortex-ipsi 3hits_1w compared to Sham.
SYMBOL	Status (compared to Sham)	log2 FC	p-value	adjusted p-value	significance
Cox6a1	Upregulated	6.549	1.77246e-07	0.00026301	***
Syne2	Upregulated	6.0569	5.06066e-07	0.00026301	***
Aqp4	Upregulated	5.71802	3.58865e-07	0.00026301	***
Tubb2b	Upregulated	5.49931	1.78256e-06	0.000449319	***
Srsf3	Upregulated	4.79734	3.77672e-07	0.00026301	***
Rpl35	Upregulated	4.68726	4.97617e-06	0.000744228	***
Hdhd2	Upregulated	4.66895	9.75705e-06	0.001044	**
Usp24	Upregulated	4.39163	3.49331e-05	0.00210013	**
Tubb6	Upregulated	4.31101	4.46695e-05	0.00230314	**
Tuba1a	Upregulated	4.13289	0.0033405	0.0250811	*
Mgst3	Upregulated	4.04426	0.00237837	0.020639	*
Hint2	Upregulated	3.90625	6.71501e-06	0.000872472	***
Hpcal1	Upregulated	3.89156	1.44144e-06	0.000406456	***
Fxyd7	Upregulated	3.84227	9.02597e-06	0.000995045	***
Rpl17	Upregulated	3.64867	1.8672e-06	0.000449319	***
Rpl38	Upregulated	3.62916	1.09813e-06	0.000406456	***
Ube2d2a	Upregulated	3.4946	0.000189661	0.00526709	**
Tmem33	Upregulated	3.48097	4.03195e-07	0.00026301	***
Nt5c	Upregulated	3.4714	3.04887e-06	0.000583778	***
Rps29	Upregulated	3.24519	2.98126e-05	0.00200771	**
Iba57	Upregulated	3.13335	0.000111646	0.0041027	**
Decr1	Upregulated	3.10832	0.00549504	0.0334774	*
Pdcd6	Upregulated	2.97794	4.73149e-07	0.00026301	***
Elfn2	Upregulated	2.89854	4.49487e-05	0.00230314	**
Rpl32	Upregulated	2.87768	0.000549583	0.00892776	**
Cox6b1	Upregulated	2.81405	2.49564e-06	0.000534068	***
Gatd1	Upregulated	2.74774	6.05894e-05	0.00279018	**
Khdrbs3	Upregulated	2.7251	3.09341e-05	0.00200771	**
Ndufa11	Upregulated	2.71507	0.000930374	0.0125807	*
Plcxd3	Upregulated	2.68731	0.000141043	0.00470559	**
Mpc2	Upregulated	2.68487	3.80485e-05	0.00210013	**
Rps24	Upregulated	2.64436	4.883e-07	0.00026301	***
Srsf7	Upregulated	2.6343	3.02172e-05	0.00200771	**
Rragc	Upregulated	2.63126	0.000128122	0.00459232	**
Cisd2	Upregulated	2.60902	0.000604337	0.00943595	**
Cyb5r1	Upregulated	2.59467	0.000255281	0.00598047	**
Pdcd10	Upregulated	2.58378	7.39952e-06	0.000888374	***
Slc1a3	Upregulated	2.55991	5.69299e-06	0.000767077	***
C1qa	Upregulated	2.55312	0.00310641	0.0238924	*
Slc6a9	Upregulated	2.543	0.0001996	0.00541899	**
Ubxn1	Upregulated	2.53832	1.45243e-06	0.000406456	***
Bcs1l	Upregulated	2.50332	0.000358248	0.00704491	**
Mlec	Upregulated	2.48728	0.0011358	0.0136823	*
Myef2	Upregulated	2.48013	0.000116465	0.00423701	**
Mylk	Upregulated	2.47758	0.000768978	0.0109279	*
Camk1	Upregulated	2.47579	1.80259e-05	0.00159947	**
Pllp	Upregulated	2.44093	0.0058675	0.0344261	*
Tuba1b	Upregulated	2.44073	0.000294951	0.006367	**
S1pr1	Upregulated	2.37617	0.000338974	0.00676933	**
Top2b	Upregulated	2.36504	0.00138344	0.0149763	*
Fundc2	Upregulated	2.34188	0.00037332	0.00726277	**
Map1lc3b	Upregulated	2.34146	4.72082e-05	0.00235265	**
Trove2	Upregulated	2.33642	6.33892e-05	0.00287125	**
Pdk1	Upregulated	2.32667	0.00311426	0.0239023	*
Scn9a	Upregulated	2.31915	0.00294614	0.0232659	*
Chm	Upregulated	2.2541	0.00018047	0.00512928	**
Cpne4	Upregulated	2.23324	0.00157798	0.0164019	*
Rpl18	Upregulated	2.2274	4.48823e-06	0.000744228	***
Cacng3	Upregulated	2.19913	8.35003e-06	0.000949294	***
Vps4a	Upregulated	2.18379	9.98607e-05	0.00394471	**
Man2c1	Upregulated	2.18192	1.11725e-05	0.0011613	**
Macrod1	Upregulated	2.16786	0.00252948	0.0214212	*
Pigs	Upregulated	2.15327	0.000340513	0.00676933	**
Isoc1	Upregulated	2.1432	0.000207249	0.00550345	**
Tbc1d17	Upregulated	2.12873	0.00583127	0.0343827	*
Tmed2	Upregulated	2.11989	0.000103009	0.00394471	**
Luc7l2	Upregulated	2.089	0.00374371	0.0266904	*
Anp32e	Upregulated	2.07635	0.000549703	0.00892776	**
Gjc3	Upregulated	2.06851	3.29713e-05	0.00206809	**
Rpl21	Upregulated	2.06742	0.00464313	0.0301638	*
Dcun1d1	Upregulated	2.05838	7.56998e-06	0.000888374	***
Bdh1	Upregulated	2.05044	5.28796e-05	0.00253126	**
Hpca	Upregulated	2.03804	3.72394e-05	0.00210013	**
Ccny	Upregulated	2.03281	0.0102663	0.0485678	*
Aimp2	Upregulated	2.03137	0.000462884	0.00827056	**
Setd3	Upregulated	2.02965	0.000537147	0.00883309	**
Ttpal	Upregulated	2.02635	1.64065e-05	0.00149217	**
Arpc3	Upregulated	2.01014	0.000156007	0.00484508	**
Chkb	Upregulated	2.00896	0.000721747	0.0104195	*
Tmem35a	Upregulated	2.00598	0.000241621	0.00587552	**
Ncald	Upregulated	1.99473	7.11506e-05	0.00306106	**
Rab31	Upregulated	1.99402	3.94582e-05	0.00214252	**
Dcps	Upregulated	1.98055	0.00595313	0.0346382	*
Cpt1c	Upregulated	1.97655	5.12448e-05	0.00248571	**
Th	Upregulated	1.97076	0.000410095	0.00754786	**
Mrpl4	Upregulated	1.97061	2.9528e-05	0.00200771	**
Isoc2a	Upregulated	1.97007	0.000247839	0.00593182	**
Nmt2	Upregulated	1.95159	0.00300361	0.0234992	*
Anp32a	Upregulated	1.94415	0.000591935	0.00936287	**
Ighg1	Upregulated	1.93552	0.00236034	0.0205428	*
Ufc1	Upregulated	1.92771	0.00544884	0.0334774	*
Akr1b7	Upregulated	1.9228	0.000159407	0.00487331	**
Rbm3	Upregulated	1.91952	3.5567e-05	0.00210013	**
Arhgef9	Upregulated	1.91366	0.000137362	0.00464004	**
AI837181	Upregulated	1.901	0.00186962	0.0179463	*
Hist1h4a	Upregulated	1.89813	2.27198e-05	0.0017588	**
Hectd3	Upregulated	1.89612	0.000283045	0.00620312	**
Trappc4	Upregulated	1.89513	0.00112559	0.0136497	*
Ilvbl	Upregulated	1.89278	0.00388009	0.0269385	*
Arl3	Upregulated	1.88974	0.00373557	0.0266904	*
Pex14	Upregulated	1.88052	0.00156584	0.0163683	*
Mpdu1	Upregulated	1.87554	0.000410749	0.00754786	**
Ssr4	Upregulated	1.87312	0.000460692	0.00827056	**
Hist1h1a	Upregulated	1.8707	0.00227873	0.0202931	*
Ndufa3	Upregulated	1.86363	0.000615779	0.00948129	**
Atp6v0c	Upregulated	1.85767	0.00951962	0.0459499	*
Scfd1	Upregulated	1.84482	0.00428565	0.0288726	*
Rab24	Upregulated	1.81848	0.00489465	0.0311852	*
Dock9	Upregulated	1.81109	0.00039288	0.00748323	**
Sh3bgrl3	Upregulated	1.80755	0.00406029	0.0278705	*
Ap2s1	Upregulated	1.79482	0.00022266	0.00576813	**
Fuk	Upregulated	1.76927	0.000294483	0.006367	**
Cirbp	Upregulated	1.76579	4.28264e-05	0.00225801	**
Banf1	Upregulated	1.75307	0.00791578	0.041555	*
Apbb1	Upregulated	1.72724	0.000405204	0.00754786	**
Snrpd3	Upregulated	1.6946	0.00234533	0.0204988	*
Ica1	Upregulated	1.68613	0.00118859	0.0139487	*
Rpl15	Upregulated	1.68356	0.00166458	0.0169629	*
Mrps23	Upregulated	1.67936	0.000400699	0.00754786	**
Dscr3	Upregulated	1.67785	0.00133451	0.0148056	*
Ralgapb	Upregulated	1.67744	0.00251185	0.0214212	*
Tiam2	Upregulated	1.67495	0.00387755	0.0269385	*
Birc6	Upregulated	1.67076	0.0012513	0.0144058	*
Osbpl8	Upregulated	1.65602	0.00175	0.0174904	*
Gpr37	Upregulated	1.65082	0.00085505	0.0118728	*
Gabarapl1	Upregulated	1.63458	6.61597e-05	0.00289987	**
Rab33a	Upregulated	1.63209	0.00136362	0.0149763	*
Drg1	Upregulated	1.63135	8.1009e-05	0.00338748	**
Ndufa4	Upregulated	1.62472	0.00372268	0.0266904	*
Metap2	Upregulated	1.62143	0.0023284	0.0204606	*
Gstm5	Upregulated	1.61741	0.00107039	0.0133817	*
Prex1	Upregulated	1.59943	0.00167213	0.0169922	*
Hpx	Upregulated	1.59849	0.00737392	0.0396839	*
Serbp1	Upregulated	1.59065	0.00207229	0.0191345	*
Trappc1	Upregulated	1.58916	0.000512391	0.00862999	**
March5	Upregulated	1.58485	0.00420349	0.0285505	*
Rps8	Upregulated	1.57245	0.000156982	0.00484508	**
Asah1	Upregulated	1.57155	0.000275716	0.0061537	**
Exoc3	Upregulated	1.56826	0.00701397	0.0381988	*
Slc30a1	Upregulated	1.56534	0.010545	0.0492461	*
Crbn	Upregulated	1.56416	0.00682168	0.0376019	*
Atp5s	Upregulated	1.56313	0.00104076	0.0131926	*
Tdrkh	Upregulated	1.562	0.000137231	0.00464004	**
Trappc6b	Upregulated	1.55608	0.00228143	0.0202931	*
Clec2l	Upregulated	1.54128	0.000599339	0.00943595	**
Iglon5	Upregulated	1.53869	0.000628864	0.00948129	**
Rpl6	Upregulated	1.53553	0.000143574	0.00470559	**
Arl1	Upregulated	1.5351	0.000227821	0.00576813	**
Usp46	Upregulated	1.52947	3.14566e-05	0.00200771	**
Grm7	Upregulated	1.52782	0.000494638	0.00844832	**
Nolc1	Upregulated	1.52383	0.000890625	0.0122268	*
Slc1a4	Upregulated	1.5177	0.000983055	0.012911	*
Rsu1	Upregulated	1.51703	0.000149099	0.0047581	**
Ppp1ca	Upregulated	1.51111	0.00126598	0.014431	*
Rab2b	Upregulated	1.49882	0.000134655	0.00464004	**
Rgs20	Upregulated	1.49231	0.00139419	0.0149763	*
Pnpla8	Upregulated	1.49106	0.00215177	0.0195216	*
Nop58	Upregulated	1.49054	0.00032231	0.00660049	**
Clmn	Upregulated	1.48474	0.00155556	0.0163087	*
Adk	Upregulated	1.4741	0.00121418	0.0142032	*
Pik3r1	Upregulated	1.47029	0.00132372	0.0148056	*
Itfg1	Upregulated	1.46852	0.00283701	0.0226836	*
Faah	Upregulated	1.46534	0.00100752	0.0130822	*
Cbl	Upregulated	1.46522	0.000322817	0.00660049	**
Oscp1	Upregulated	1.45434	0.000186827	0.00522829	**
Rpl14	Upregulated	1.45391	6.03123e-05	0.00279018	**
Nrbp1	Upregulated	1.44412	0.000830326	0.0117082	*
Rbm39	Upregulated	1.44007	0.000326133	0.00660049	**
Gpi1	Upregulated	1.43162	9.45874e-05	0.00386639	**
Ndufb6	Upregulated	1.42588	0.000488538	0.00841293	**
Pld3	Upregulated	1.42359	0.000173057	0.00503666	**
Pabpn1	Upregulated	1.42279	0.00159529	0.0165346	*
Ppp2ca	Upregulated	1.42278	0.000313461	0.00659174	**
Lamp5	Upregulated	1.4168	6.39284e-05	0.00287125	**
Mast3	Upregulated	1.41315	0.000324929	0.00660049	**
Aco1	Upregulated	1.41157	0.000845121	0.0117799	*
Abat	Upregulated	1.40769	5.49492e-05	0.00259617	**
Clic1	Upregulated	1.40471	0.00280067	0.0226836	*
Macrod2	Upregulated	1.39676	0.0033157	0.025078	*
Aacs	Upregulated	1.39235	0.000982522	0.012911	*
Rer1	Upregulated	1.39062	0.00229339	0.0203118	*
Tmem50b	Upregulated	1.38566	0.00269096	0.0223	*
Myg1	Upregulated	1.38453	0.00288959	0.0229369	*
Rpl27	Upregulated	1.37495	0.000172646	0.00503666	**
Blmh	Upregulated	1.37417	0.000197919	0.00541374	**
Mboat7	Upregulated	1.37274	0.00201485	0.0187894	*
Gucy1b1	Upregulated	1.3689	0.00518259	0.0323999	*
Dynlt3	Upregulated	1.36781	0.00332524	0.0250811	*
Hist1h1b	Upregulated	1.36769	0.000490253	0.00841293	**
Ptcd3	Upregulated	1.36369	0.000295773	0.006367	**
Ppm1f	Upregulated	1.36239	0.00058416	0.00928024	**
Llgl1	Upregulated	1.36095	0.00373219	0.0266904	*
Anp32b	Upregulated	1.36019	0.000164989	0.00496058	**
Nucks1	Upregulated	1.35106	0.00768448	0.0409314	*
Thumpd1	Upregulated	1.34847	0.000611587	0.00948129	**
Smdt1	Upregulated	1.34817	0.00190648	0.018015	*
Snrpd1	Upregulated	1.34286	0.00225631	0.0201682	*
Stim1	Upregulated	1.34215	0.000326072	0.00660049	**
Tuba4a	Upregulated	1.34149	0.00550001	0.0334774	*
Tspan2	Upregulated	1.33976	0.000281959	0.00620312	**
Prnp	Upregulated	1.33589	0.00517569	0.0323999	*
Cryz	Upregulated	1.3338	0.000171036	0.00503666	**
Pfdn6	Upregulated	1.33315	0.000448159	0.00815201	**
Smu1	Upregulated	1.33042	0.00807129	0.0419036	*
Gnaz	Upregulated	1.32159	0.000250319	0.00595203	**
Ak1	Upregulated	1.31285	0.000202169	0.00544809	**
Smap2	Upregulated	1.30684	0.00401539	0.0276666	*
Nlgn3	Upregulated	1.30637	0.00463409	0.0301589	*
Wfs1	Upregulated	1.30133	0.00164227	0.0168759	*
Uggt1	Upregulated	1.29731	0.0043799	0.0291734	*
Sec23a	Upregulated	1.29537	0.00668873	0.0371698	*
Me3	Upregulated	1.29135	0.000111504	0.0041027	**
Tpi1	Upregulated	1.28541	0.000237186	0.00586119	**
Fam114a2	Upregulated	1.28013	0.00435564	0.0291283	*
Mdh1	Upregulated	1.2793	0.00517344	0.0323999	*
Slc9a3r2	Upregulated	1.27768	0.000516447	0.00865823	**
Atp9a	Upregulated	1.27758	0.00666991	0.0371594	*
Chmp2a	Upregulated	1.27066	0.00219269	0.019745	*
Slc2a13	Upregulated	1.27023	4.97594e-05	0.00244628	**
Dgke	Upregulated	1.26844	0.00852112	0.0428767	*
Gbe1	Upregulated	1.26423	0.00305816	0.0237219	*
Tmx1	Upregulated	1.26045	0.00165803	0.0169436	*
Cpt2	Upregulated	1.25389	0.0100025	0.0475054	*
Csnk2a2	Upregulated	1.23678	0.00875251	0.0436187	*
Srsf5	Upregulated	1.23216	0.000147935	0.0047581	**
Csnk2a1	Upregulated	1.22873	0.000229008	0.00576813	**
Spcs2	Upregulated	1.2223	0.000466043	0.00827056	**
Hdhd3	Upregulated	1.22155	0.00954375	0.0459499	*
Ilk	Upregulated	1.22059	0.00908095	0.0442849	*
Tprgl	Upregulated	1.19494	0.000627165	0.00948129	**
Vcam1	Upregulated	1.19077	0.00504791	0.0319935	*
Vat1l	Upregulated	1.19019	0.00136329	0.0149763	*
Pde4a	Upregulated	1.18745	0.00620904	0.035616	*
Luc7l3	Upregulated	1.18415	0.00703431	0.0382508	*
Myadm	Upregulated	1.17731	0.00307323	0.0237881	*
Cyb5b	Upregulated	1.17006	0.000477402	0.00830999	**
Preb	Upregulated	1.16992	0.000101034	0.00394471	**
Acox1	Upregulated	1.16545	0.00726299	0.0392611	*
Fbxo41	Upregulated	1.16243	7.38986e-05	0.00312608	**
Stx16	Upregulated	1.16019	0.00189842	0.0179856	*
Myh14	Upregulated	1.15953	0.00278913	0.0226836	*
Ccdc47	Upregulated	1.15813	0.00826177	0.0422868	*
Lsm14a	Upregulated	1.15788	0.000677125	0.00993299	**
Nap1l1	Upregulated	1.15604	0.0018841	0.0179856	*
Slc25a5	Upregulated	1.1556	0.000229901	0.00576813	**
Arhgap26	Upregulated	1.15548	0.00185664	0.0178963	*
Kcna1	Upregulated	1.13484	0.0047463	0.0304533	*
Arpc4	Upregulated	1.12832	0.000157152	0.00484508	**
Stt3a	Upregulated	1.11774	0.000409926	0.00754786	**
Msrb2	Upregulated	1.11721	0.00177296	0.017587	*
Enpp6	Upregulated	1.11004	0.00623053	0.035616	*
Dcakd	Upregulated	1.10824	0.0103897	0.0489828	*
Me1	Upregulated	1.1058	0.00110174	0.0135285	*
Abcd3	Upregulated	1.10569	0.00188623	0.0179856	*
Porcn	Upregulated	1.09639	0.00926472	0.0449401	*
Ttyh1	Upregulated	1.08875	0.00848413	0.0427497	*
Abhd12	Upregulated	1.08839	0.00553175	0.0334866	*
Rbbp4	Upregulated	1.08479	0.00954307	0.0459499	*
Trim32	Upregulated	1.08471	0.00108852	0.0134695	*
Farsb	Upregulated	1.08169	0.000210548	0.00555053	**
Snx17	Upregulated	1.07813	0.00589899	0.0344471	*
Mbp	Upregulated	1.06473	0.00294821	0.0232659	*
Ero1l	Upregulated	1.06149	0.00314463	0.0240846	*
Nlgn2	Upregulated	1.0613	0.000326577	0.00660049	**
Cpox	Upregulated	1.05887	0.00110444	0.0135285	*
Kcnip4	Upregulated	1.05819	0.00385163	0.0269385	*
Pdia6	Upregulated	1.05485	0.00068972	0.0100368	*
Hsd17b4	Upregulated	1.05418	0.00433927	0.0290723	*
Usp10	Upregulated	1.05161	0.00279075	0.0226836	*
Pla2g15	Upregulated	1.04878	0.00555042	0.0334866	*
Ephx1	Upregulated	1.04761	0.00207222	0.0191345	*
Echdc1	Upregulated	1.03581	0.00384374	0.0269385	*
Wrb	Upregulated	1.03502	0.00770138	0.0409614	*
Bag5	Upregulated	1.03229	0.00615201	0.035413	*
Cyth2	Upregulated	1.03014	0.00109608	0.0135171	*
Cfl1	Upregulated	1.02707	0.000564012	0.00907909	**
Slc39a10	Upregulated	1.02535	0.00214397	0.0195216	*
Abcb9	Upregulated	1.0238	0.00230347	0.0203118	*
Ndufs5	Upregulated	1.02097	0.00278129	0.0226836	*
Smarcc2	Upregulated	1.01872	0.00579264	0.0343507	*
Osbpl6	Upregulated	1.00919	0.00137248	0.0149763	*
Atp6v1a	Upregulated	1.00869	0.000183374	0.00517142	**
Pgam1	Upregulated	1.00476	0.00137264	0.0149763	*
Inpp5j	Upregulated	1.00196	0.000177542	0.00512617	**
Akap12	Upregulated	1.00145	0.00831208	0.0424115	*
Bckdhb	Downregulated	-1.00594	0.00387685	0.0269385	*
Sypl	Downregulated	-1.00798	0.00808584	0.0419036	*
Gfpt1	Downregulated	-1.00827	0.00219167	0.019745	*
G3bp2	Downregulated	-1.00946	0.00113529	0.0136823	*
Crk	Downregulated	-1.01302	0.00133487	0.0148056	*
Rbm14	Downregulated	-1.01502	0.000946702	0.0127089	*
Efhd2	Downregulated	-1.02452	0.000225827	0.00576813	**
Sf3a1	Downregulated	-1.02472	0.000628496	0.00948129	**
Psap	Downregulated	-1.02593	0.000433746	0.00792949	**
Pkia	Downregulated	-1.02642	0.000720833	0.0104195	*
Rdh11	Downregulated	-1.0287	0.00414867	0.0283168	*
Cnbp	Downregulated	-1.03966	0.00451288	0.0297038	*
Atp5k	Downregulated	-1.04459	0.00117798	0.0138689	*
Necap1	Downregulated	-1.04938	0.000245293	0.00590977	**
Gmfb	Downregulated	-1.05024	0.000232129	0.00578416	**
Uckl1	Downregulated	-1.06024	0.00275008	0.0225842	*
Cpped1	Downregulated	-1.06204	0.00134002	0.0148176	*
Myl6	Downregulated	-1.06748	0.00047028	0.0082813	**
Tmem41b	Downregulated	-1.06943	0.00530905	0.0329035	*
Myh11	Downregulated	-1.0761	0.0063357	0.0359556	*
Zzef1	Downregulated	-1.07798	0.00152782	0.0160642	*
Uhrf1bp1l	Downregulated	-1.08813	0.00587648	0.0344261	*
Arpp21	Downregulated	-1.09072	0.00423	0.0285505	*
Mipep	Downregulated	-1.094	0.00867441	0.0433482	*
Zfp428	Downregulated	-1.10002	0.00477381	0.0305759	*
Gipc1	Downregulated	-1.10037	0.00178384	0.017587	*
Eif6	Downregulated	-1.10155	0.00471798	0.0304094	*
Cend1	Downregulated	-1.1088	0.00127778	0.0144366	*
Rad23b	Downregulated	-1.11575	0.00550043	0.0334774	*
Grcc10	Downregulated	-1.12594	0.000275228	0.0061537	**
Pex19	Downregulated	-1.13293	0.00398809	0.0275307	*
Ndufb3	Downregulated	-1.1345	0.000475324	0.00830999	**
Tpm3	Downregulated	-1.13516	0.000297653	0.00636978	**
Nova1	Downregulated	-1.14379	0.0008689	0.0120192	*
Mrpl11	Downregulated	-1.16236	0.00284556	0.0227021	*
Ensa	Downregulated	-1.16495	0.000160935	0.00487902	**
Hspe1	Downregulated	-1.18186	0.000171748	0.00503666	**
Npm1	Downregulated	-1.19278	0.00114721	0.0137288	*
Stmn1	Downregulated	-1.20106	0.000156831	0.00484508	**
Ghitm	Downregulated	-1.20986	9.78507e-05	0.00394471	**
Dbi	Downregulated	-1.22444	0.000621575	0.00948129	**
Slc38a1	Downregulated	-1.2245	0.0026874	0.0223	*
Rell2	Downregulated	-1.22858	0.000229573	0.00576813	**
Mydgf	Downregulated	-1.23765	0.0074319	0.0398192	*
Prrt1	Downregulated	-1.23956	0.000562704	0.00907909	**
Ppp1r12c	Downregulated	-1.25092	0.00141733	0.0151654	*
Pip5k1a	Downregulated	-1.27017	0.00340146	0.0253057	*
Copz1	Downregulated	-1.2748	0.0082023	0.0422544	*
Zc3h15	Downregulated	-1.29236	0.00208324	0.0191869	*
Eloc	Downregulated	-1.29476	0.00133074	0.0148056	*
Nebl	Downregulated	-1.31055	0.000255271	0.00598047	**
Arhgef17	Downregulated	-1.31359	0.000384502	0.00740115	**
Ube4b	Downregulated	-1.32299	0.00188958	0.0179856	*
Xpnpep3	Downregulated	-1.33494	0.00440247	0.0291734	*
Cplx2	Downregulated	-1.34559	0.000380979	0.00737235	**
Stxbp6	Downregulated	-1.35369	0.000242256	0.00587552	**
Psmf1	Downregulated	-1.35645	0.000834941	0.0117279	*
Tceal5	Downregulated	-1.35657	0.000321761	0.00660049	**
Arl6ip5	Downregulated	-1.35688	0.000410796	0.00754786	**
Fabp3	Downregulated	-1.3582	0.000671905	0.00989632	**
Fn3krp	Downregulated	-1.36669	0.00523575	0.0326158	*
Fbxo22	Downregulated	-1.36678	0.000128757	0.00459232	**
Cdkn2aip	Downregulated	-1.37351	0.000624415	0.00948129	**
Celf1	Downregulated	-1.37516	0.000454445	0.00822522	**
Rcc1	Downregulated	-1.37792	0.00143303	0.0152437	*
Fsd1l	Downregulated	-1.37892	0.00794365	0.0415813	*
Abl1	Downregulated	-1.38136	0.000191429	0.0052759	**
Polr2e	Downregulated	-1.39585	0.00407298	0.0279049	*
Ywhag	Downregulated	-1.42008	0.00205934	0.019112	*
Sub1	Downregulated	-1.44875	3.67755e-05	0.00210013	**
Rnf7	Downregulated	-1.45008	0.00587283	0.0344261	*
Mrpl12	Downregulated	-1.45447	0.00550288	0.0334774	*
Lin7a	Downregulated	-1.45637	2.56526e-05	0.00194426	**
Eif4b	Downregulated	-1.46969	0.00189505	0.0179856	*
Srp14	Downregulated	-1.47182	0.000105016	0.00397965	**
Stmn2	Downregulated	-1.4796	4.7154e-05	0.00235265	**
Timm9	Downregulated	-1.50072	1.49637e-05	0.00144512	**
Aarsd1	Downregulated	-1.50076	0.00364888	0.0264962	*
Rida	Downregulated	-1.52835	1.99958e-05	0.00169381	**
Ttr	Downregulated	-1.53597	0.000910179	0.0123553	*
Phpt1	Downregulated	-1.54598	0.000838652	0.0117347	*
Rplp2	Downregulated	-1.54667	2.94706e-05	0.00200771	**
Caprin1	Downregulated	-1.5521	0.00251794	0.0214212	*
Atp5e	Downregulated	-1.56401	0.000328929	0.00661129	**
Gria4	Downregulated	-1.57526	0.00807157	0.0419036	*
Calb2	Downregulated	-1.58353	3.6255e-05	0.00210013	**
Tpd52l1	Downregulated	-1.61371	0.00108655	0.0134695	*
Dennd1a	Downregulated	-1.619	0.000875436	0.0120638	*
Fam131b	Downregulated	-1.66476	0.00866045	0.043338	*
Trpv2	Downregulated	-1.66977	0.00460278	0.0301152	*
S100a16	Downregulated	-1.68206	0.000570817	0.00914816	**
Hip1	Downregulated	-1.69757	0.000257333	0.00598047	**
Prkaa2	Downregulated	-1.71385	0.0012266	0.0143025	*
Ptprf	Downregulated	-1.72611	0.0010069	0.0130822	*
Akap10	Downregulated	-1.73917	7.15202e-05	0.00306106	**
Slc25a10	Downregulated	-1.75975	0.000145254	0.00471817	**
Prpf6	Downregulated	-1.79454	0.00554599	0.0334866	*
Ssbp1	Downregulated	-1.80297	0.000602783	0.00943595	**
Ebp	Downregulated	-1.80304	0.000130885	0.00462291	**
Spg20	Downregulated	-1.81984	0.00326072	0.0247248	*
Cox5b	Downregulated	-1.84144	2.00202e-05	0.00169381	**
Sod1	Downregulated	-1.84379	4.05318e-05	0.00216845	**
Stau1	Downregulated	-1.84555	0.00262026	0.0219387	*
Rps21	Downregulated	-1.84935	0.00095128	0.0127234	*
Fmnl1	Downregulated	-1.85702	0.00283098	0.0226836	*
Zfr	Downregulated	-1.85735	0.00643952	0.0360859	*
Tmed4	Downregulated	-1.86346	1.23245e-05	0.00124546	**
Ndufs6	Downregulated	-1.91317	0.000102556	0.00394471	**
Ndufaf3	Downregulated	-1.91763	0.00374898	0.0266904	*
Rad23a	Downregulated	-1.92902	0.000905025	0.0123314	*
Lypla1	Downregulated	-1.93191	0.00449524	0.02968	*
Gatad2b	Downregulated	-1.95039	0.00183413	0.0178411	*
Cox5a	Downregulated	-1.95593	1.57139e-05	0.00146582	**
Sncb	Downregulated	-1.95804	0.00553566	0.0334866	*
Nlgn4l	Downregulated	-1.97399	0.00810919	0.0419648	*
Tbca	Downregulated	-1.97898	0.000143328	0.00470559	**
Pcp4	Downregulated	-2.00879	0.00302581	0.0235789	*
Car4	Downregulated	-2.01679	1.50947e-05	0.00144512	**
Mien1	Downregulated	-2.0422	3.07195e-05	0.00200771	**
Cygb	Downregulated	-2.04338	0.00842956	0.0425431	*
Ubfd1	Downregulated	-2.07348	0.00841593	0.0425431	*
Lsm3	Downregulated	-2.08215	9.12704e-05	0.0037732	**
Tmem55b	Downregulated	-2.15974	2.27222e-05	0.0017588	**
Pym1	Downregulated	-2.16142	4.34013e-06	0.000744228	***
Homer3	Downregulated	-2.21327	0.0046818	0.0302529	*
Msra	Downregulated	-2.27087	0.000279925	0.00620312	**
Slc6a6	Downregulated	-2.32163	3.81003e-05	0.00210013	**
Cstf2	Downregulated	-2.33717	0.00125694	0.014425	*
Atp5d	Downregulated	-2.40374	2.65014e-06	0.000535623	***
Lztfl1	Downregulated	-2.40913	0.000954946	0.0127256	*
Lysmd2	Downregulated	-2.54334	0.00630089	0.0358727	*
Stmn3	Downregulated	-2.5638	2.68503e-05	0.0019935	**
Pfdn1	Downregulated	-2.60456	2.18624e-05	0.0017588	**
Kif5a	Downregulated	-2.63451	7.36547e-06	0.000888374	***
Amdhd2	Downregulated	-2.72715	1.97611e-06	0.000449319	***
Tomm5	Downregulated	-2.72857	0.000206477	0.00550345	**
Aamdc	Downregulated	-2.78029	4.5054e-06	0.000744228	***
Timm8b	Downregulated	-2.79493	3.09557e-05	0.00200771	**
Acyp2	Downregulated	-2.80035	0.000226589	0.00576813	**
Ciapin1	Downregulated	-2.82722	0.000101579	0.00394471	**
Zfand2b	Downregulated	-2.91388	6.52853e-05	0.00289644	**
Romo1	Downregulated	-2.9226	3.39863e-05	0.00209563	**
Scg5	Downregulated	-3.27704	1.14196e-06	0.000406456	***
Cmtm4	Downregulated	-3.3114	0.000310367	0.00656462	**
Snca	Downregulated	-3.50669	4.82251e-06	0.000744228	***
Tmsb4x	Downregulated	-3.70794	0.00691561	0.0379352	*
Tsc22d1	Downregulated	-3.71713	2.17998e-05	0.0017588	**
Pcp4l1	Downregulated	-3.76192	8.542e-07	0.000388447	***
Minos1	Downregulated	-3.97439	0.000108039	0.00405203	**
Tceal3	Downregulated	-4.00035	5.31884e-06	0.000744228	***
Krt76	Downregulated	-5.12004	1.30366e-06	0.000406456	***
Rab3d	Downregulated	-5.18223	5.24586e-06	0.000744228	***

## Sheet: Hippo-contra 1hit_48h vs Sham
Differentially expressed proteins in Hippo-contra 1hit_48h compared to Sham.
SYMBOL	Status (compared to Sham)	log2 FC	p-value	adjusted p-value	significance
Nutf2	Upregulated	3.88874	0.000111243	0.0302952	*
Tmed2	Upregulated	3.18418	3.60394e-06	0.0125509	*
C1qa	Upregulated	2.9195	2.2351e-05	0.0125509	*
Micu1	Upregulated	2.91437	4.89233e-05	0.0177983	*
Rpl34	Upregulated	2.8661	1.8185e-05	0.0125509	*
Mocs3	Upregulated	2.83397	0.000276463	0.0402309	*
Ube2j1	Upregulated	2.43821	2.20772e-05	0.0125509	*
Adam10	Upregulated	2.43305	5.5711e-05	0.0184252	*
Rpl21	Upregulated	2.34561	1.66227e-05	0.0125509	*
Ddi2	Upregulated	2.10999	0.0001616	0.0310426	*
Gmppa	Upregulated	2.0971	3.08874e-05	0.0140461	*
Hccs	Upregulated	2.01959	0.000124911	0.0302952	*
Get4	Upregulated	1.94319	0.000256438	0.0388717	*
Ralgapb	Upregulated	1.88258	7.94558e-05	0.0240884	*
Trnt1	Upregulated	1.79685	0.000171149	0.0310426	*
Klhl22	Upregulated	1.52375	0.000173013	0.0310426	*
Cluh	Upregulated	1.48884	0.000123557	0.0302952	*
Thrap3	Upregulated	1.4121	0.000323199	0.0435481	*
Gapvd1	Upregulated	1.40264	0.000316748	0.0435481	*
Uhrf1bp1l	Downregulated	-1.41518	0.000151554	0.0310426	*
Cpne2	Downregulated	-1.54482	0.000194708	0.0310426	*
Ensa	Downregulated	-1.57429	0.000162815	0.0310426	*
Basp1	Downregulated	-1.94959	3.51177e-05	0.0141954	*
Faim2	Downregulated	-2.07519	0.000196256	0.0310426	*
Romo1	Downregulated	-2.42632	1.53984e-05	0.0125509	*
Amdhd2	Downregulated	-2.80391	2.41495e-05	0.0125509	*
Smc1a	Downregulated	-3.73369	0.000182513	0.0310426	*

## Sheet: Hippo-contra 1hit_1w vs Sham
Differentially expressed proteins in Hippo-contra 1hit_1w compared to Sham.
SYMBOL	Status (compared to Sham)	log2 FC	p-value	adjusted p-value	significance
Pea15a	Upregulated	5.93474	2.68226e-06	0.00975807	**
Ube2v1	Upregulated	4.50401	3.22882e-05	0.0391548	*
Smc1a	Downregulated	-3.39629	3.20934e-05	0.0391548	*

[truncated: 6 more sheets: Hippo-contra 3hits_48h vs Sham, Hippo-contra 3hits_1w vs Sham, Hippo-ipsi 1hit_48h vs Sham, Hippo-ipsi 1hit_1w vs Sham, Hippo-ipsi 3hits_1w vs Sham, Hippo-ipsi 3hits_48h vs Sham]
