# Supplementary material for: Uncovering injury-specific proteomic signatures and neurodegenerative risks in single and repetitive traumatic brain injury
Source: Signal Transduct Target Ther. 2025 Jun 23;10:195. doi: 10.1038/s41392-025-02286-9 (PMC12183312; doi:10.1038/s41392-025-02286-9)
Supplement: Supplementary file 5 — Supp. Table 4 [file 41392_2025_2286_MOESM5_ESM.xlsx]

## Sheet: GO enrcihment
Supplementary Table 4. Gene Ontology biological process (GO-BP) enrichment for up- and downreguated proteins for all comparisons across tissues.
Group	Status (compared to Sham)	GO.ID	Term	all counts	Annotated	Significant	Expected	Fold-Enrichment	weighted-Fisher p-value	genes
Cortex_contra_1hit_1w	upregulated	GO:0033108	mitochondrial respiratory chain complex assembly	77	38	6	1.03	5.83	0.017	Ndufa2, Ndufa3, Ndufb3, Ndufb5, Tfam, Ttc19
	downregulated	GO:1903393	positive regulation of adherens junction organization	31	16	5	0.82	6.1	0.0336	Arf6, Dusp3, Ptprj, Sdc4, Thy1
		GO:0002687	positive regulation of leukocyte migration	144	22	5	1.13	4.42	0.0456	C1qbp, Oxsr1, Ptprj, Rhoa, Thy1
		GO:0006749	glutathione metabolic process	59	25	5	1.29	3.88	0.0078	Ethe1, Gclc, Gpx1, Gss, Sod2
Cortex_contra_3hits_48h	upregulated	GO:0042273	ribosomal large subunit biogenesis	81	22	8	1.23	6.5	0.00217	Rpl14, Rpl24, Rpl3, Rpl35, Rpl38, Rpl6, Rpl7, Rpl7a
		GO:0044275	cellular carbohydrate catabolic process	34	15	5	0.84	5.95	0.00099	Pygm, Scarb2, Tigar, Tkfc, Tpi1
		GO:0042274	ribosomal small subunit biogenesis	66	23	7	1.29	5.43	0.00221	Rpl38, Rps16, Rps19, Rps24, Rps25, Rps6, Rps8
		GO:0006364	rRNA processing	198	33	9	1.85	4.86	5.4e-05	Rpl14, Rpl35, Rpl7, Rpl7a, Rps16, Rps19, Rps24, Rps6, Rps8
		GO:0007093	mitotic cell cycle checkpoint	130	20	5	1.12	4.46	0.00408	Bcl2l1, Pura, Rpl24, Rps6, Top2b
		GO:0031398	positive regulation of protein ubiquitination	112	27	6	1.51	3.97	0.00316	Aimp2, Dcun1d1, Mapk9, Pdcd6, Pef1, Wfs1
		GO:0003007	heart morphogenesis	280	32	6	1.79	3.35	0.00764	Flrt2, Ilk, Plxnd1, S1pr1, Tmed2, Ttn
		GO:0042136	neurotransmitter biosynthetic process	104	34	6	1.91	3.14	0.00152	Abat, Cd34, Chat, Mapk9, Slc1a3, Th
		GO:0002181	cytoplasmic translation	94	51	8	2.86	2.8	0.00323	Cpeb3, Drg1, Eif4a1, Rpl18, Rpl24, Rpl38, Rpl6, Rps29
		GO:0010950	positive regulation of endopeptidase activity	153	46	6	2.58	2.33	0.03969	Fam162a, Mapk9, Mbp, Pdcd6, Ppp2ca, Psme2
		GO:0009636	response to toxic substance	344	109	13	6.11	2.13	0.00359	Aacs, Abat, Akr1b8, Bcl2l1, Blmh, Ephx1, Gstm5, Mapk1, Mbp, Scn1b, Slc30a1, Th, Top2b
	downregulated	GO:0042775	mitochondrial ATP synthesis coupled electron transport	57	37	5	0.92	5.43	0.0018	Cox5a, Cox5b, Ndufs6, Ndufv3, Snca
Cortex_contra_3hits_1w	upregulated	GO:0042273	ribosomal large subunit biogenesis	81	22	7	0.81	8.64	0.00606	Rpl14, Rpl24, Rpl3, Rpl35, Rpl38, Rpl6, Rpl7a
		GO:0031398	positive regulation of protein ubiquitination	112	27	5	1	5	0.00268	Dcun1d1, Hspbp1, Pdcd6, Pef1, Wfs1
		GO:0006364	rRNA processing	198	33	6	1.22	4.92	0.00111	Rpl14, Rpl35, Rpl7a, Rps16, Rps24, Rps8
		GO:0043488	regulation of mRNA stability	98	35	6	1.29	4.65	0.02958	Cirbp, Cpeb3, Fxr2, Hnrnpa0, Larp1, Myef2
		GO:0007605	sensory perception of sound	266	33	5	1.22	4.1	0.00661	Mbp, Rpl38, Scn8a, Slc1a3, Wfs1
		GO:0002181	cytoplasmic translation	94	51	7	1.89	3.7	0.0024	Cpeb3, Drg1, Rpl18, Rpl24, Rpl38, Rpl6, Rps29
		GO:0046677	response to antibiotic	305	81	7	3	2.33	0.01785	Aacs, Abat, Bcl2l1, Larp1, Slc1a3, Top2b, Usp46
		GO:0006412	translation	614	246	21	9.1	2.31	0.0012	Cirbp, Cpeb3, Drg1, Eif1, Farsb, Fxr2, Larp1, Mrps18b, Rpl14, Rpl18, Rpl24, Rpl28, Rpl3, Rpl35, Rpl38, Rpl6, Rps16, Rps24, Rps29, Rps8, Rps9
		GO:0072330	monocarboxylic acid biosynthetic process	264	77	6	2.85	2.11	0.0492	Abat, Mlycd, Slc1a3, Tigar, Tkfc, Tpi1
		GO:0007034	vacuolar transport	133	67	5	2.48	2.02	0.03244	Cacng3, Chmp2a, Scarb2, Scyl2, Tmem50b
	downregulated	GO:0042775	mitochondrial ATP synthesis coupled electron transport	57	37	5	0.94	5.32	0.0019	Cox5a, Cox5b, Ndufs6, Ndufv3, Snca
		GO:0034614	cellular response to reactive oxygen species	150	53	5	1.34	3.73	0.0145	Crk, Ppif, Romo1, Sod1, Txn1
		GO:0061458	reproductive system development	453	67	5	1.7	2.94	0.0246	Adgrg1, Ctsl, Eif2b4, Ndufs6, Sod1
Cortex_ipsi_1hit_1w	upregulated	GO:0015893	drug transport	207	54	6	1.26	4.76	0.0497	Aqp4, Oscp1, Slc1a3, Slc6a9, Slc7a10, Slc7a5
Cortex_ipsi_3hits_48h	upregulated	GO:0072376	protein activation cascade	199	17	12	1.51	7.95	4.9e-06	A2m, Apoh, C1qa, C1qb, C3, Cfh, Fga, Fgb, Fgg, Ighg2b, Ighm, Serpinc1
		GO:0006956	complement activation	187	12	7	1.07	6.54	2.2e-05	A2m, C1qa, C1qb, C3, Cfh, Ighg2b, Ighm
		GO:0002526	acute inflammatory response	122	19	11	1.69	6.51	1e-05	A2m, Ahsg, C3, Cfh, Fn1, Hp, Ighg2b, Itih4, Mif, Serpina1b, Serpina3n
		GO:0006959	humoral immune response	355	21	12	1.86	6.45	0.00158	A2m, C1qa, C1qb, C3, Cfh, Fga, Fgb, Hpx, Hrg, Ighg2b, Ighm, Rpl30
		GO:0002455	humoral immune response mediated by circulating immunoglobulin	180	11	6	0.98	6.12	0.00015	C1qa, C1qb, C3, Hpx, Ighg2b, Ighm
		GO:0030195	negative regulation of blood coagulation	49	15	8	1.33	6.02	1.3e-05	Abat, Apoh, Fga, Fgb, Fgg, Hrg, Kng1, Plg
		GO:0060711	labyrinthine layer development	59	10	5	0.89	5.62	0.00093	Birc6, Mapk1, Plcd1, Plg, Tmed2
		GO:0002673	regulation of acute inflammatory response	67	11	5	0.98	5.1	0.00157	A2m, C3, Cfh, Ighg2b, Mif
		GO:0031638	zymogen activation	65	12	5	1.07	4.67	0.0025	Apoh, Fga, Fgb, Fgg, Lgmn
		GO:0034113	heterotypic cell-cell adhesion	53	16	6	1.42	4.23	0.00173	Apoa1, Fga, Fgb, Fgg, Mbp, Myadm
		GO:0014032	neural crest cell development	85	14	5	1.24	4.03	0.00256	Cfl1, Fn1, Mapk1, Pdcd6, Pef1
		GO:0044275	cellular carbohydrate catabolic process	34	15	5	1.33	3.76	0.00759	Pfkm, Pgam1, Pgd, Ppp1ca, Tpi1
		GO:0042742	defense response to bacterium	428	20	6	1.78	3.37	0.00618	Fga, Fgb, Hp, Ighg2b, Ighm, Rpl30
		GO:0010466	negative regulation of peptidase activity	242	51	14	4.53	3.09	0.00231	A2m, Ahsg, Birc6, Gpi1, Hrg, Itih3, Itih4, Kng1, Mug1, Serpina1b, Serpina1e, Serpina3k, Serpina3n, Serpinc1
		GO:0007605	sensory perception of sound	266	33	8	2.93	2.73	0.00679	Aqp4, Diaph1, Grm7, Mbp, Myh14, Rpl38, Scn8a, Slc1a3
		GO:0010951	negative regulation of endopeptidase activity	178	39	9	3.46	2.6	7.1e-05	Ahsg, Gpi1, Hrg, Kng1, Serpina1b, Serpina1e, Serpina3k, Serpina3n, Serpinc1
		GO:0031398	positive regulation of protein ubiquitination	112	27	6	2.4	2.5	0.02786	Aimp2, Dcun1d1, Hspbp1, Pdcd6, Pef1, Rps2
		GO:0022408	negative regulation of cell-cell adhesion	187	29	6	2.57	2.33	0.0385	Abat, Apoa1, Fgg, Mbp, Myadm, Pik3r1
		GO:0032981	mitochondrial respiratory chain complex I assembly	45	30	6	2.66	2.26	0.04468	Bcs1l, Ndufa11, Ndufa3, Ndufa8, Ndufb6, Ndufs5
		GO:0002181	cytoplasmic translation	94	51	10	4.53	2.21	0.01157	Drg1, Eif4a1, Rpl15, Rpl17, Rpl18, Rpl30, Rpl38, Rpl6, Rps2, Rps29
		GO:0051592	response to calcium ion	127	57	11	5.06	2.17	0.00593	Cpne4, Cpne7, Fga, Fgb, Fgg, Hpca, Lgmn, Pdcd6, Pef1, Plcd1, Stim1
		GO:0009617	response to bacterium	907	74	14	6.57	2.13	0.0128	C3, Ces1c, Fga, Fgb, Hp, Ighg2b, Ighm, Macrod2, Mapk1, Mif, Rpl30, Serpina3n, Stat1, Trf
	downregulated	GO:0042775	mitochondrial ATP synthesis coupled electron transport	57	37	5	1.34	3.73	0.00708	Cox5a, Cox5b, Ndufs6, Ndufv3, Snca
		GO:0034614	cellular response to reactive oxygen species	150	53	5	1.91	2.62	0.03743	Abl1, Crk, Glrx, Romo1, Sod1
		GO:0006457	protein folding	153	88	8	3.18	2.52	0.04158	Chordc1, Hspe1, Pex19, Pfdn1, Pfdn5, Ranbp2, Tbca, Tbcc
		GO:0021537	telencephalon development	249	72	6	2.6	2.31	0.006	Crk, Ephb2, Ephb3, Grcc10, Pfdn1, Rnf7
		GO:0043087	regulation of GTPase activity	295	112	9	4.05	2.22	0.0338	Crk, Dennd1a, Elmod1, Epha4, Ephb3, Pip5k1a, Sema4d, Sod1, Stmn3
Cortex_ipsi_3hits_1w	upregulated	GO:0030968	endoplasmic reticulum unfolded protein response	65	16	5	1.24	4.03	0.00583	Ero1l, Pdia6, Pik3r1, Tmem33, Wfs1
		GO:0007605	sensory perception of sound	266	33	9	2.56	3.52	0.00066	Aqp4, Gjc3, Grm7, Mbp, Myh14, Rpl38, Slc1a3, Slc9a3r2, Wfs1
		GO:0007193	adenylate cyclase-inhibiting G protein-coupled receptor signaling pathway	74	19	5	1.48	3.38	0.0128	Akap12, Gnaz, Gpr37, Grm7, S1pr1
		GO:0033120	positive regulation of RNA splicing	46	23	5	1.79	2.79	0.01918	Cirbp, Khdrbs3, Pik3r1, Rbm3, Srsf5
		GO:0022408	negative regulation of cell-cell adhesion	187	29	6	2.25	2.67	0.00583	Abat, Mbp, Myadm, Pik3r1, Ppm1f, Prnp
		GO:0006635	fatty acid beta-oxidation	67	34	6	2.64	2.27	0.04404	Abcd3, Acox1, Cpt2, Decr1, Echdc1, Hsd17b4
	downregulated	GO:0021549	cerebellum development	104	34	5	1.38	3.62	0.0031	Abl1, Cend1, Crk, Nlgn4l, Pfdn1
		GO:0034599	cellular response to oxidative stress	268	90	10	3.66	2.73	0.0318	Abl1, Arl6ip5, Crk, Msra, Prkaa2, Psap, Rnf7, Romo1, Snca, Sod1
		GO:0051494	negative regulation of cytoskeleton organization	155	71	7	2.89	2.42	0.0062	Gmfb, Npm1, Rbm14, Snca, Stmn1, Stmn2, Tmsb4x
		GO:0046942	carboxylic acid transport	301	81	8	3.3	2.42	0.0396	Arl6ip5, Fabp3, Gipc1, Psap, Slc25a10, Slc38a1, Slc6a6, Snca
		GO:0019216	regulation of lipid metabolic process	338	83	7	3.38	2.07	0.0091	Dbi, Eif6, Fabp3, Prkaa2, Psap, Snca, Sod1
Hippo_contra_3hits_48h	upregulated	GO:0046129	purine ribonucleoside biosynthetic process	20	12	5	1.11	4.5	0.00296	Adk, Aprt, Mtap, Nme1, Pnp
		GO:0044275	cellular carbohydrate catabolic process	34	15	6	1.38	4.35	0.00143	Pfkm, Pgam1, Ppp1ca, Scarb2, Tigar, Tpi1
		GO:0002526	acute inflammatory response	122	19	7	1.75	4	0.02986	A2m, Ahsg, C3, Cfh, Itih4, Mif, Serpina3n
		GO:0043470	regulation of carbohydrate catabolic process	55	15	5	1.38	3.62	0.04432	Mif, Pgam1, Ppp1ca, Scarb2, Tigar
		GO:0007093	mitotic cell cycle checkpoint	130	20	6	1.84	3.26	0.00744	Bcl2l1, Klhl22, Pura, Rps6, Top2b, Vps4a
		GO:0061462	protein localization to lysosome	36	20	6	1.84	3.26	0.03013	Cacng2, Cd81, Gga3, Lamp2, Scarb2, Vps4a
		GO:0006734	NADH metabolic process	29	18	5	1.66	3.01	0.0202	Gpi1, Mdh1, Pfkl, Pfkm, Tigar
		GO:0006096	glycolytic process	90	30	8	2.77	2.89	0.0248	Eno2, Gpi1, Mif, Pfkl, Pfkm, Pgam1, Tigar, Tpi1
		GO:0000096	sulfur amino acid metabolic process	37	19	5	1.75	2.86	0.00368	Blmh, Cbs, Comt, Enoph1, Mtap
		GO:1903793	positive regulation of anion transport	65	21	5	1.94	2.58	0.01385	Abat, Apoa1, Apoe, Mapk9, Mif
		GO:0045739	positive regulation of DNA repair	66	21	5	1.94	2.58	0.03819	Apbb1, Nudt16, Pnp, Tigar, Top2b
		GO:0046889	positive regulation of lipid biosynthetic process	93	21	5	1.94	2.58	0.03819	Apoa1, Apoe, Fdps, Mapk9, Slc27a1
		GO:0002181	cytoplasmic translation	94	51	12	4.7	2.55	0.00025	Cpeb3, Drg1, Eif4a1, Rpl15, Rpl18, Rpl19, Rpl30, Rpl38, Rpl6, Rps26, Rps29, Rpsa
		GO:0032981	mitochondrial respiratory chain complex I assembly	45	30	7	2.77	2.53	0.01677	Ndufa11, Ndufa3, Ndufa8, Ndufb7, Ndufs4, Ndufs5, Ndufs8
		GO:0009152	purine ribonucleotide biosynthetic process	223	104	24	9.59	2.5	0.00147	Acly, Adcy1, Adss, Ak2, Aprt, Atp5j2, Atp5o, Bcl2l1, Dcakd, Eno2, Gpi1, Gucy1b1, Mif, Mpc2, Nme1, Pdha1, Pdk1, Pfkl, Pfkm, Pgam1, Pnp, Prps2, Tigar, Tpi1
		GO:0006099	tricarboxylic acid cycle	31	22	5	2.03	2.46	0.04582	Aco1, Aco2, Mdh1, Pdha1, Sdhc
		GO:0031398	positive regulation of protein ubiquitination	112	27	6	2.49	2.41	0.03283	Aimp2, Dcun1d1, Hspbp1, Mapk9, Pdcd6, Pef1
		GO:0009168	purine ribonucleoside monophosphate biosynthetic process	158	68	15	6.27	2.39	0.04982	Adss, Ak2, Aprt, Atp5j2, Atp5o, Bcl2l1, Eno2, Gpi1, Mif, Pfkl, Pfkm, Pgam1, Prps2, Tigar, Tpi1
		GO:0010675	regulation of cellular carbohydrate metabolic process	152	35	7	3.23	2.17	0.04428	Arpp19, Pdk1, Pgam1, Plcd1, Ppp1ca, Scarb2, Tigar
		GO:0062013	positive regulation of small molecule metabolic process	155	37	7	3.41	2.05	0.0334	Arpp19, Bcl2l1, Comt, Fdps, Mapk9, Mif, Plcd1
	downregulated	GO:0042775	mitochondrial ATP synthesis coupled electron transport	57	37	5	1.14	4.39	0.0039	Cox5a, Cox5b, Ndufs6, Ndufv3, Snca
		GO:0008360	regulation of cell shape	150	61	5	1.87	2.67	0.038	Dmtn, Plxna2, Rhob, Rhof, Rhog
		GO:0032956	regulation of actin cytoskeleton organization	344	132	10	4.06	2.46	0.0011	Arpin, Ccdc88a, Ctsl, Cttn, Dmtn, Nck1, Rhob, Rhof, Rhog, Tmsb4x
		GO:0051017	actin filament bundle assembly	165	66	5	2.03	2.46	0.0156	Dmtn, Dpysl3, Rhob, Rhof, Zyx
		GO:0120031	plasma membrane bounded cell projection assembly	488	124	9	3.81	2.36	0.0403	Ccdc88a, Cttn, Dmtn, Dpysl3, Itga6, Nck1, Nudcd3, Rhog, Tnik
		GO:0007160	cell-matrix adhesion	204	70	5	2.15	2.33	0.0217	Bcam, Cttn, Dmtn, Itga6, Zyx
Hippo_contra_3hits_1w	upregulated	GO:0006903	vesicle targeting	36	15	5	1.2	4.17	0.0049	Ahi1, Arfgap2, Pdcd6, Pef1, Tmed9
		GO:0061462	protein localization to lysosome	36	20	6	1.6	3.75	0.0207	Cacng3, Cd81, Gcc2, Gga3, Lamp2, Vps4a
		GO:0006734	NADH metabolic process	29	18	5	1.44	3.47	0.0115	Gpi1, Mdh1, Pfkl, Pfkm, Tigar
		GO:0045739	positive regulation of DNA repair	66	21	5	1.68	2.98	0.0224	Apbb1, Nudt16, Pnp, Tigar, Top2b
		GO:0002181	cytoplasmic translation	94	51	10	4.09	2.44	0.0017	Cpeb3, Drg1, Eif4a1, Rpl15, Rpl18, Rpl19, Rpl30, Rpl38, Rpl6, Rpsa
		GO:0042278	purine nucleoside metabolic process	62	34	6	2.73	2.2	0.018	Adk, Aprt, Macrod1, Macrod2, Pcmt1, Pnp
		GO:0006888	ER to Golgi vesicle-mediated transport	123	60	10	4.81	2.08	0.0306	Arfgap2, Nrbp2, Pdcd6, Pef1, Rab33a, Tmed2, Tmed9, Trappc1, Trappc5, Trappc6b
	downregulated	GO:0042775	mitochondrial ATP synthesis coupled electron transport	57	37	7	1.54	4.55	0.011	Coq9, Cox5a, Cox5b, Iscu, Ndufs6, Ndufv3, Snca
		GO:0061077	chaperone-mediated protein folding	52	32	5	1.33	3.76	0.0044	Fkbp1b, Fkbp5, Hspe1, Pex19, Sgtb
		GO:0006612	protein targeting to membrane	109	43	6	1.79	3.35	0.0026	Dmtn, Pex19, Sec61a1, Sgtb, Srp68, Vps37b
		GO:0042542	response to hydrogen peroxide	121	47	6	1.95	3.08	0.0214	Glrx, Hp, Psap, Rhob, Slc4a1, Sod1
		GO:0097237	cellular response to toxic substance	170	49	6	2.04	2.94	0.0095	Actb, Glrx, Psap, Pten, Rhob, Sod1
		GO:0006898	receptor-mediated endocytosis	222	102	12	4.24	2.83	0.0014	Clta, Cltb, Cttn, Dbnl, Grb2, Hip1, Hspg2, Lrpap1, Magi2, Reps1, Snca, Ubqln2
		GO:0007160	cell-matrix adhesion	204	70	8	2.91	2.75	0.0078	Bcam, Cttn, Dmtn, Fga, Jam3, Pip5k1a, Pten, Zyx
Hippo_ipsi_3hits_1w	upregulated	GO:1901360	organic cyclic compound metabolic process	5208	998	7	3.12	2.24	0.0407	Akr1b8, Cox6a1, Hint2, Myef2, Rpl35, Rps15, Sdhc
