# Supplementary material for: Uncovering injury-specific proteomic signatures and neurodegenerative risks in single and repetitive traumatic brain injury
Source: Signal Transduct Target Ther. 2025 Jun 23;10:195. doi: 10.1038/s41392-025-02286-9 (PMC12183312; doi:10.1038/s41392-025-02286-9)
Supplement: Supplementary file 6 — Supp. Table 5 [file 41392_2025_2286_MOESM6_ESM.xlsx]

## Sheet: Sheet1
Supplementary Table 5. Intersection analysis of Differentially Expressed protein lists across time.
Condition	Status (compared to Sham)	Intersection group	Number	genes
Cortex_contra_1hit	upregulated	common	9	Rpl36a, Ndufa3, Rpl34, Larp1, C1qa, Pcnp, Gmppa, Dock7, Ttc19
		unique to 48h	26	Adar, Mrps15, Plxnd1, Rpl35, Ube2d2a, Tmed2, Cnih2, Tbc1d17, Dcun1d1, Rexo2, Snw1, Psmd8, Ccdc92, Emc1, Bcl2l1, Lamtor2, Fbxo6, Snap25, Hsdl2, H2afy2, Dock9, Plcxd3, Ermp1, Coq6, Ndufb6, Ppp3r1
		unique to 1 week	90	Mpc1, Nrgn, Slc22a23, Ccdc88a, Ube2v1, Tfam, Scoc, Atp6ap2, Macrod2, Rpl14, Lrrfip2, Rabggtb, Gjc3, Ncln, Dctn6, Ppp6r1, Atpif1, Hdgfl2, Ddx46, Fnbp1l, Skiv2l2, Fam171b, Eif2b5, Sirt5, Rab31, Timm8b, Mrpl19, Kcmf1, Tmcc2, Nup35, Atp5e, Ptgds, Ndufa2, Hnrnpa0, Lama2, Cbx5, Tmem256, Pars2, Top2b, Sf3b1, Kif3b, Atp6ap1, Sypl, Slc6a9, Thrap3, Slc25a23, Ddrgk1, Pum1, Cldn10, Osbp2, Asic1, Hmga1, Acap2…
	downregulated	common	5	Psmf1, Ap3s2, Faim2, Lrrc4c, Jpt1
		unique to 48h	39	Ensa, Sgtb, Dpp7, Ptprf, Pi4k2a, Gspt1, Capn1, Gria4, Clic1, Basp1, Lyplal1, Akap10, Pabpn1, Ncstn, Usmg5, Tpt1, Cygb, Rasa3, Tbr1, Gatad2b, Rab27b, Psap, Cck, Eif3g, Amdhd2, Car14, Bcs1l, Prrc2a, Vmp1, S100a16, Romo1, Fam169a, Abraxas2, Ccdc6, Jup, Cmtm4, Pcp4l1, Rpl17, Appl2
		unique to 1 week	181	Psma7, Got2, Mogs, Synpr, Samm50, Atp6v1d, Rgs7, Gpc1, Aco2, Cyb5r3, Gc, Atp1b1, Celf2, Ndufa8, Sod2, Cntnap1, Slc25a19, Sept3, Tmem30a, Arfip2, Rab23, G3bp1, Apod, Stx12, Gnb5, Ndufb9, Prepl, Usp10, Cpne5, Rhoa, Qdpr, Lrrtm4, Actr1a, Sh3gl1, Cadm2, Itih2, Atp5c1, Dgkb, Ddost, Fth1, Ndufa12, Serpina1b, Mydgf, Crmp1, Eml2, Wipf2, Syncrip, Wasl, Uap1l1, Cask, Psmd5, Puf60, Adprhl2, Pfkm, Wdr54, Ndu…
Cortex_contra_3hits	upregulated	common	108	Cox6a1, Rpl35, Rpl38, Tuba1a, Hpcal1, Rps29, Nt5c, Plxnd1, Ndufa3, Hdhd2, Mpc2, Myef2, Plcxd3, Ccdc136, Tfam, Them4, Pdcd6, Rpl18, Slc6a9, Hist1h4a, Arhgef9, Elfn2, Tmem11, Rps24, Pef1, Larp1, Rpl14, Akr1b7, Cd34, S1pr1, Nmt2, Ncln, Top2b, Tbc1d17, Dynlt3, Hnrnpa0, Gatd1, Fuk, Tmem33, Tmem50b, Dcun1d1, H1f0, Hpca, Tmed2, Rps8, Tuba1b, Bdh1, Slc1a3, Iba57, Psmd8, Atp6ap1, Bcl2l1, Ppp2ca, Gucy1b1, …
		unique to 48h	100	Tubb2b, Ckm, Ttn, Rpl36a, Cmtm5, Cox6b1, Rpl32, Asah1, Map1lc3b, Akr1b8, C1qa, Rab31, Camk1, Lama2, Clcn3, Pdp1, Ubr3, Llgl1, Hint3, Tuba4a, Gtf3c1, Tmem35a, C3, Mapk9, Macrod1, Luc7l2, Mpdu1, Scn1b, S100b, Hdhd3, Tmed10, Pafah1b3, Mug1, Arpc3, Eif2b5, Fmnl2, Rragc, Chmp3, Gmppa, Cacng2, Hist1h1a, Pcnp, Gstm5, Slc25a5, Cox7a2l, Rabggtb, Gpt, Arl1, Th, Dpp8, Aimp2, Gpi1, Clec16a, Hba, Hapln2, Bag5…
		unique to 1 week	28	Rpl34, Mylk, Gabarapl1, Mrps18b, Tmem256, Scn8a, Arl3, Itch, Cbarp, Tamm41, Tnpo1, Eif1, Rpl28, Mlycd, Metap2, Kif3b, Arhgef12, Scyl2, Nucks1, Hmga1, Usp46, Rab35, Csnk2a1, Rabgef1, Rras2, Farsb, Ndufb5, Hspbp1
	downregulated	common	44	Crk, Tceal5, Psma5, Tpm3, Pfdn5, Akap7, Dpp7, Lama5, Dnajc3, Rplp2, Cox5a, Ndufs6, Dis3l2, Lyplal1, Tpd52l1, Cox5b, Sod1, Sncb, Timm9, Fabp3, Phpt1, Rnf7, Tbca, Fdxr, Cplx2, Ctsl, Pts, Mrpl12, Ndufv3, S100a16, Pcp4, Kif5a, Amdhd2, Scg5, Atp5d, Snca, Tsc22d1, Ttr, Ccdc6, Romo1, Cmtm4, Pcp4l1, Minos1, Tmsb4x
		unique to 48h	46	Sub1, Mms19, Lasp1, Daam2, Ptprf, Scyl1, Ube2j1, Ubqln2, Cnbp, Zfp207, Rad23b, Gprin1, Ppp1r1b, Chordc1, Ccdc58, Lrba, Nudt9, Epha7, Pip5k1a, Rcan1, Fam131b, Zfr, Syne2, Gipc1, Slirp, Stmn1, Eif4b, Golga5, Nme3, Ensa, Rpl35a, Ipo4, Tmem263, Caprin1, Ist1, Rnf126, Edf1, Timm8b, Eif6, Rps21, Pdxdc1, Ppp1r12b, Spg20, Fkbp1b, Tbr1, Dad1
		unique to 1 week	47	Ube4b, Tpm1, Rbm14, Ywhag, Nebl, Fth1, Pgam2, Ncstn, Grcc10, Adgrg1, Gspt1, Psmd9, Tsr2, Timm13, Gc, Itih2, Txn1, Ddx19a, Arpin, Prpf6, Ppif, Cbr3, Mob2, Gyg, Tomm5, Cygb, Ndufaf3, Rida, Akap10, Nrd1, Rad23a, Lhfpl4, Eif2b4, Sphkap, Lgals1, Tagln, Ubr3, Vmp1, Pam, Cope, Mien1, Tmem163, Lsm3, Car14, Pcsk2, Ppp1r1a, Ciapin1
Cortex_ipsi_1hit	upregulated	common	24	Aqp4, Usp24, Srsf3, Pdcd10, Pcnp, Ufc1, Slc9a3r2, Ube2v1, Chm, Gjc3, Iglon5, Slc6a9, Nt5c, Cpt1c, Dpm3, Elfn2, Camk1, Tnpo1, Pfdn6, Dctn6, Ppm1b, Nop58, Sf3a3, Pdcd6
		unique to 48h	44	Epha6, Mrps15, Rpl35, Ube2d2a, Adar, Homer3, Cdk14, Ndufa11, Tmed2, Rpl34, Cnih2, Dcun1d1, Nacad, Srsf7, Mindy2, Rragc, Grm7, Brk1, Chmp2a, Gyg, Ndufa3, Ica1, Snap25, Ndufaf2, Limch1, Ndufb6, Hpcal1, Vps4a, Pde4a, Apbb1, Rab35, Ermp1, Bdh1, Tdrkh, Enpp6, Lsm14a, Prkab2, Tprgl, Fbxo6, Rps24, Aimp2, Arl1, Rpl7a, Rpl6
		unique to 1 week	66	Mpc1, Atp6ap2, Rbx1, Rpl17, Golga3, Slc22a23, Cyb5r1, Tfam, Nrgn, Slc7a10, Tmem132e, Pik3cb, Macrod2, Plin3, Fam171b, Ccdc88a, Chgb, Agtpbp1, Tbc1d15, Bcs1l, Zfp638, Mrpl19, Cox6b1, Plxnc1, Ccdc124, Dnajc8, Ppp6r1, Acbd3, Zfp207, Stim1, Slc1a3, Eif2b5, Rbm3, Oscp1, Rab33a, Trappc6b, Mycbp2, Cops7b, Cacng3, Sh2b1, Hdgfl2, Cacnb3, Oxsm, Ube2j1, Slc9a7, Gabrb1, Ttpal, Traf3, Nfix, Arid1a, Sorl1, Tro…
	downregulated	common	6	Abl1, Dennd1a, Elp3, Hip1, Cck, Krt76
		unique to 48h	47	Rgs14, Cox7a2l, Glrx3, Gap43, Pik3r4, Basp1, Prps2, Ache, Cdkl5, Tubb5, Wdr5, Wdr20, Atp5k, Cplx3, Copg2, Mast1, S100a16, Cygb, Hnrnpdl, Timm8b, Gria4, Enah, Slc16a1, Hprt, Brox, Eif2b1, Ephb3, Tpt1, Prrc2a, Apool, Psap, Mtch1, Sphkap, Scn4b, Dnal1, Aamdc, Tcerg1, Prpf6, Slc6a6, Pym1, Ehbp1, Chrm1, Tmem55b, Jup, Tmsb4x, Abraxas2, Pcp4l1
		unique to 1 week	36	Rps8, Pfdn2, Ndufs8, Uhrf1bp1l, Bckdk, Zc3h15, Tom1, Srp14, Tmed4, Bax, Gga3, Smarca2, Mapk10, Tmem41b, Lamtor2, Ipo9, Prkag2, Nudt18, Endog, Ank, Tbck, Snrpd1, H2afy2, Gabra4, Gstm7, Slc39a7, Ccdc58, Apoa1, Fkbp15, Opalin, Praf2, S100a13, Kcnc1, Ttn, Khdrbs1, Rab3d
Cortex_ipsi_3hits	upregulated	common	198	Cox6a1, Aqp4, Tubb6, Srsf3, Rpl35, Hdhd2, Tuba1a, Usp24, Rps29, Rpl38, Fxyd7, Hpx, Hpcal1, Tmem33, Hint2, Mgst3, Rpl17, Nt5c, Mpc2, Cox6b1, Srsf7, Cyb5r1, Pdcd6, Plcxd3, Bcs1l, Camk1, Decr1, Slc6a9, Ndufa11, Rps24, Anp32e, Pllp, Arpc3, Rpl21, Pigs, Elfn2, Rragc, Isoc2a, Dcun1d1, Ufc1, Tmed2, Tuba1b, Hist1h4a, C1qa, Slc1a3, S1pr1, Akr1b7, Th, Rab31, Rab33a, Atp6v0c, Gatd1, Abcb9, Myef2, Cisd2, Pdk…
		unique to 48h	129	Apoh, Fgb, Fgg, Ces1c, Mug1, Fn1, Ahsg, Ckm, C3, A2m, Naa10, Serpina1b, Atp6ap2, Cp, Nhsl1, Fga, Rpl34, Rbx1, Alb, Itih4, Gc, Ighg2b, Apoa1, Serpina1e, Nutf2, Plxnc1, Dctn6, Cfh, Plg, Tbc1d15, Cmtm5, Kng1, Hp, Serpinc1, Serpina3k, Plxnb2, Tmem11, Serpina3n, Trf, Ube2v1, Gyg, Gstt1, Pef1, Scrn3, Fxr2, Mif, Hba, Rab22a, Itih3, Cdk14, Lgmn, Lsm4, Esyt1, Ap3b1, Cacng2, Comt, Ndufaf2, Nt5c2, Gtf3c1, T…
		unique to 1 week	87	Syne2, Tubb2b, Ube2d2a, Iba57, Rpl32, Pdcd10, Ubxn1, Mylk, Map1lc3b, Macrod1, Tbc1d17, Gjc3, Chkb, Mrpl4, Ighg1, Ilvbl, Arl3, Mpdu1, Rab24, Banf1, Mrps23, Tiam2, Prex1, March5, Exoc3, Slc30a1, Crbn, Trappc6b, Nolc1, Rgs20, Pnpla8, Cbl, Rbm39, Pabpn1, Aco1, Rer1, Myg1, Blmh, Hist1h1b, Ppm1f, Anp32b, Nucks1, Snrpd1, Prnp, Pfdn6, Smu1, Nlgn3, Wfs1, Uggt1, Slc9a3r2, Atp9a, Chmp2a, Srsf5, Csnk2a1, Spc…
	downregulated	common	75	Tmem41b, Mydgf, Cplx2, Rad23b, Rps21, Tceal5, Grcc10, Ensa, Srp14, Xpnpep3, Pkia, Hspe1, Cpped1, Celf1, Rad23a, Prrt1, Atp5e, Stmn2, Ndufs6, Nova1, Tpd52l1, Rplp2, Pip5k1a, Atp5k, Tbca, Sub1, Gatad2b, Timm9, Sf3a1, Abl1, Mrpl12, Stmn1, Tmed4, Cox5a, Dennd1a, Fn3krp, Crk, Polr2e, Sod1, Rnf7, Lsm3, Cox5b, Ebp, Fabp3, Slc25a10, Psmf1, Phpt1, Pym1, Car4, Lypla1, Pcp4, Tmem55b, Lysmd2, Ndufaf3, Pex19,…
		unique to 48h	57	Acbd6, Wbp2, Ubap2l, Pak7, Epha4, Chordc1, Dctn5, Ephb2, Ubqln2, Glrx, Nhlrc2, Eea1, Sema4d, Psmb6, Fhl2, Mprip, Mal2, Gprin1, Ddx19a, Gigyf2, Tex2, Wdr20, C1qtnf4, Wdr5, Scn4b, Ctsl, Vmp1, Aida, Ephb3, C2cd5, Ndufv3, Camk2n1, Cox7a2l, Mbnl2, Asphd1, Golga5, Ttc9, Lamtor2, Pts, Ranbp2, Elmod1, Ethe1, Pfdn5, Glrx5, Ehbp1, Fam160a2, Bola1, Arpin, Chmp1a, Ppp1r12b, Tcerg1, Ubxn1, Tbcc, Opalin, Akap7…
		unique to 1 week	77	Bckdhb, Sypl, Gfpt1, G3bp2, Rbm14, Efhd2, Psap, Rdh11, Cnbp, Necap1, Gmfb, Uckl1, Myl6, Myh11, Zzef1, Uhrf1bp1l, Arpp21, Mipep, Zfp428, Gipc1, Eif6, Cend1, Ndufb3, Tpm3, Mrpl11, Npm1, Ghitm, Dbi, Slc38a1, Rell2, Ppp1r12c, Copz1, Zc3h15, Eloc, Nebl, Arhgef17, Ube4b, Stxbp6, Arl6ip5, Fbxo22, Cdkn2aip, Rcc1, Fsd1l, Ywhag, Lin7a, Eif4b, Aarsd1, Rida, Ttr, Caprin1, Gria4, Calb2, Trpv2, S100a16, Hip1, …
Hippo_contra_1hit	upregulated	common	0
		unique to 48h	19	Nutf2, Tmed2, C1qa, Micu1, Rpl34, Mocs3, Ube2j1, Adam10, Rpl21, Ddi2, Gmppa, Hccs, Get4, Ralgapb, Trnt1, Klhl22, Cluh, Thrap3, Gapvd1
		unique to 1 week	2	Pea15a, Ube2v1
	downregulated	common	1	Smc1a
		unique to 48h	7	Uhrf1bp1l, Cpne2, Ensa, Basp1, Faim2, Romo1, Amdhd2
		unique to 1 week	0
Hippo_contra_3hits	upregulated	common	221	Cox6a1, Tuba1a, Pea15a, Sh3bgrl3, Sdhc, Rpl35, Rpl15, Mgst3, Ndufa3, Hint2, Nutf2, Hpcal1, Naa10, Rpl38, Mpc2, Csnk2a2, Rpl21, C1qa, Ndufa11, Pdcd6, Kctd4, Tmem33, Lrrc4c, Rps15, Fdps, Them4, Brox, Hdhd2, Tomm40l, Pura, Btf3l4, Pef1, Tspan2, Smap2, Dcun1d1, Ap2s1, Slc1a3, Bdh1, Slc25a1, Pigs, Ckm, Fuk, Rbm3, Macrod1, Anp32e, Plcxd3, Ppp2ca, Hpca, Itch, Plxnc1, Arl3, Tuba4a, Faf2, Rps8, Nans, Trov…
		unique to 48h	118	Tubb6, Haghl, Rps26, Apoa1, Tbc1d15, Arpc5l, Nhsl1, Rpl32, Rps29, C3, Ube2v1, Scn1b, Mif, Serpina3n, Scn9a, Ksr2, Ralgapb, Rab22a, Man2c1, Tmem256, Stk32c, Ssr4, Rrbp1, Lrrc8a, Rab24, Crtac1, Ak2, A2m, Scarb2, Gria4, Atp5s, Hspbp1, Cox6b1, Eif2b1, Sh2b1, Chid1, Ncln, Cpox, Ggps1, Arpp19, Anks1b, Ahsg, Txndc12, Ces1c, Commd9, Capza2, Rps6, Mrpl4, Jph1, Pnpla8, Rlbp1, Itih4, Prps2, Ctbp2, Hspb1, Bc…
		unique to 1 week	76	Arglu1, Rpl34, Ubxn1, Pllp, Iba57, Micu1, Tmed2, Akr1b7, Banf1, Psme2, Fmnl2, Rps24, Tmed9, Epm2aip1, Gcc2, Tmx1, Acss1, Isoc2a, D2hgdh, Naxe, Ighg1, Anp32b, Get4, Slc1a1, Dynlt3, Dpm1, Kcnc2, Acot2, Chtop, Slirp, Jpt1, Dhrs7, Emb, Plxna2, Elmod1, Ilk, Api5, Atl3, Rabgef1, Ptprg, Lrrc57, Cdh11, Tomm22, Hnrnpll, Mrpl37, Snrnp40, Gapvd1, Atp6v0a1, Snta1, Atl2, Usp10, Gba2, Nsmf, Katnal1, Celf4, Cac…
	downregulated	common	69	Tpm3, Stx7, Cars, Dmtn, Agfg1, Cttn, Enah, Efhd2, Clip1, Strn4, Eif2a, Lmnb2, Cltb, Atp5k, Fubp1, Ubqln2, Basp1, Fkbp5, Cplx2, Lhfpl4, Psmb6, Bcam, Ccdc93, Rhob, Gripap1, Fabp3, Dbi, Fam136a, Eea1, Npc2, Hspe1, Sec61a1, Tpr, Ensa, Dync1i2, Uhrf1bp1l, Calb2, C1qtnf4, Pts, Sod1, Ndufs6, Clta, Cox5a, Pfdn1, Kcmf1, Dpp7, Arpin, Pex19, Dis3l2, Timm9, Eloc, Snca, Stmn2, Cox5b, Nck1, Ndufb3, Ndufv3, Lga…
		unique to 48h	43	Nudcd3, Gabarapl2, Snrpd2, Cbx3, Tnik, Dpysl3, Lmnb1, Fabp7, Gigyf1, Bub3, Rhog, Glg1, Plekhb1, Pgrmc2, Uckl1, Map7d1, Lsm3, Bcas1, Rbx1, Ly6h, Ranbp3, Itga6, Gm996, Sqstm1, Asphd1, Mast1, Apba1, Zfr, Gprin1, Tbca, Rps21, Cygb, Fsd1l, Ctsl, Gprin3, Plxna2, Tnc, Rhof, Rab27b, Prrc2c, Rabggtb, Ssbp1, Atpif1
		unique to 1 week	83	Timm13, Yars, Jam3, Elob, Khsrp, Cpped1, Slc7a5, Hnrnpa1, Tpm4, Ube2m, Slc4a1, Mms19, Myl6, Gc, Dbnl, Hagh, Vps37b, Calb1, Srprb, Acp1, Lasp1, Coq9, Ctnnbl1, Psap, Grb2, Npm1, Grm2, Psmd9, Sipa1l3, Glrx, Magi2, Tceal5, Lin7a, Cbr3, Snapin, Hspg2, Grcc10, Pip4k2c, Rplp2, Tomm5, Eml4, Glrx3, Eipr1, Slc9a3r2, Begain, Pfdn5, Gcsh, Mrpl12, Eif4b, Abhd10, Gatad2b, Pip5k1a, Wbp2, Pten, Sgtb, Ccdc58, Fga…
Hippo_ipsi_1hit	upregulated	common	0
		unique to 48h	1	Hspa1l
		unique to 1 week	0
	downregulated	common	0
		unique to 48h	0
		unique to 1 week	0
Hippo_ipsi_3hits	upregulated	common	10	Cox6a1, Sdhc, Rpl35, Hdhd2, Myef2, Hint2, C1qa, Tmed2, Rps15, Akr1b8
		unique to 48h	64	C3, Apoh, Apoa1, Rpl15, Rpl13, Mpc2, Naa10, Hpx, Hp, Rps24, Isoc2a, Hpcal1, Rpl18, Pdcd6, Ces1c, Ahsg, Rpl38, Rpl32, Mug1, Serpina3n, Ptgr2, Alb, Cox6b1, Sec61b, Iba57, Tmem33, Snrpd1, Pigs, Apod, Rpl6, Serpina1e, Gucy1b1, Entpd2, Scn1b, Syt12, Hint3, Nop56, Lgmn, Fkbp15, Cp, Psme2, Slc1a3, Hist1h4a, Arpc3, Mpp1, Cpt2, Stt3b, Lcp1, Brox, Plxnc1, Exoc3, Rab22a, Gcsh, Tkfc, Mapk9, Coq6, Coq7, Tmem9…
		unique to 1 week	2	Crocc, Rpl34
	downregulated	common	3	Snca, Cmtm4, Tmsb4x
		unique to 48h	5	Ppih, Cox5b, Ndufb3, Atp5d, Sphkap
		unique to 1 week	1	Tsc22d1
