# Supplementary material for: Uncovering injury-specific proteomic signatures and neurodegenerative risks in single and repetitive traumatic brain injury
Source: Signal Transduct Target Ther. 2025 Jun 23;10:195. doi: 10.1038/s41392-025-02286-9 (PMC12183312; doi:10.1038/s41392-025-02286-9)
Supplement: Supplementary file 7 — Supp. Table 6 [file 41392_2025_2286_MOESM7_ESM.xlsx]

## Sheet: Sheet1
Supplementary Table 6. GO BP enrichment of timepoint-specific and time-independent DEPs.
Condition	Status (compared to Sham)	Intersection group	GO.ID	Term	all counts	Annotated	Significant	Expected	Fold-Enrichment	weighted-Fisher p-value	genes
Cortex_contra_1hit	upregulated	unique to 1 week	GO:1901653	cellular response to peptide	287	93	5	2.3	2.17	0.0083	Akt2, Fis1, Rab31, Smpd3, Snx6
	downregulated	unique to 1 week	GO:1903393	positive regulation of adherens junction organization	31	16	5	0.8	6.25	0.0319	Arf6, Dusp3, Ptprj, Sdc4, Thy1
			GO:0002687	positive regulation of leukocyte migration	144	22	5	1.1	4.55	0.0433	C1qbp, Oxsr1, Ptprj, Rhoa, Thy1
			GO:0006749	glutathione metabolic process	59	25	5	1.25	4	0.007	Ethe1, Gclc, Gpx1, Gss, Sod2
			GO:0060538	skeletal muscle organ development	206	33	5	1.65	3.03	0.0494	Cntfr, Gpc1, Gpx1, Naca, Rhoa
			GO:0009119	ribonucleoside metabolic process	70	36	5	1.8	2.78	0.0494	Ctps, Nt5c3, Pycrl, Rab23, Rhoa
Cortex_contra_3hits	upregulated	common	GO:0042273	ribosomal large subunit biogenesis	81	22	7	0.64	10.94	0.00306	Rpl14, Rpl24, Rpl3, Rpl35, Rpl38, Rpl6, Rpl7a
			GO:0006364	rRNA processing	198	33	6	0.97	6.19	0.00032	Rpl14, Rpl35, Rpl7a, Rps16, Rps24, Rps8
			GO:0043488	regulation of mRNA stability	98	35	6	1.03	5.83	0.01574	Cirbp, Cpeb3, Fxr2, Hnrnpa0, Larp1, Myef2
			GO:0002181	cytoplasmic translation	94	51	7	1.49	4.7	0.00061	Cpeb3, Drg1, Rpl18, Rpl24, Rpl38, Rpl6, Rps29
			GO:0046677	response to antibiotic	305	81	6	2.37	2.53	0.0114	Aacs, Abat, Bcl2l1, Larp1, Slc1a3, Top2b
			GO:0006412	translation	614	246	17	7.21	2.36	0.02387	Cirbp, Cpeb3, Drg1, Fxr2, Larp1, Rpl14, Rpl18, Rpl24, Rpl3, Rpl35, Rpl38, Rpl6, Rps16, Rps24, Rps29, Rps8, Rps9
			GO:0000278	mitotic cell cycle	799	183	11	5.36	2.05	0.02892	Bcl2l1, Chmp2a, Drg1, Dynlt3, Psme2, Ptpa, Rpl24, Top2b, Ttyh1, Tuba1a, Tuba1b
		unique to 48h	GO:0009636	response to toxic substance	344	109	8	2.91	2.75	0.0194	Akr1b8, Blmh, Ephx1, Gstm5, Mapk1, Scn1b, Slc30a1, Th
	downregulated	common	GO:0042775	mitochondrial ATP synthesis coupled electron transport	57	37	5	0.44	11.36	0.0001	Cox5a, Cox5b, Ndufs6, Ndufv3, Snca
Cortex_ipsi_1hit	upregulated	unique to 48h	GO:0016197	endosomal transport	204	95	5	1.16	4.31	0.0333	Arl1, Chmp2a, Rab35, Snap25, Vps4a
	downregulated	unique to 1 week	GO:0006886	intracellular protein transport	882	392	8	3.9	2.05	0.0422	Gga3, Ipo9, Mapk10, Rab3d, Srp14, Tbck, Tmed4, Tom1
Cortex_ipsi_3hits	upregulated	common	GO:0007605	sensory perception of sound	266	33	6	1.76	3.41	0.0069	Aqp4, Grm7, Mbp, Myh14, Rpl38, Slc1a3
			GO:0032981	mitochondrial respiratory chain complex I assembly	45	30	5	1.6	3.12	0.0194	Bcs1l, Ndufa11, Ndufa3, Ndufb6, Ndufs5
			GO:0006364	rRNA processing	198	33	5	1.76	2.84	0.0285	Rpl14, Rpl27, Rpl35, Rps24, Rps8
			GO:0002181	cytoplasmic translation	94	51	7	2.71	2.58	0.0171	Drg1, Rpl15, Rpl17, Rpl18, Rpl38, Rpl6, Rps29
			GO:0006888	ER to Golgi vesicle-mediated transport	123	60	8	3.19	2.51	0.0354	Nrbp1, Pdcd6, Rab33a, Scfd1, Sec23a, Tmed2, Trappc1, Trappc4
		unique to 48h	GO:0072376	protein activation cascade	199	17	11	0.6	18.33	4.2e-08	A2m, Apoh, C1qb, C3, Cfh, Fga, Fgb, Fgg, Ighg2b, Ighm, Serpinc1
			GO:0002526	acute inflammatory response	122	19	11	0.68	16.18	3.8e-08	A2m, Ahsg, C3, Cfh, Fn1, Hp, Ighg2b, Itih4, Mif, Serpina1b, Serpina3n
			GO:0006956	complement activation	187	12	6	0.43	13.95	1.4e-06	A2m, C1qb, C3, Cfh, Ighg2b, Ighm
			GO:0006959	humoral immune response	355	21	10	0.75	13.33	4.1e-05	A2m, C1qb, C3, Cfh, Fga, Fgb, Hrg, Ighg2b, Ighm, Rpl30
			GO:0030195	negative regulation of blood coagulation	49	15	7	0.53	13.21	3.1e-07	Apoh, Fga, Fgb, Fgg, Hrg, Kng1, Plg
			GO:0002673	regulation of acute inflammatory response	67	11	5	0.39	12.82	2e-05	A2m, C3, Cfh, Ighg2b, Mif
			GO:0031638	zymogen activation	65	12	5	0.43	11.63	3.4e-05	Apoh, Fga, Fgb, Fgg, Lgmn
			GO:0042742	defense response to bacterium	428	20	6	0.71	8.45	4.6e-05	Fga, Fgb, Hp, Ighg2b, Ighm, Rpl30
			GO:0007596	blood coagulation	156	38	10	1.35	7.41	0.02103	Ap3b1, Apoh, C3, Fga, Fgb, Fgg, Hrg, Kng1, Plg, Serpinc1
			GO:0010466	negative regulation of peptidase activity	242	51	12	1.81	6.63	0.00049	A2m, Ahsg, Hrg, Itih3, Itih4, Kng1, Mug1, Serpina1b, Serpina1e, Serpina3k, Serpina3n, Serpinc1
			GO:0002250	adaptive immune response	583	44	9	1.56	5.77	0.01073	C1qb, C3, Fga, Fgb, Fgg, Ighg2b, Ighm, Mif, Pnp
			GO:0010951	negative regulation of endopeptidase activity	178	39	8	1.39	5.76	5e-05	Ahsg, Hrg, Kng1, Serpina1b, Serpina1e, Serpina3k, Serpina3n, Serpinc1
			GO:0009617	response to bacterium	907	74	13	2.63	4.94	0.00204	C3, Ces1c, Fga, Fgb, Hp, Ighg2b, Ighm, Mapk1, Mif, Rpl30, Serpina3n, Stat1, Trf
			GO:0002697	regulation of immune effector process	420	64	10	2.28	4.39	0.0336	A2m, Apoa1, C3, Cfh, Ighg2b, Ighm, Mif, Pnp, Stat1, Traf3
			GO:0022409	positive regulation of cell-cell adhesion	242	44	6	1.56	3.85	0.00926	Ap3b1, Capn1, Fga, Fgb, Fgg, Pnp
			GO:0048771	tissue remodeling	193	38	5	1.35	3.7	0.00122	Ahsg, Capn1, Hrg, Plg, Trf
			GO:0032103	positive regulation of response to external stimulus	312	65	8	2.31	3.46	0.009	Apoh, C3, Fn1, Hrg, Ighg2b, Lgmn, Mif, Plg
			GO:0051592	response to calcium ion	127	57	7	2.03	3.45	0.00183	Cpne7, Fga, Fgb, Fgg, Lgmn, Pef1, Plcd1
			GO:0070374	positive regulation of ERK1 and ERK2 cascade	218	44	5	1.56	3.21	0.01878	C3, Fga, Fgb, Fgg, Mif
			GO:0070371	ERK1 and ERK2 cascade	323	71	8	2.52	3.17	0.00677	C3, Fga, Fgb, Fgg, Fn1, Mapk1, Mif, Trf
			GO:0045087	innate immune response	842	116	13	4.13	3.15	1.9e-07	A2m, C1qb, C3, Cfh, Fga, Fgb, Fgg, Ighg2b, Ighm, Mif, Stat1, Tollip, Traf3
			GO:0043434	response to peptide hormone	324	99	11	3.52	3.12	3.8e-08	Ahsg, Capn1, Eif2b2, Eif2b5, Plcd1, Serpina1b, Serpina1e, Serpina3k, Serpina3n, Slc27a1, Stat1
			GO:0071248	cellular response to metal ion	154	57	6	2.03	2.96	0.01211	Cpne7, Fn1, Hrg, Lgmn, Mapk1, Trf
			GO:0006869	lipid transport	330	65	6	2.31	2.6	0.02725	Apoa1, Apoh, Esyt1, Mif, Osbpl1a, Slc27a1
			GO:0009206	purine ribonucleoside triphosphate biosynthetic process	147	57	5	2.03	2.46	0.01148	Atp5c1, Mif, Nme1, Pfkm, Pnp
			GO:0050673	epithelial cell proliferation	425	72	6	2.56	2.34	0.03734	Apoa1, Apoh, Mapk1, Nme1, Pura, Stat1
			GO:0090407	organophosphate biosynthetic process	503	191	15	6.79	2.21	0.00275	Apoa1, Atp5c1, Ckb, Ckm, Coasy, Dpm3, Fdps, Mapk1, Mif, Nme1, Pdxk, Pfkm, Plcd1, Pnp, Slc27a1
		unique to 1 week	GO:0006511	ubiquitin-dependent protein catabolic process	580	192	10	4.7	2.13	0.021	Bag5, Cbl, Ccdc47, Crbn, Csnk2a1, Trim32, Ube2d2a, Ubxn1, Usp10, Wfs1
	downregulated	common	GO:0000398	mRNA splicing, via spliceosome	256	88	5	1.75	2.86	0.0467	Celf1, Lsm3, Nova1, Prpf6, Sf3a1
Hippo_contra_3hits	upregulated	common	GO:0006734	NADH metabolic process	29	18	5	1.08	4.63	0.00328	Gpi1, Mdh1, Pfkl, Pfkm, Tigar
			GO:0045739	positive regulation of DNA repair	66	21	5	1.25	4	0.00672	Apbb1, Nudt16, Pnp, Tigar, Top2b
			GO:1903322	positive regulation of protein modification by small protein conjugation or removal	134	32	7	1.91	3.66	0.03055	Aimp2, Dcun1d1, Mapk9, Pdcd6, Pef1, Sart3, Tollip
			GO:0002181	cytoplasmic translation	94	51	10	3.05	3.28	0.00019	Cpeb3, Drg1, Eif4a1, Rpl15, Rpl18, Rpl19, Rpl30, Rpl38, Rpl6, Rpsa
			GO:0031398	positive regulation of protein ubiquitination	112	27	5	1.61	3.11	0.01991	Aimp2, Dcun1d1, Mapk9, Pdcd6, Pef1
			GO:0032981	mitochondrial respiratory chain complex I assembly	45	30	5	1.79	2.79	0.03041	Ndufa11, Ndufa3, Ndufa8, Ndufb7, Ndufs5
			GO:0050714	positive regulation of protein secretion	302	71	9	4.24	2.12	0.02289	Abat, Apbb1, Arf6, Cd34, Glul, Gpi1, Mpc2, Pfkm, Ppia
			GO:0009152	purine ribonucleotide biosynthetic process	223	104	13	6.21	2.09	0.03648	Acly, Adss, Aprt, Atp5o, Dcakd, Gpi1, Gucy1b1, Mpc2, Pdk1, Pfkl, Pfkm, Pnp, Tigar
		unique to 48h	GO:0002526	acute inflammatory response	122	19	7	0.62	11.29	0.0015	A2m, Ahsg, C3, Cfh, Itih4, Mif, Serpina3n
			GO:0009152	purine ribonucleotide biosynthetic process	223	104	11	3.37	3.26	0.01623	Adcy1, Ak2, Atp5j2, Bcl2l1, Eno2, Mif, Nme1, Pdha1, Pgam1, Prps2, Tpi1
			GO:0051235	maintenance of location	322	90	6	2.92	2.05	0.02511	Alb, Apoa1, Apoe, Arl2, C3, Gstm7
		unique to 1 week	GO:0007030	Golgi organization	121	56	5	1.15	4.35	0.0053	Atl2, Atl3, Gcc2, Tmed2, Tmed9
			GO:0051260	protein homooligomerization	383	136	6	2.79	2.15	0.0357	Atl2, Atl3, Kcnc2, Micu1, Naxe, Slc1a1
	downregulated	common	GO:0042775	mitochondrial ATP synthesis coupled electron transport	57	37	5	0.69	7.25	0.00062	Cox5a, Cox5b, Ndufs6, Ndufv3, Snca
			GO:0022900	electron transport chain	85	54	6	1.01	5.94	0.03492	Cox5a, Cox5b, Ndufb3, Ndufs6, Ndufv3, Snca
		unique to 1 week	GO:0006898	receptor-mediated endocytosis	222	102	7	2.32	3.02	0.00256	Dbnl, Grb2, Hip1, Hspg2, Lrpap1, Magi2, Reps1
			GO:0051604	protein maturation	300	84	5	1.91	2.62	0.00093	Fga, Gcsh, Glrx3, Mms19, Snapin
Hippo_ipsi_3hits	upregulated	common	GO:1901360	organic cyclic compound metabolic process	5208	998	7	2.84	2.46	0.0327	Akr1b8, Cox6a1, Hint2, Myef2, Rpl35, Rps15, Sdhc
			GO:0006725	cellular aromatic compound metabolic process	5012	959	6	2.73	2.2	0.0364	Akr1b8, Cox6a1, Myef2, Rpl35, Rps15, Sdhc
		unique to 48h	GO:0051604	protein maturation	300	84	5	1.46	3.42	0.04346	Apoh, C3, Gcsh, Lgmn, Naa10
