# Supplementary material for: Uncovering injury-specific proteomic signatures and neurodegenerative risks in single and repetitive traumatic brain injury
Source: Signal Transduct Target Ther. 2025 Jun 23;10:195. doi: 10.1038/s41392-025-02286-9 (PMC12183312; doi:10.1038/s41392-025-02286-9)
Supplement: Supplementary file 8 — Supp. Table 7 [file 41392_2025_2286_MOESM8_ESM.xlsx]

## Sheet: Sheet1
Supplementary Table 7. Intersection analysis of Differentially Expressed protein lists across hit conditions.
Condition	Status (compared to Sham)	Intersection group	Number	genes
Cortex_contra_48h	upregulated	common	18	Plxnd1, Rpl35, Rpl36a, Ndufa3, Larp1, Tmed2, C1qa, Tbc1d17, Dcun1d1, Pcnp, Gmppa, Psmd8, Ttc19, Bcl2l1, H2afy2, Dock9, Plcxd3, Coq6
		unique to 1 hit	17	Adar, Mrps15, Ube2d2a, Rpl34, Cnih2, Rexo2, Snw1, Ccdc92, Dock7, Emc1, Lamtor2, Fbxo6, Snap25, Hsdl2, Ermp1, Ndufb6, Ppp3r1
		unique to 3 hits	190	Cox6a1, Tubb2b, Rpl38, Tuba1a, Hpcal1, Rps29, Nt5c, Ckm, Ttn, Hdhd2, Mpc2, Myef2, Cmtm5, Ccdc136, Cox6b1, Tfam, Rpl32, Asah1, Them4, Pdcd6, Map1lc3b, Rpl18, Slc6a9, Akr1b8, Hist1h4a, Arhgef9, Elfn2, Tmem11, Rps24, Pef1, Rab31, Rpl14, Camk1, Lama2, Clcn3, Akr1b7, Cd34, Pdp1, Ubr3, S1pr1, Llgl1, Nmt2, Ncln, Top2b, Dynlt3, Hnrnpa0, Gatd1, Hint3, Tuba4a, Fuk, Tmem33, Gtf3c1, Tmem35a, Tmem50b, C3, Map…
	downregulated	common	11	Ensa, Dpp7, Ptprf, Lyplal1, Tbr1, Amdhd2, S100a16, Romo1, Ccdc6, Cmtm4, Pcp4l1
		unique to 1 hit	33	Sgtb, Pi4k2a, Gspt1, Capn1, Gria4, Clic1, Basp1, Akap10, Pabpn1, Ncstn, Usmg5, Psmf1, Tpt1, Cygb, Rasa3, Gatad2b, Rab27b, Psap, Cck, Ap3s2, Faim2, Eif3g, Car14, Lrrc4c, Bcs1l, Prrc2a, Vmp1, Jpt1, Fam169a, Abraxas2, Jup, Rpl17, Appl2
		unique to 3 hits	79	Sub1, Mms19, Crk, Lasp1, Daam2, Scyl1, Tceal5, Psma5, Ube2j1, Tpm3, Pfdn5, Ubqln2, Cnbp, Zfp207, Rad23b, Gprin1, Akap7, Ppp1r1b, Chordc1, Lama5, Ccdc58, Lrba, Dnajc3, Nudt9, Epha7, Pip5k1a, Rcan1, Fam131b, Rplp2, Zfr, Cox5a, Ndufs6, Syne2, Gipc1, Slirp, Dis3l2, Stmn1, Eif4b, Golga5, Nme3, Rpl35a, Ipo4, Tmem263, Tpd52l1, Caprin1, Cox5b, Sod1, Ist1, Rnf126, Edf1, Sncb, Timm9, Fabp3, Phpt1, Rnf7, Tb…
Cortex_contra_1w	upregulated	common	18	Ndufa3, Tfam, Rpl34, Rpl14, Ncln, Sirt5, Larp1, Ndufa2, Hnrnpa0, Tmem256, Top2b, Kif3b, Atp6ap1, Slc6a9, Hmga1, Tpi1, Ndufb5, Rras2
		unique to 1 hit	81	Mpc1, Pcnp, Rpl36a, Nrgn, Slc22a23, Ccdc88a, Ube2v1, Scoc, Atp6ap2, Macrod2, Lrrfip2, Rabggtb, Gjc3, Dctn6, Ppp6r1, Atpif1, Hdgfl2, Ddx46, Fnbp1l, Skiv2l2, Fam171b, Eif2b5, Rab31, Timm8b, Mrpl19, Kcmf1, Tmcc2, Nup35, Atp5e, C1qa, Ptgds, Dock7, Lama2, Ttc19, Cbx5, Pars2, Sf3b1, Sypl, Thrap3, Slc25a23, Ddrgk1, Pum1, Cldn10, Osbp2, Asic1, Acap2, Snx6, Rpl10a, Agfg2, Marcksl1, Snap29, Mtss1l, Kng1, G…
		unique to 3 hits	118	Cox6a1, Rpl35, Tuba1a, Hpcal1, Nt5c, Rps29, Rpl38, Ccdc136, Plxnd1, Hdhd2, Myef2, Mylk, Arhgef9, Plcxd3, Iba57, Elfn2, Rpl18, Gabarapl1, Mpc2, Cd34, Them4, Psmd8, Tmem33, Pdcd6, Tmed2, Rps24, Hpca, Tmem121b, Tmem11, Gatd1, Pef1, Tbc1d17, Hist1h4a, Slc1a3, Bcl2l1, Akr1b7, Bdh1, Fundc2, Mrps18b, Snrpd3, Rbm8a, Stt3b, Gng10, Tmx1, Crbn, Tmem50b, Fuk, H1f0, Ppp2ca, Dcun1d1, Nmt2, Scn8a, Rpl6, Tuba1b,…
	downregulated	common	10	Gc, Itih2, Fth1, Ndufaf3, Ctsl, Pcsk2, Cope, Ppp1r1a, Grcc10, Rplp2
		unique to 1 hit	176	Psma7, Got2, Mogs, Synpr, Samm50, Atp6v1d, Rgs7, Gpc1, Aco2, Cyb5r3, Atp1b1, Celf2, Ndufa8, Sod2, Cntnap1, Slc25a19, Psmf1, Sept3, Tmem30a, Arfip2, Rab23, G3bp1, Apod, Stx12, Gnb5, Ndufb9, Prepl, Usp10, Cpne5, Rhoa, Qdpr, Lrrtm4, Actr1a, Sh3gl1, Cadm2, Atp5c1, Dgkb, Ddost, Ndufa12, Serpina1b, Mydgf, Crmp1, Eml2, Wipf2, Syncrip, Wasl, Uap1l1, Cask, Psmd5, Puf60, Adprhl2, Pfkm, Wdr54, Vps35, Pdxp, …
		unique to 3 hits	81	Ube4b, Tpm1, Rbm14, Ywhag, Nebl, Psma5, Pgam2, Ncstn, Tpm3, Adgrg1, Gspt1, Crk, Psmd9, Tsr2, Timm13, Ndufs6, Tceal5, Txn1, Ddx19a, Arpin, Prpf6, Ndufv3, Ppif, Cbr3, Lyplal1, Pfdn5, Mob2, Lama5, Gyg, Tomm5, Timm9, Cygb, Dpp7, Fabp3, Rida, Akap10, Tpd52l1, Nrd1, Dnajc3, Sod1, Rad23a, Lhfpl4, Dis3l2, Phpt1, Cox5a, Cplx2, Eif2b4, Cox5b, Pts, Sphkap, Lgals1, Tagln, Ubr3, Vmp1, Pam, Pcp4, Mien1, Tmem16…
Cortex_ipsi_48h	upregulated	common	46	Aqp4, Rpl35, Usp24, Srsf3, Cdk14, Ufc1, Ube2v1, Ndufa11, Chm, Tmed2, Rpl34, Iglon5, Slc6a9, Nt5c, Dcun1d1, Cpt1c, Dpm3, Srsf7, Elfn2, Camk1, Rragc, Grm7, Tnpo1, Gyg, Ndufa3, Ica1, Ndufaf2, Dctn6, Ndufb6, Hpcal1, Vps4a, Pde4a, Apbb1, Rab35, Nop58, Ermp1, Bdh1, Tdrkh, Sf3a3, Lsm14a, Rps24, Aimp2, Arl1, Rpl7a, Pdcd6, Rpl6
		unique to 1 hit	22	Epha6, Mrps15, Pdcd10, Ube2d2a, Adar, Homer3, Pcnp, Slc9a3r2, Gjc3, Cnih2, Nacad, Mindy2, Brk1, Chmp2a, Pfdn6, Snap25, Limch1, Ppm1b, Enpp6, Prkab2, Tprgl, Fbxo6
		unique to 3 hits	281	Cox6a1, Apoh, Fgb, Tubb6, Fgg, Hdhd2, Tuba1a, Ces1c, Rps29, Mug1, Rpl38, Fxyd7, Fn1, Ahsg, Ckm, Hpx, C3, Tmem33, Hint2, A2m, Naa10, Mgst3, Serpina1b, Rpl17, Atp6ap2, Cp, Nhsl1, Fga, Rbx1, Alb, Itih4, Mpc2, Gc, Cox6b1, Ighg2b, Cyb5r1, Apoa1, Serpina1e, Plcxd3, Bcs1l, Nutf2, Plxnc1, Decr1, Cfh, Plg, Anp32e, Tbc1d15, Pllp, Arpc3, Rpl21, Pigs, Isoc2a, Cmtm5, Kng1, Tuba1b, Hist1h4a, Hp, Serpinc1, C1qa…
	downregulated	common	17	Cox7a2l, Wdr5, Wdr20, Atp5k, Abl1, Timm8b, Dennd1a, Ephb3, Scn4b, Tcerg1, Prpf6, Slc6a6, Pym1, Ehbp1, Tmem55b, Tmsb4x, Krt76
		unique to 1 hit	36	Rgs14, Glrx3, Gap43, Pik3r4, Basp1, Prps2, Ache, Cdkl5, Tubb5, Cplx3, Copg2, Mast1, S100a16, Cygb, Hnrnpdl, Gria4, Enah, Slc16a1, Hprt, Brox, Eif2b1, Tpt1, Prrc2a, Apool, Psap, Mtch1, Sphkap, Dnal1, Aamdc, Chrm1, Elp3, Hip1, Jup, Abraxas2, Cck, Pcp4l1
		unique to 3 hits	115	Acbd6, Wbp2, Ubap2l, Tmem41b, Mydgf, Pak7, Cplx2, Rad23b, Epha4, Chordc1, Rps21, Tceal5, Dctn5, Ephb2, Ubqln2, Grcc10, Glrx, Ensa, Nhlrc2, Eea1, Srp14, Sema4d, Xpnpep3, Psmb6, Fhl2, Mprip, Pkia, Mal2, Gprin1, Ddx19a, Hspe1, Gigyf2, Cpped1, Tex2, Celf1, C1qtnf4, Rad23a, Prrt1, Atp5e, Stmn2, Ndufs6, Nova1, Tpd52l1, Rplp2, Pip5k1a, Tbca, Sub1, Gatad2b, Ctsl, Vmp1, Timm9, Aida, Sf3a1, Mrpl12, Stmn1, …
Cortex_ipsi_1w	upregulated	common	34	Aqp4, Usp24, Rpl17, Srsf3, Cyb5r1, Iglon5, Chm, Ufc1, Macrod2, Pdcd10, Gjc3, Slc6a9, Bcs1l, Elfn2, Pdcd6, Cox6b1, Slc9a3r2, Stim1, Slc1a3, Rbm3, Oscp1, Rab33a, Cpt1c, Camk1, Trappc6b, Cacng3, Ttpal, Nt5c, Trove2, Pex14, Pfdn6, Mast3, Nop58, Rsu1
		unique to 1 hit	56	Mpc1, Atp6ap2, Rbx1, Golga3, Slc22a23, Tfam, Nrgn, Slc7a10, Ube2v1, Pcnp, Tmem132e, Pik3cb, Dpm3, Plin3, Fam171b, Ccdc88a, Chgb, Agtpbp1, Tbc1d15, Zfp638, Mrpl19, Plxnc1, Ccdc124, Dnajc8, Ppp6r1, Acbd3, Dctn6, Zfp207, Eif2b5, Mycbp2, Cops7b, Ppm1b, Sh2b1, Hdgfl2, Cacnb3, Oxsm, Ube2j1, Slc9a7, Gabrb1, Tnpo1, Traf3, Nfix, Arid1a, Sorl1, Zranb2, Plpbp, Dnajc3, Aspscr1, Dpp8, Oxa1l, Zyx, Slc7a5, Nrd1…
		unique to 3 hits	251	Cox6a1, Syne2, Tubb2b, Rpl35, Hdhd2, Tubb6, Tuba1a, Mgst3, Hint2, Hpcal1, Fxyd7, Rpl38, Ube2d2a, Tmem33, Rps29, Iba57, Decr1, Rpl32, Gatd1, Khdrbs3, Ndufa11, Plcxd3, Mpc2, Rps24, Srsf7, Rragc, Cisd2, C1qa, Ubxn1, Mlec, Myef2, Mylk, Pllp, Tuba1b, S1pr1, Top2b, Fundc2, Map1lc3b, Pdk1, Scn9a, Cpne4, Rpl18, Vps4a, Man2c1, Macrod1, Pigs, Isoc1, Tbc1d17, Tmed2, Luc7l2, Anp32e, Rpl21, Dcun1d1, Bdh1, Hpc…
	downregulated	common	10	Uhrf1bp1l, Zc3h15, Srp14, Hip1, Tmed4, Dennd1a, Tmem41b, Abl1, Krt76, Rab3d
		unique to 1 hit	32	Rps8, Pfdn2, Ndufs8, Bckdk, Tom1, Bax, Gga3, Smarca2, Mapk10, Lamtor2, Ipo9, Prkag2, Nudt18, Endog, Ank, Tbck, Snrpd1, H2afy2, Gabra4, Gstm7, Cck, Slc39a7, Ccdc58, Apoa1, Elp3, Fkbp15, Opalin, Praf2, S100a13, Kcnc1, Ttn, Khdrbs1
		unique to 3 hits	142	Bckdhb, Sypl, Gfpt1, G3bp2, Crk, Rbm14, Efhd2, Sf3a1, Psap, Pkia, Rdh11, Cnbp, Atp5k, Necap1, Gmfb, Uckl1, Cpped1, Myl6, Myh11, Zzef1, Arpp21, Mipep, Zfp428, Gipc1, Eif6, Cend1, Rad23b, Grcc10, Pex19, Ndufb3, Tpm3, Nova1, Mrpl11, Ensa, Hspe1, Npm1, Stmn1, Ghitm, Dbi, Slc38a1, Rell2, Mydgf, Prrt1, Ppp1r12c, Pip5k1a, Copz1, Eloc, Nebl, Arhgef17, Ube4b, Xpnpep3, Cplx2, Stxbp6, Psmf1, Tceal5, Arl6ip5…
Hippo_contra_48h	upregulated	common	11	Nutf2, C1qa, Rpl21, Ddi2, Gmppa, Hccs, Ralgapb, Trnt1, Klhl22, Cluh, Thrap3
		unique to 1 hit	8	Tmed2, Micu1, Rpl34, Mocs3, Ube2j1, Adam10, Get4, Gapvd1
		unique to 3 hits	328	Cox6a1, Tuba1a, Tubb6, Pea15a, Sh3bgrl3, Sdhc, Rpl35, Haghl, Rpl15, Mgst3, Ndufa3, Hint2, Rps26, Hpcal1, Naa10, Apoa1, Rpl38, Mpc2, Tbc1d15, Csnk2a2, Arpc5l, Nhsl1, Ndufa11, Pdcd6, Kctd4, Rpl32, Tmem33, Lrrc4c, Rps15, Rps29, Fdps, Them4, Brox, C3, Hdhd2, Tomm40l, Pura, Btf3l4, Pef1, Tspan2, Smap2, Dcun1d1, Ap2s1, Slc1a3, Bdh1, Ube2v1, Slc25a1, Pigs, Ckm, Fuk, Scn1b, Rbm3, Macrod1, Anp32e, Plcxd3,…
	downregulated	common	4	Uhrf1bp1l, Ensa, Basp1, Amdhd2
		unique to 1 hit	4	Cpne2, Faim2, Romo1, Smc1a
		unique to 3 hits	108	Nudcd3, Gabarapl2, Tpm3, Snrpd2, Cbx3, Stx7, Tnik, Cars, Dpysl3, Lmnb1, Dmtn, Fabp7, Gigyf1, Agfg1, Cttn, Bub3, Enah, Rhog, Glg1, Plekhb1, Efhd2, Pgrmc2, Clip1, Strn4, Eif2a, Uckl1, Map7d1, Lsm3, Lmnb2, Bcas1, Rbx1, Cltb, Atp5k, Fubp1, Ly6h, Ranbp3, Itga6, Ubqln2, Fkbp5, Cplx2, Lhfpl4, Gm996, Psmb6, Bcam, Sqstm1, Asphd1, Mast1, Ccdc93, Rhob, Gripap1, Fabp3, Apba1, Zfr, Gprin1, Dbi, Tbca, Fam136a,…
Hippo_contra_1w	upregulated	common	1	Pea15a
		unique to 1 hit	1	Ube2v1
		unique to 3 hits	296	Cox6a1, Tuba1a, Rpl35, Sdhc, Sh3bgrl3, Arglu1, Mgst3, Ndufa3, Rpl15, Hint2, Hpcal1, Nutf2, Ckm, C1qa, Naa10, Rpl34, Ubxn1, Csnk2a2, Fdps, Rpl38, Pllp, Rps15, Pdcd6, Tmem33, Mpc2, Iba57, Plxnc1, Micu1, Ndufa11, Pigs, Rpl21, Pura, Tmed2, Hdhd2, Bdh1, Plcxd3, Macrod1, Dcun1d1, Tomm40l, Akr1b7, Pef1, Itch, Banf1, Lrrc4c, Tuba4a, Anp32e, Trove2, Them4, Psme2, Smap2, Slc1a3, Brox, Ppp2ca, Pithd1, Ap2s1…
	downregulated	common	1	Smc1a
		unique to 1 hit	0
		unique to 3 hits	151	Atp5k, Fkbp5, Timm13, Yars, Jam3, Eea1, Elob, Khsrp, Tpm3, Cpped1, Slc7a5, Hnrnpa1, Tpm4, Ube2m, Slc4a1, Mms19, Myl6, Dbi, Gc, Dbnl, Enah, Hagh, Stx7, Cttn, Vps37b, Ubqln2, Calb1, Fabp3, Srprb, Acp1, Basp1, Lasp1, Coq9, Ctnnbl1, Psap, Grb2, Calb2, Fubp1, Npm1, Grm2, Psmd9, Psmb6, Sipa1l3, Clip1, Lmnb2, Glrx, Ndufb3, Agfg1, Magi2, Tceal5, Lin7a, Dmtn, Clta, Cbr3, Cltb, Cplx2, Snapin, Ndufv3, Rhob,…
Hippo_ipsi_48h	upregulated	common	0
		unique to 1 hit	1	Hspa1l
		unique to 3 hits	74	Cox6a1, C3, Sdhc, Rpl35, Apoh, Apoa1, Rpl15, Rpl13, Mpc2, Hdhd2, Myef2, Naa10, Hint2, Hpx, Hp, Rps24, C1qa, Isoc2a, Hpcal1, Rpl18, Pdcd6, Tmed2, Ces1c, Ahsg, Rpl38, Rpl32, Rps15, Mug1, Serpina3n, Ptgr2, Alb, Cox6b1, Sec61b, Iba57, Tmem33, Snrpd1, Pigs, Apod, Rpl6, Serpina1e, Gucy1b1, Entpd2, Scn1b, Akr1b8, Syt12, Hint3, Nop56, Lgmn, Fkbp15, Cp, Psme2, Slc1a3, Hist1h4a, Arpc3, Mpp1, Cpt2, Stt3b, L…
	downregulated	common	0
		unique to 1 hit	0
		unique to 3 hits	8	Ppih, Snca, Cox5b, Ndufb3, Atp5d, Sphkap, Cmtm4, Tmsb4x
Hippo_ipsi_1w	upregulated	common	0
		unique to 1 hit	0
		unique to 3 hits	12	Cox6a1, Sdhc, Rpl35, Hdhd2, Myef2, C1qa, Hint2, Crocc, Rps15, Rpl34, Tmed2, Akr1b8
	downregulated	common	0
		unique to 1 hit	0
		unique to 3 hits	4	Snca, Tsc22d1, Cmtm4, Tmsb4x
