# Supplementary material for: Uncovering injury-specific proteomic signatures and neurodegenerative risks in single and repetitive traumatic brain injury
Source: Signal Transduct Target Ther. 2025 Jun 23;10:195. doi: 10.1038/s41392-025-02286-9 (PMC12183312; doi:10.1038/s41392-025-02286-9)
Supplement: Supplementary file 9 — Supp. Table 8 [file 41392_2025_2286_MOESM9_ESM.xlsx]

## Sheet: GO-BP 3_Hits
Supplementary Table 8. Gene Ontology biological process (GO-BP) enrichment for proteins consistantly deregulated by 3 Hits across 3 tissues.
Status (compared to Sham)	GO.ID	Term	all counts	Annotated	Significant	Expected	Fold-Enrichment	weighted-Fisher p-value	genes
upregulated with 3 hits	GO:0002181	cytoplasmic translation	94	51	4	0.48	8.33	0.0012	Drg1, Rpl18, Rpl38, Rpl6
	GO:0010038	response to metal ion	269	106	4	1	4	0.0208	Abat, Hpca, Pdcd6, Ppp2ca
	GO:0000278	mitotic cell cycle	799	183	5	1.72	2.91	0.0013	Drg1, Top2b, Ttyh1, Tuba1a, Tuba1b
downregulated with 3 hits	GO:0042775	mitochondrial ATP synthesis coupled electron transport	57	37	4	0.13	30.77	3.4e-05	Cox5a, Cox5b, Ndufs6, Snca
	GO:0046907	intracellular transport	1502	637	7	2.17	3.23	0.0226	Cox5b, Cplx2, Fabp3, Scg5, Snca, Sod1, Timm9
	GO:0031328	positive regulation of cellular biosynthetic process	1903	303	3	1.03	2.91	0.0476	Fabp3, Snca, Tmsb4x
