# Supplementary material for: Uncovering injury-specific proteomic signatures and neurodegenerative risks in single and repetitive traumatic brain injury
Source: Signal Transduct Target Ther. 2025 Jun 23;10:195. doi: 10.1038/s41392-025-02286-9 (PMC12183312; doi:10.1038/s41392-025-02286-9)
Supplement: Supplementary file 10 — Supp. Table 9 [file 41392_2025_2286_MOESM10_ESM.xlsx]

## Sheet: Sheet1
Supplementary Table 9. GO BP enrichment of hit-frequency-specific and frequency-independent DEPs.
Condition	Status (compared to Sham)	Intersection group	GO.ID	Term	all counts	Annotated	Significant	Expected	Fold-Enrichment	weighted-Fisher p-value	genes
Cortex_contra_48h	upregulated	unique to 3 hits	GO:0044275	cellular carbohydrate catabolic process	34	15	5	0.77	6.49	0.00066	Pygm, Scarb2, Tigar, Tkfc, Tpi1
			GO:0042273	ribosomal large subunit biogenesis	81	22	7	1.13	6.19	0.01525	Rpl14, Rpl24, Rpl3, Rpl38, Rpl6, Rpl7, Rpl7a
			GO:0042274	ribosomal small subunit biogenesis	66	23	7	1.18	5.93	0.00157	Rpl38, Rps16, Rps19, Rps24, Rps25, Rps6, Rps8
			GO:0006364	rRNA processing	198	33	8	1.69	4.73	0.00019	Rpl14, Rpl7, Rpl7a, Rps16, Rps19, Rps24, Rps6, Rps8
			GO:0031398	positive regulation of protein ubiquitination	112	27	5	1.38	3.62	0.01071	Aimp2, Mapk9, Pdcd6, Pef1, Wfs1
			GO:0042136	neurotransmitter biosynthetic process	104	34	6	1.74	3.45	0.00108	Abat, Cd34, Chat, Mapk9, Slc1a3, Th
			GO:0002181	cytoplasmic translation	94	51	8	2.61	3.07	0.00192	Cpeb3, Drg1, Eif4a1, Rpl18, Rpl24, Rpl38, Rpl6, Rps29
			GO:0010950	positive regulation of endopeptidase activity	153	46	6	2.36	2.54	0.03344	Fam162a, Mapk9, Mbp, Pdcd6, Ppp2ca, Psme2
			GO:0045727	positive regulation of translation	120	50	6	2.56	2.34	0.04049	Cirbp, Cpeb3, Eif2b5, Fxr2, Mapk1, Rps9
			GO:0009636	response to toxic substance	344	109	12	5.58	2.15	0.0117	Aacs, Abat, Akr1b8, Blmh, Ephx1, Gstm5, Mapk1, Mbp, Scn1b, Slc30a1, Th, Top2b
	downregulated	unique to 3 hits	GO:0042775	mitochondrial ATP synthesis coupled electron transport	57	37	5	0.8	6.25	0.0011	Cox5a, Cox5b, Ndufs6, Ndufv3, Snca
Cortex_contra_1week	upregulated	unique to 1 hit	GO:1901653	cellular response to peptide	287	93	5	2.06	2.43	0.0067	Akt2, Fis1, Rab31, Smpd3, Snx6
		unique to 3 hits	GO:0042273	ribosomal large subunit biogenesis	81	22	6	0.71	8.45	0.04391	Rpl24, Rpl3, Rpl35, Rpl38, Rpl6, Rpl7a
			GO:0031398	positive regulation of protein ubiquitination	112	27	5	0.87	5.75	0.00144	Dcun1d1, Hspbp1, Pdcd6, Pef1, Wfs1
			GO:0006364	rRNA processing	198	33	5	1.06	4.72	0.00363	Rpl35, Rpl7a, Rps16, Rps24, Rps8
			GO:0007605	sensory perception of sound	266	33	5	1.06	4.72	0.00363	Mbp, Rpl38, Scn8a, Slc1a3, Wfs1
			GO:0002181	cytoplasmic translation	94	51	7	1.64	4.27	0.00106	Cpeb3, Drg1, Rpl18, Rpl24, Rpl38, Rpl6, Rps29
			GO:0006412	translation	614	246	19	7.91	2.4	0.00284	Cirbp, Cpeb3, Drg1, Eif1, Farsb, Fxr2, Mrps18b, Rpl18, Rpl24, Rpl28, Rpl3, Rpl35, Rpl38, Rpl6, Rps16, Rps24, Rps29, Rps8, Rps9
			GO:0007034	vacuolar transport	133	67	5	2.15	2.33	0.0248	Cacng3, Chmp2a, Scarb2, Scyl2, Tmem50b
			GO:0000278	mitotic cell cycle	799	183	12	5.88	2.04	0.03648	Arl3, Bcl2l1, Chmp2a, Drg1, Dynlt3, Psme2, Ptpa, Rab35, Rpl24, Ttyh1, Tuba1a, Tuba1b
			GO:0072330	monocarboxylic acid biosynthetic process	264	77	5	2.48	2.02	0.0384	Abat, Mlycd, Slc1a3, Tigar, Tkfc
	downregulated	unique to 1 hit	GO:1903393	positive regulation of adherens junction organization	31	16	5	0.78	6.41	0.0302	Arf6, Dusp3, Ptprj, Sdc4, Thy1
			GO:0002687	positive regulation of leukocyte migration	144	22	5	1.07	4.67	0.041	C1qbp, Oxsr1, Ptprj, Rhoa, Thy1
			GO:0006749	glutathione metabolic process	59	25	5	1.22	4.1	0.0062	Ethe1, Gclc, Gpx1, Gss, Sod2
			GO:0060538	skeletal muscle organ development	206	33	5	1.61	3.11	0.0479	Cntfr, Gpc1, Gpx1, Naca, Rhoa
			GO:0009119	ribonucleoside metabolic process	70	36	5	1.75	2.86	0.048	Ctps, Nt5c3, Pycrl, Rab23, Rhoa
			GO:0060078	regulation of postsynaptic membrane potential	112	50	5	2.43	2.06	0.0179	Gabrb3, Nlgn3, Rgs7, Rgs7bp, Sh3gl1
			GO:0099003	vesicle-mediated transport in synapse	246	142	14	6.91	2.03	0.0108	Ap3s1, Ap3s2, Arf6, Cask, Mapk10, Napa, Nlgn3, Prepl, Rap1b, Sh3gl1, Stx12, Stx6, Syt12, Vps35
			GO:0007416	synapse assembly	180	82	8	3.99	2.01	0.0195	Arf6, Crkl, Gabrb3, Gpm6a, Lrrtm4, Nlgn3, Sdcbp, Vps35
		unique to 3 hits	GO:0042775	mitochondrial ATP synthesis coupled electron transport	57	37	5	0.83	6.02	0.0012	Cox5a, Cox5b, Ndufs6, Ndufv3, Snca
			GO:0034614	cellular response to reactive oxygen species	150	53	5	1.19	4.2	0.0104	Crk, Ppif, Romo1, Sod1, Txn1
			GO:0051494	negative regulation of cytoskeleton organization	155	71	5	1.6	3.12	0.0416	Arpin, Rbm14, Snca, Tmsb4x, Tpm1
			GO:0032956	regulation of actin cytoskeleton organization	344	132	6	2.97	2.02	0.0419	Arpin, Crk, Pam, Phpt1, Tmsb4x, Tpm1
Cortex_ipsi_48h	upregulated	unique to 3 hits	GO:0072376	protein activation cascade	199	17	12	1.3	9.23	2.2e-06	A2m, Apoh, C1qa, C1qb, C3, Cfh, Fga, Fgb, Fgg, Ighg2b, Ighm, Serpinc1
			GO:0006956	complement activation	187	12	7	0.91	7.69	7.9e-06	A2m, C1qa, C1qb, C3, Cfh, Ighg2b, Ighm
			GO:0002526	acute inflammatory response	122	19	11	1.45	7.59	4.2e-06	A2m, Ahsg, C3, Cfh, Fn1, Hp, Ighg2b, Itih4, Mif, Serpina1b, Serpina3n
			GO:0006959	humoral immune response	355	21	12	1.6	7.5	0.00087	A2m, C1qa, C1qb, C3, Cfh, Fga, Fgb, Hpx, Hrg, Ighg2b, Ighm, Rpl30
			GO:0002455	humoral immune response mediated by circulating immunoglobulin	180	11	6	0.84	7.14	6.2e-05	C1qa, C1qb, C3, Hpx, Ighg2b, Ighm
			GO:0030195	negative regulation of blood coagulation	49	15	8	1.14	7.02	4.1e-06	Abat, Apoh, Fga, Fgb, Fgg, Hrg, Kng1, Plg
			GO:0002673	regulation of acute inflammatory response	67	11	5	0.84	5.95	0.00078	A2m, C3, Cfh, Ighg2b, Mif
			GO:0031638	zymogen activation	65	12	5	0.91	5.49	0.00126	Apoh, Fga, Fgb, Fgg, Lgmn
			GO:0034113	heterotypic cell-cell adhesion	53	16	6	1.22	4.92	0.00077	Apoa1, Fga, Fgb, Fgg, Mbp, Myadm
			GO:0044275	cellular carbohydrate catabolic process	34	15	5	1.14	4.39	0.00394	Pfkm, Pgam1, Pgd, Ppp1ca, Tpi1
			GO:0042742	defense response to bacterium	428	20	6	1.52	3.95	0.00289	Fga, Fgb, Hp, Ighg2b, Ighm, Rpl30
			GO:0010466	negative regulation of peptidase activity	242	51	14	3.89	3.6	0.00113	A2m, Ahsg, Birc6, Gpi1, Hrg, Itih3, Itih4, Kng1, Mug1, Serpina1b, Serpina1e, Serpina3k, Serpina3n, Serpinc1
			GO:0010951	negative regulation of endopeptidase activity	178	39	9	2.97	3.03	2.3e-05	Ahsg, Gpi1, Hrg, Kng1, Serpina1b, Serpina1e, Serpina3k, Serpina3n, Serpinc1
			GO:0050766	positive regulation of phagocytosis	77	24	5	1.83	2.73	0.03173	Ahsg, Apoa1, C3, Ighg2b, Rab31
			GO:0022408	negative regulation of cell-cell adhesion	187	29	6	2.21	2.71	0.0198	Abat, Apoa1, Fgg, Mbp, Myadm, Pik3r1
			GO:0009617	response to bacterium	907	74	14	5.64	2.48	0.00663	C3, Ces1c, Fga, Fgb, Hp, Ighg2b, Ighm, Macrod2, Mapk1, Mif, Rpl30, Serpina3n, Stat1, Trf
			GO:0007605	sensory perception of sound	266	33	6	2.52	2.38	0.03577	Diaph1, Mbp, Myh14, Rpl38, Scn8a, Slc1a3
			GO:0090277	positive regulation of peptide hormone secretion	120	39	7	2.97	2.36	0.03457	Aacs, Abat, Fga, Fgb, Fgg, Mpc2, Pfkm
			GO:0002181	cytoplasmic translation	94	51	9	3.89	2.31	0.01669	Drg1, Eif4a1, Rpl15, Rpl17, Rpl18, Rpl30, Rpl38, Rps2, Rps29
			GO:0051592	response to calcium ion	127	57	10	4.35	2.3	0.0113	Cpne4, Cpne7, Fga, Fgb, Fgg, Hpca, Lgmn, Pef1, Plcd1, Stim1
			GO:0048771	tissue remodeling	193	38	6	2.9	2.07	0.00574	Ahsg, Capn1, Hrg, Plg, S1pr1, Trf
			GO:0071248	cellular response to metal ion	154	57	9	4.35	2.07	0.04239	Cpne4, Cpne7, Fn1, Hpca, Hrg, Kcna1, Lgmn, Mapk1, Trf
	downregulated	unique to 3 hits	GO:0042775	mitochondrial ATP synthesis coupled electron transport	57	37	5	1.17	4.27	0.0044	Cox5a, Cox5b, Ndufs6, Ndufv3, Snca
			GO:0006469	negative regulation of protein kinase activity	194	52	6	1.64	3.66	0.0405	Aida, Camk2n1, Chordc1, Ephb2, Pcp4, Pkia
			GO:0006457	protein folding	153	88	8	2.78	2.88	0.0248	Chordc1, Hspe1, Pex19, Pfdn1, Pfdn5, Ranbp2, Tbca, Tbcc
			GO:0021537	telencephalon development	249	72	5	2.27	2.2	0.0267	Crk, Ephb2, Grcc10, Pfdn1, Rnf7
Cortex_ipsi_1week	upregulated	unique to 3 hits	GO:0030968	endoplasmic reticulum unfolded protein response	65	16	5	1.1	4.55	0.0035	Ero1l, Pdia6, Pik3r1, Tmem33, Wfs1
			GO:0007193	adenylate cyclase-inhibiting G protein-coupled receptor signaling pathway	74	19	5	1.31	3.82	0.0078	Akap12, Gnaz, Gpr37, Grm7, S1pr1
			GO:0022408	negative regulation of cell-cell adhesion	187	29	6	2	3	0.0034	Abat, Mbp, Myadm, Pik3r1, Ppm1f, Prnp
			GO:0006635	fatty acid beta-oxidation	67	34	6	2.34	2.56	0.0263	Abcd3, Acox1, Cpt2, Decr1, Echdc1, Hsd17b4
			GO:0016042	lipid catabolic process	306	90	15	6.2	2.42	0.0477	Abcd3, Abhd12, Acox1, Asah1, Cpt2, Decr1, Echdc1, Enpp6, Faah, Hint2, Hsd17b4, Pla2g15, Plcxd3, Pld3, Pnpla8
	downregulated	unique to 3 hits	GO:0034599	cellular response to oxidative stress	268	90	9	3.41	2.64	0.0267	Arl6ip5, Crk, Msra, Prkaa2, Psap, Rnf7, Romo1, Snca, Sod1
			GO:0046942	carboxylic acid transport	301	81	8	3.06	2.61	0.0367	Arl6ip5, Fabp3, Gipc1, Psap, Slc25a10, Slc38a1, Slc6a6, Snca
			GO:0051494	negative regulation of cytoskeleton organization	155	71	7	2.69	2.6	0.005	Gmfb, Npm1, Rbm14, Snca, Stmn1, Stmn2, Tmsb4x
			GO:0019216	regulation of lipid metabolic process	338	83	7	3.14	2.23	0.0079	Dbi, Eif6, Fabp3, Prkaa2, Psap, Snca, Sod1
Hippo_contra_48h	upregulated	unique to 3 hits	GO:0046129	purine ribonucleoside biosynthetic process	20	12	5	1.07	4.67	0.00254	Adk, Aprt, Mtap, Nme1, Pnp
			GO:0044275	cellular carbohydrate catabolic process	34	15	6	1.34	4.48	0.00119	Pfkm, Pgam1, Ppp1ca, Scarb2, Tigar, Tpi1
			GO:0002526	acute inflammatory response	122	19	7	1.69	4.14	0.02721	A2m, Ahsg, C3, Cfh, Itih4, Mif, Serpina3n
			GO:0043470	regulation of carbohydrate catabolic process	55	15	5	1.34	3.73	0.04151	Mif, Pgam1, Ppp1ca, Scarb2, Tigar
			GO:0061462	protein localization to lysosome	36	20	6	1.78	3.37	0.02746	Cacng2, Cd81, Gga3, Lamp2, Scarb2, Vps4a
			GO:0006734	NADH metabolic process	29	18	5	1.6	3.12	0.01759	Gpi1, Mdh1, Pfkl, Pfkm, Tigar
			GO:0006096	glycolytic process	90	30	8	2.67	3	0.02162	Eno2, Gpi1, Mif, Pfkl, Pfkm, Pgam1, Tigar, Tpi1
			GO:0000096	sulfur amino acid metabolic process	37	19	5	1.69	2.96	0.00323	Blmh, Cbs, Comt, Enoph1, Mtap
			GO:0007093	mitotic cell cycle checkpoint	130	20	5	1.78	2.81	0.02748	Bcl2l1, Pura, Rps6, Top2b, Vps4a
			GO:0045739	positive regulation of DNA repair	66	21	5	1.87	2.67	0.03352	Apbb1, Nudt16, Pnp, Tigar, Top2b
			GO:0046889	positive regulation of lipid biosynthetic process	93	21	5	1.87	2.67	0.03352	Apoa1, Apoe, Fdps, Mapk9, Slc27a1
			GO:1903793	positive regulation of anion transport	65	21	5	1.87	2.67	0.01227	Abat, Apoa1, Apoe, Mapk9, Mif
			GO:0002181	cytoplasmic translation	94	51	12	4.54	2.64	0.00019	Cpeb3, Drg1, Eif4a1, Rpl15, Rpl18, Rpl19, Rpl30, Rpl38, Rpl6, Rps26, Rps29, Rpsa
			GO:0032981	mitochondrial respiratory chain complex I assembly	45	30	7	2.67	2.62	0.01404	Ndufa11, Ndufa3, Ndufa8, Ndufb7, Ndufs4, Ndufs5, Ndufs8
			GO:0009152	purine ribonucleotide biosynthetic process	223	104	24	9.26	2.59	0.00113	Acly, Adcy1, Adss, Ak2, Aprt, Atp5j2, Atp5o, Bcl2l1, Dcakd, Eno2, Gpi1, Gucy1b1, Mif, Mpc2, Nme1, Pdha1, Pdk1, Pfkl, Pfkm, Pgam1, Pnp, Prps2, Tigar, Tpi1
			GO:0006099	tricarboxylic acid cycle	31	22	5	1.96	2.55	0.04032	Aco1, Aco2, Mdh1, Pdha1, Sdhc
			GO:0031398	positive regulation of protein ubiquitination	112	27	6	2.4	2.5	0.02825	Aimp2, Dcun1d1, Hspbp1, Mapk9, Pdcd6, Pef1
			GO:0009168	purine ribonucleoside monophosphate biosynthetic process	158	68	15	6.06	2.48	0.04453	Adss, Ak2, Aprt, Atp5j2, Atp5o, Bcl2l1, Eno2, Gpi1, Mif, Pfkl, Pfkm, Pgam1, Prps2, Tigar, Tpi1
			GO:0010675	regulation of cellular carbohydrate metabolic process	152	35	7	3.12	2.24	0.04145	Arpp19, Pdk1, Pgam1, Plcd1, Ppp1ca, Scarb2, Tigar
			GO:0062013	positive regulation of small molecule metabolic process	155	37	7	3.29	2.13	0.02981	Arpp19, Bcl2l1, Comt, Fdps, Mapk9, Mif, Plcd1
			GO:0001906	cell killing	179	28	5	2.49	2.01	0.0418	C3, Cfh, Pnp, Rasgrp1, Rpl30
	downregulated	unique to 3 hits	GO:0042775	mitochondrial ATP synthesis coupled electron transport	57	37	5	1.09	4.59	0.00344	Cox5a, Cox5b, Ndufs6, Ndufv3, Snca
			GO:0008360	regulation of cell shape	150	61	5	1.8	2.78	0.03302	Dmtn, Plxna2, Rhob, Rhof, Rhog
			GO:0032956	regulation of actin cytoskeleton organization	344	132	10	3.91	2.56	0.00091	Arpin, Ccdc88a, Ctsl, Cttn, Dmtn, Nck1, Rhob, Rhof, Rhog, Tmsb4x
			GO:0051017	actin filament bundle assembly	165	66	5	1.95	2.56	0.01375	Dmtn, Dpysl3, Rhob, Rhof, Zyx
			GO:0120031	plasma membrane bounded cell projection assembly	488	124	9	3.67	2.45	0.03743	Ccdc88a, Cttn, Dmtn, Dpysl3, Itga6, Nck1, Nudcd3, Rhog, Tnik
			GO:0007160	cell-matrix adhesion	204	70	5	2.07	2.42	0.01962	Bcam, Cttn, Dmtn, Itga6, Zyx
Hippo_contra_1week	upregulated	unique to 3 hits	GO:0006903	vesicle targeting	36	15	5	1.2	4.17	0.0048	Ahi1, Arfgap2, Pdcd6, Pef1, Tmed9
			GO:0061462	protein localization to lysosome	36	20	6	1.6	3.75	0.0205	Cacng3, Cd81, Gcc2, Gga3, Lamp2, Vps4a
			GO:0006734	NADH metabolic process	29	18	5	1.44	3.47	0.0113	Gpi1, Mdh1, Pfkl, Pfkm, Tigar
			GO:0045739	positive regulation of DNA repair	66	21	5	1.68	2.98	0.0221	Apbb1, Nudt16, Pnp, Tigar, Top2b
			GO:0002181	cytoplasmic translation	94	51	10	4.08	2.45	0.0016	Cpeb3, Drg1, Eif4a1, Rpl15, Rpl18, Rpl19, Rpl30, Rpl38, Rpl6, Rpsa
			GO:0042278	purine nucleoside metabolic process	62	34	6	2.72	2.21	0.0179	Adk, Aprt, Macrod1, Macrod2, Pcmt1, Pnp
			GO:0006888	ER to Golgi vesicle-mediated transport	123	60	10	4.8	2.08	0.03	Arfgap2, Nrbp2, Pdcd6, Pef1, Rab33a, Tmed2, Tmed9, Trappc1, Trappc5, Trappc6b
	downregulated	unique to 3 hits	GO:0042775	mitochondrial ATP synthesis coupled electron transport	57	37	7	1.53	4.58	0.0107	Coq9, Cox5a, Cox5b, Iscu, Ndufs6, Ndufv3, Snca
			GO:0061077	chaperone-mediated protein folding	52	32	5	1.32	3.79	0.0043	Fkbp1b, Fkbp5, Hspe1, Pex19, Sgtb
			GO:0006612	protein targeting to membrane	109	43	6	1.77	3.39	0.0025	Dmtn, Pex19, Sec61a1, Sgtb, Srp68, Vps37b
			GO:0042542	response to hydrogen peroxide	121	47	6	1.94	3.09	0.0211	Glrx, Hp, Psap, Rhob, Slc4a1, Sod1
			GO:0097237	cellular response to toxic substance	170	49	6	2.02	2.97	0.0093	Actb, Glrx, Psap, Pten, Rhob, Sod1
			GO:0006898	receptor-mediated endocytosis	222	102	12	4.21	2.85	0.0013	Clta, Cltb, Cttn, Dbnl, Grb2, Hip1, Hspg2, Lrpap1, Magi2, Reps1, Snca, Ubqln2
			GO:0007160	cell-matrix adhesion	204	70	8	2.89	2.77	0.0077	Bcam, Cttn, Dmtn, Fga, Jam3, Pip5k1a, Pten, Zyx
			GO:0007015	actin filament organization	400	157	13	6.48	2.01	0.0379	Arpin, Cttn, Dbnl, Dmtn, Enah, Grb2, Hip1, Nck1, Rhob, Tmsb4x, Tpm3, Tpm4, Zyx
Hippo_ipsi_1week	upregulated	unique to 3 hits	GO:1901360	organic cyclic compound metabolic process	5208	998	7	3.12	2.24	0.0407	Akr1b8, Cox6a1, Hint2, Myef2, Rpl35, Rps15, Sdhc
