# Supplementary material for: Uncovering injury-specific proteomic signatures and neurodegenerative risks in single and repetitive traumatic brain injury
Source: Signal Transduct Target Ther. 2025 Jun 23;10:195. doi: 10.1038/s41392-025-02286-9 (PMC12183312; doi:10.1038/s41392-025-02286-9)
Supplement: Supplementary file 11 — Supp. Table 10 [file 41392_2025_2286_MOESM11_ESM.xlsx]

## Sheet: brown module
MM and GS for brown-module proteins.
SYMBOL	Module membership (MM) in brown module		Gene Significance (GS) 3 Hits vs SHAM
	Score	p-value	score	p-value
Aacs	0.859613	1.46989e-18	0.910136	7.28865e-24
Abat	0.928752	1.1291e-26	0.897552	2.72741e-22
Abcd3	0.673345	3.75264e-09	0.669142	5.08439e-09
Abhd16a	0.853408	4.70858e-18	0.828961	2.88565e-16
Acly	0.663254	7.71737e-09	0.704179	3.44635e-10
Aco1	0.806513	7.40034e-15	0.854453	3.8846e-18
Aco2	0.924926	4.8771e-26	0.851318	6.88684e-18
Acot7	0.816947	1.73081e-15	0.807975	6.06948e-15
Acox1	0.627557	8.04395e-08	0.616381	1.57857e-07
Acsl1	0.781604	1.70795e-13	0.722106	7.44014e-11
Acss1	0.658436	1.07843e-08	0.740796	1.31882e-11
Actg1	0.593342	5.85053e-07	0.524164	1.7205e-05
Adcy1	0.592983	5.96645e-07	0.484806	8.65575e-05
Adh5	0.591438	6.49031e-07	0.554333	4.32124e-06
Adssl1	0.749556	5.56679e-12	0.688328	1.21994e-09
Agk	0.645405	2.58848e-08	0.828414	3.14038e-16
Ahi1	0.614209	1.79412e-07	0.682562	1.89466e-09
AI837181	0.796936	2.60404e-14	0.769226	7.00761e-13
Aimp2	0.90404	4.48504e-23	0.856542	2.63307e-18
Ak1	0.746172	7.8e-12	0.728942	4.01734e-11
Ak2	0.580099	1.18759e-06	0.516785	2.36522e-05
Akr1b7	0.836152	9.22913e-17	0.855301	3.32007e-18
Akr1b8	0.673221	3.78666e-09	0.62323	1.04755e-07
Aldh1l1	0.660861	9.11945e-09	0.795776	3.01911e-14
Aldh2	0.707882	2.53477e-10	0.860266	1.2961e-18
Alyref	0.763125	1.36139e-12	0.620449	1.23884e-07
Anks1b	0.786102	9.99553e-14	0.727318	4.65819e-11
Anp32b	0.770808	5.87977e-13	0.781285	1.77321e-13
Anp32e	0.801351	1.47037e-14	0.763078	1.36827e-12
Anxa11	0.74063	1.34012e-11	0.71766	1.10016e-10
Ap1g1	0.629721	7.03753e-08	0.792815	4.38444e-14
Ap1s1	0.792308	4.67078e-14	0.769522	6.78174e-13
Ap2a1	0.856538	2.63532e-18	0.76168	1.58857e-12
Ap2b1	0.779599	2.16006e-13	0.588672	7.53692e-07
Ap2s1	0.874664	6.81302e-20	0.785051	1.13416e-13
Ap3b1	0.798522	2.12418e-14	0.795927	2.96179e-14
Apbb1	0.69015	1.05927e-09	0.756519	2.73332e-12
Apoe	0.691387	9.61876e-10	0.764246	1.20679e-12
Aprt	0.642295	3.17069e-08	0.622069	1.12373e-07
Arfgap2	0.614812	1.73157e-07	0.600778	3.87654e-07
Arhgap26	0.758397	2.24706e-12	0.742389	1.13031e-11
Arl1	0.769489	6.80663e-13	0.7621	1.51909e-12
Arl3	0.914532	1.81069e-24	0.869779	1.9246e-19
Armc8	0.766623	9.32592e-13	0.770091	6.36757e-13
Arpc3	0.715279	1.35234e-10	0.814062	2.61026e-15
Arpc4	0.867318	3.19684e-19	0.83183	1.8431e-16
Arpc5l	0.847557	1.34547e-17	0.770839	5.85917e-13
Asah1	0.777514	2.75022e-13	0.869876	1.88611e-19
Asna1	0.671544	4.27668e-09	0.588029	7.80207e-07
Atcay	0.61927	1.32943e-07	0.609252	2.3941e-07
Ate1	0.560766	3.16196e-06	0.386684	0.00227394
Atg7	0.664018	7.31406e-09	0.799917	1.7732e-14
Atp5c1	0.866596	3.70263e-19	0.846677	1.56959e-17
Atp5j2	0.564954	2.57099e-06	0.641471	3.34457e-08
Atp5l	0.596669	4.87288e-07	0.604852	3.08019e-07
Atp5o	0.850318	8.24313e-18	0.808964	5.30232e-15
Atp5s	0.715066	1.37744e-10	0.852387	5.6736e-18
Atp6v0a1	0.620994	1.19894e-07	0.618973	1.35321e-07
Atp6v1a	0.929426	8.65244e-27	0.959085	1.77893e-33
Atp6v1b2	0.639449	3.80986e-08	0.69565	6.87281e-10
Atp6v1c1	0.813996	2.63478e-15	0.76559	1.04356e-12
Atp6v1d	0.949691	6.26088e-31	0.895224	5.06262e-22
Atp9a	0.688253	1.22697e-09	0.778228	2.53268e-13
Banf1	0.671663	4.24023e-09	0.524894	1.66651e-05
Bdh1	0.90069	1.15707e-22	0.933251	1.81342e-27
Blmh	0.72699	4.79906e-11	0.797937	2.29041e-14
Btf3l4	0.571944	1.80876e-06	0.393412	0.00187281
Cacng2	0.673139	3.80947e-09	0.533611	1.13222e-05
Cacybp	0.679072	2.46133e-09	0.257057	0.0473986
Camk1	0.630067	6.88817e-08	0.861767	9.68386e-19
Camk1d	0.818058	1.47484e-15	0.694056	7.79847e-10
Cand1	0.750049	5.29718e-12	0.49239	6.43747e-05
Capza1	0.789725	6.43071e-14	0.581365	1.1114e-06
Capza2	0.800173	1.71495e-14	0.704406	3.38253e-10
Car2	0.802931	1.19425e-14	0.778872	2.35066e-13
Cbr1	0.761383	1.63969e-12	0.775177	3.59453e-13
Ccdc136	0.612178	2.02037e-07	0.68444	1.64332e-09
Ccdc47	0.562849	2.85382e-06	0.499083	4.92819e-05
Ccny	0.86528	4.82964e-19	0.829185	2.78745e-16
Cd34	0.782091	1.61279e-13	0.71179	1.82319e-10
Cd81	0.7837	1.33278e-13	0.630133	6.86018e-08
Cdh11	0.563056	2.82474e-06	0.513403	2.72993e-05
Cds2	0.735796	2.12504e-11	0.62618	8.75294e-08
Celf4	0.722412	7.24053e-11	0.648897	2.05558e-08
Cfl1	0.830282	2.34987e-16	0.692842	8.58166e-10
Chmp3	0.696353	6.49837e-10	0.727921	4.40954e-11
Chtop	0.605257	3.01012e-07	0.515882	2.45794e-05
Cirbp	0.59679	4.84028e-07	0.813059	3.00593e-15
Ckb	0.840085	4.83202e-17	0.734916	2.30858e-11
Ckm	0.778812	2.36689e-13	0.771924	5.19039e-13
Ckmt1	0.587489	8.03112e-07	0.66725	5.8198e-09
Clcn3	0.716211	1.24764e-10	0.669518	4.9489e-09
Clec2l	0.732016	3.02641e-11	0.732096	3.00408e-11
Cltc	0.928693	1.15557e-26	0.956036	1.37092e-32
Cluh	0.625485	9.13336e-08	0.672807	3.90266e-09
Clvs1	0.649591	1.96288e-08	0.69923	5.15918e-10
Cmtm5	0.582738	1.03393e-06	0.557294	3.74561e-06
Cox6a1	0.904566	3.85329e-23	0.994235	5.98551e-58
Cpeb3	0.706445	2.8573e-10	0.762461	1.46171e-12
Cpox	0.769892	6.50963e-13	0.765329	1.07343e-12
Crbn	0.616938	1.52735e-07	0.727832	4.44569e-11
Cryl1	0.713619	1.55982e-10	0.671824	4.19099e-09
Cs	0.785301	1.10063e-13	0.739259	1.52888e-11
Csnk1g1	0.75912	2.08277e-12	0.774723	3.78515e-13
Csnk2a2	0.795274	3.21762e-14	0.792855	4.36287e-14
Cyc1	0.71224	1.75479e-10	0.62734	8.15199e-08
Cycs	0.621808	1.14156e-07	0.757647	2.43043e-12
Cyth2	0.698568	5.44172e-10	0.741629	1.21678e-11
Dap3	0.694844	7.32694e-10	0.521318	1.94689e-05
Dcun1d1	0.603323	3.35914e-07	0.882758	1.1039e-20
Ddi2	0.609817	2.31721e-07	0.795933	2.95943e-14
Decr1	0.648835	2.06402e-08	0.656573	1.22544e-08
Dgkb	0.671548	4.27545e-09	0.377347	0.00295718
Dhrs7b	0.572128	1.79189e-06	0.361667	0.00452081
Dlg4	0.73354	2.62618e-11	0.681099	2.11528e-09
Dnajc5	0.557441	3.71911e-06	0.406496	0.00126918
Dnm1	0.76828	7.77758e-13	0.664712	6.9657e-09
Dnm2	0.756172	2.8335e-12	0.687781	1.27252e-09
Dpp6	0.687376	1.31282e-09	0.599325	4.20481e-07
Dpysl2	0.843755	2.60013e-17	0.793544	4.0017e-14
Drg1	0.712068	1.78057e-10	0.850757	7.61882e-18
Dscr3	0.608646	2.47914e-07	0.610422	2.23743e-07
Dynll2	0.740612	1.34248e-11	0.57195	1.80819e-06
Dynlt3	0.743465	1.01773e-11	0.681072	2.11954e-09
Ehd1	0.650473	1.85065e-08	0.624228	9.86003e-08
Ehd4	0.644775	2.6977e-08	0.472609	0.000137365
Eif1	0.710933	1.96067e-10	0.61229	2.0073e-07
Eif3b	0.774826	3.74122e-13	0.752948	3.94819e-12
Eif4a1	0.901916	8.21257e-23	0.877627	3.55215e-20
Elp3	0.635078	5.03268e-08	0.305062	0.0177839
Emb	0.720564	8.52799e-11	0.669128	5.08947e-09
Eno2	0.602899	3.44052e-07	0.62539	9.18644e-08
Enoph1	0.790822	5.61707e-14	0.69003	1.0692e-09
Epm2aip1	0.637051	4.44087e-08	0.724554	5.97921e-11
Ermn	0.571724	1.82911e-06	0.720193	8.81152e-11
Esyt1	0.665296	6.68439e-09	0.553252	4.55119e-06
Exoc3	0.740573	1.34754e-11	0.789158	6.89411e-14
Faah	0.825813	4.67567e-16	0.740432	1.36588e-11
Faf2	0.738129	1.70326e-11	0.817526	1.59246e-15
Fam162a	0.821061	9.51472e-16	0.747237	7.01869e-12
Fam213a	0.805605	8.36273e-15	0.736564	1.9762e-11
Fh1	0.821177	9.35358e-16	0.660107	9.60895e-09
Fibp	0.632953	5.75323e-08	0.512367	2.85165e-05
Fuk	0.849248	9.97883e-18	0.937964	2.31707e-28
Fundc2	0.582474	1.04842e-06	0.602182	3.58254e-07
Fxyd6	0.714592	1.43477e-10	0.496134	5.54765e-05
Gabarapl1	0.716188	1.25013e-10	0.751916	4.38562e-12
Gabrb2	0.762286	1.48925e-12	0.711381	1.88761e-10
Ganab	0.692893	8.54703e-10	0.72665	4.94943e-11
Gatd1	0.844437	2.31346e-17	0.866146	4.05587e-19
Gcat	0.674061	3.5619e-09	0.704897	3.24826e-10
Gclc	0.831128	2.05835e-16	0.746269	7.72576e-12
Gdi1	0.883986	8.27939e-21	0.817884	1.51248e-15
Gdi2	0.857583	2.16428e-18	0.907754	1.50475e-23
Gfod1	0.602031	3.61316e-07	0.463088	0.000194669
Glud1	0.845182	2.03484e-17	0.737217	1.85756e-11
Glul	0.920336	2.55629e-25	0.881244	1.56736e-20
Gnaq	0.834687	1.16936e-16	0.790165	6.09162e-14
Gnaz	0.877294	3.82512e-20	0.840519	4.49465e-17
Gnb1	0.676128	3.06088e-09	0.80197	1.35569e-14
Gnb2	0.612534	1.9789e-07	0.643045	3.02001e-08
Got2	0.878389	2.99634e-20	0.809142	5.17516e-15
Gpi1	0.820047	1.10432e-15	0.898008	2.41201e-22
Gstm1	0.71271	1.68581e-10	0.75242	4.16656e-12
Gstm5	0.833739	1.36119e-16	0.899851	1.45905e-22
Gtpbp1	0.731885	3.0635e-11	0.759704	1.95867e-12
Gucy1b1	0.620307	1.24942e-07	0.801972	1.35534e-14
H13	0.783763	1.32279e-13	0.647035	2.32538e-08
H2afy2	0.588292	7.69254e-07	0.59313	5.91898e-07
Hadhb	0.738418	1.65696e-11	0.75598	2.89061e-12
Haghl	0.640985	3.45105e-08	0.461981	0.000202594
Hapln4	0.606519	2.80098e-07	0.676529	2.97165e-09
Hba	0.717521	1.11349e-10	0.696243	6.55572e-10
Hccs	0.639858	3.71097e-08	0.684083	1.68859e-09
Hdac11	0.65065	1.82892e-08	0.579658	1.21531e-06
Hdhd2	0.862726	8.02488e-19	0.930424	5.8052e-27
Hdhd3	0.862978	7.63584e-19	0.875744	5.38266e-20
Hint2	0.784924	1.15146e-13	0.884043	8.16885e-21
Hint3	0.79756	2.4042e-14	0.726331	5.09444e-11
Hist1h4a	0.905101	3.29793e-23	0.960448	6.78342e-34
Hnrnpc	0.644323	2.77857e-08	0.233048	0.0731379
Hnrnpll	0.648876	2.05845e-08	0.686876	1.36427e-09
Hpcal1	0.965811	1.06709e-35	0.976937	1.36965e-40
Hpcal4	0.771998	5.14753e-13	0.644095	2.82019e-08
Hpx	0.670637	4.56638e-09	0.64999	1.91128e-08
Hsp90aa1	0.740307	1.38243e-11	0.65235	1.63179e-08
Hspa8	0.666791	6.01292e-09	0.634167	5.33061e-08
Hspb1	0.617946	1.43859e-07	0.514163	2.64375e-05
Hspbp1	0.727522	4.57272e-11	0.790011	6.20831e-14
Idh3g	0.73663	1.96387e-11	0.829631	2.60082e-16
Ilk	0.810466	4.31294e-15	0.861728	9.7584e-19
Isoc1	0.682841	1.85523e-09	0.700574	4.62744e-10
Isoc2a	0.777512	2.75082e-13	0.832335	1.7016e-16
Itch	0.717253	1.13978e-10	0.656773	1.2088e-08
Itfg1	0.617127	1.51027e-07	0.666264	6.24181e-09
Kcna4	0.620912	1.20483e-07	0.476999	0.000116564
Kcnc3	0.642389	3.15151e-08	0.705658	3.05e-10
Kcnip4	0.70307	3.77523e-10	0.693063	8.43338e-10
Khdrbs1	0.590976	6.65491e-07	0.248625	0.0554259
Klhl22	0.579732	1.21059e-06	0.434981	0.000514437
Kyat3	0.710671	2.00474e-10	0.697544	5.90843e-10
Lrrc40	0.800023	1.74882e-14	0.832171	1.74648e-16
Lrrc57	0.639135	3.88725e-08	0.549081	5.55002e-06
Lrrc8a	0.749743	5.4628e-12	0.535782	1.02662e-05
Lsm14a	0.623195	1.04981e-07	0.55737	3.73188e-06
Macrod1	0.60507	3.0422e-07	0.646961	2.33671e-08
Man2c1	0.886227	4.85492e-21	0.925404	4.08023e-26
Mapk1	0.861374	1.04561e-18	0.885575	5.67663e-21
Mapk10	0.86566	4.47437e-19	0.64636	2.43108e-08
Mapk9	0.732904	2.78656e-11	0.727469	4.59474e-11
Mboat7	0.740098	1.4106e-11	0.797224	2.51006e-14
Mbp	0.844189	2.41409e-17	0.904086	4.42614e-23
Mdh1	0.719529	9.34159e-11	0.901933	8.17312e-23
Me1	0.800028	1.74775e-14	0.669738	4.87153e-09
Me3	0.653802	1.47953e-08	0.838397	6.39261e-17
Metap2	0.661629	8.64483e-09	0.77042	6.13904e-13
Mgst3	0.884322	7.64707e-21	0.849346	9.80497e-18
Micu1	0.574302	1.60342e-06	0.679341	2.41246e-09
Mif	0.790209	6.05902e-14	0.802085	1.3353e-14
Mmgt1	0.606092	2.87017e-07	0.486476	8.11421e-05
Mpc2	0.908891	1.06734e-23	0.961179	3.98947e-34
Mpdu1	0.789838	6.34229e-14	0.851927	6.16788e-18
Mrpl4	0.7126	1.70177e-10	0.711309	1.89922e-10
Mrps27	0.640493	3.56238e-08	0.65297	1.56501e-08
Mtap	0.739248	1.53055e-11	0.789879	6.31031e-14
Mtch2	0.714935	1.393e-10	0.559118	3.4275e-06
Mthfd1l	0.736036	2.07734e-11	0.666484	6.14511e-09
Mtmr2	0.718895	9.87617e-11	0.700679	4.5883e-10
Mtmr9	0.695699	6.84604e-10	0.674603	3.42339e-09
Myef2	0.734578	2.38306e-11	0.903033	5.98419e-23
Myg1	0.654694	1.3927e-08	0.561706	3.01925e-06
Mylk	0.60681	2.75482e-07	0.642858	3.0568e-08
Naa10	0.604421	3.15649e-07	0.771651	5.3518e-13
Nap1l4	0.61946	1.31444e-07	0.61239	1.9956e-07
Nars	0.883473	9.34001e-21	0.861668	9.87272e-19
Nckap1	0.760589	1.78375e-12	0.752365	4.18995e-12
Ndrg2	0.839496	5.32959e-17	0.628007	7.82419e-08
Ndufa11	0.822471	7.72312e-16	0.836854	8.23201e-17
Ndufa12	0.838365	6.42651e-17	0.749693	5.49024e-12
Ndufa4	0.624778	9.53536e-08	0.659605	9.94873e-09
Ndufa8	0.84173	3.66723e-17	0.75566	2.98771e-12
Ndufa9	0.610013	2.29112e-07	0.657152	1.17785e-08
Ndufs1	0.612456	1.98796e-07	0.771212	5.62095e-13
Ndufs2	0.751163	4.73364e-12	0.529858	1.33901e-05
Ndufs8	0.80906	5.23312e-15	0.493616	6.1325e-05
Ndufv1	0.90108	1.03792e-22	0.893219	8.52524e-22
Nfasc	0.685725	1.48998e-09	0.45622	0.000248774
Nipsnap3b	0.691254	9.71915e-10	0.690427	1.03666e-09
Nme1	0.922514	1.17996e-25	0.857959	2.0154e-18
Nmt2	0.59574	5.12915e-07	0.53004	1.32824e-05
Nptx1	0.539997	8.47168e-06	0.584036	9.65342e-07
Nrbp1	0.80909	5.21203e-15	0.805098	8.95045e-15
Nt5c	0.860505	1.23752e-18	0.870001	1.83746e-19
Nt5c2	0.668851	5.1913e-09	0.698412	5.51037e-10
Nutf2	0.679167	2.444e-09	0.578099	1.31804e-06
Ogdh	0.764093	1.22689e-12	0.659737	9.85844e-09
Oxsr1	0.716423	1.22498e-10	0.562426	2.91403e-06
Pdha1	0.817021	1.71268e-15	0.813444	2.84764e-15
Pdia6	0.742669	1.09993e-11	0.696319	6.51614e-10
Pdk1	0.882097	1.2872e-20	0.881216	1.57717e-20
Pdxk	0.644769	2.69876e-08	0.568951	2.10471e-06
Pdxp	0.689539	1.11079e-09	0.698229	5.59232e-10
Pef1	0.826756	4.05074e-16	0.912183	3.84548e-24
Pfkm	0.858366	1.86557e-18	0.77019	6.29765e-13
Pgam1	0.894873	5.55095e-22	0.848414	1.15687e-17
Pla2g15	0.554714	4.24288e-06	0.696322	6.51456e-10
Plcd1	0.610328	2.24971e-07	0.813299	2.90647e-15
Plcxd3	0.92626	2.95446e-26	0.952394	1.31019e-31
Pld3	0.822751	7.40853e-16	0.728027	4.36746e-11
Pllp	0.715713	1.30257e-10	0.56964	2.03284e-06
Pls3	0.655937	1.27983e-08	0.678327	2.60166e-09
Pnp	0.648529	2.10647e-08	0.69823	5.59188e-10
Ppia	0.843421	2.75312e-17	0.771389	5.51081e-13
Ppib	0.761831	1.56331e-12	0.687953	1.25578e-09
Ppp1ca	0.895671	4.50084e-22	0.915403	1.36186e-24
Ppp2ca	0.963932	4.90937e-35	0.94154	4.35281e-29
Prdx5	0.781914	1.64678e-13	0.63544	4.91876e-08
Preb	0.668054	5.49551e-09	0.72621	5.1506e-11
Prkar2a	0.579279	1.23956e-06	0.67243	4.01076e-09
Prodh	0.608213	2.54181e-07	0.663143	7.77732e-09
Psme2	0.613291	1.89322e-07	0.777793	2.66338e-13
Ptbp1	0.638116	4.1494e-08	0.61208	2.03193e-07
Ptcd3	0.725837	5.32715e-11	0.802407	1.27989e-14
Ptn	0.592555	6.1075e-07	0.602916	3.43723e-07
Ptpa	0.80542	8.5722e-15	0.855143	3.41901e-18
Ptprj	0.590373	6.87601e-07	0.200716	0.124115
Ptprn	0.601015	3.82551e-07	0.594521	5.48479e-07
Pygb	0.629369	7.19252e-08	0.694613	7.46243e-10
Pygm	0.714698	1.42173e-10	0.705332	3.13356e-10
Rab14	0.837112	7.89246e-17	0.797873	2.30936e-14
Rab2a	0.862519	8.35811e-19	0.835686	9.95266e-17
Rab2b	0.773366	4.41375e-13	0.886016	5.10849e-21
Rab35	0.689554	1.10946e-09	0.77179	5.26877e-13
Rab5a	0.766853	9.09502e-13	0.78867	7.31789e-14
Rabgef1	0.772063	5.11044e-13	0.716879	1.17741e-10
Rala	0.706103	2.93961e-10	0.66334	7.67102e-09
Ralgapb	0.630566	6.67805e-08	0.688598	1.19476e-09
Rars	0.670131	4.73578e-09	0.551699	4.9017e-06
Rbm3	0.692459	8.84363e-10	0.756451	2.75287e-12
Rbm39	0.862954	7.6723e-19	0.778175	2.54819e-13
Rbm8a	0.573129	1.70266e-06	0.710455	2.04171e-10
Rbp1	0.634224	5.31141e-08	0.430283	0.000600331
Rpl15	0.843346	2.78854e-17	0.841688	3.69349e-17
Rpl18	0.817574	1.58161e-15	0.924062	6.71666e-26
Rpl21	0.782409	1.55333e-13	0.694422	7.57601e-10
Rpl32	0.734971	2.29661e-11	0.775411	3.50006e-13
Rpl35	0.886556	4.4854e-21	0.989847	7.58922e-51
Rpl38	0.82718	3.79629e-16	0.970643	1.37457e-37
Rpl6	0.86945	2.0609e-19	0.939124	1.36195e-28
Rpl7a	0.66135	8.8147e-09	0.910582	6.34951e-24
Rps16	0.764754	1.14238e-12	0.814407	2.48607e-15
Rps24	0.906015	2.52383e-23	0.902567	6.83342e-23
Rps26	0.732269	2.95615e-11	0.622933	1.06658e-07
Rps29	0.877621	3.55703e-20	0.918274	5.2111e-25
Rps8	0.786469	9.56177e-14	0.859335	1.5504e-18
Rpsa	0.891357	1.37057e-21	0.877138	3.95909e-20
Rraga	0.565013	2.56356e-06	0.474029	0.00013029
Rragb	0.609522	2.35711e-07	0.759314	2.04083e-12
Rragc	0.888498	2.79473e-21	0.836512	8.70445e-17
Rundc3a	0.550842	5.10573e-06	0.210689	0.106126
S1pr1	0.85557	3.158e-18	0.892477	1.03123e-21
Samm50	0.812848	3.09605e-15	0.806225	7.69298e-15
Sar1a	0.611116	2.14913e-07	0.62219	1.11559e-07
Scarb2	0.836094	9.31646e-17	0.732025	3.02399e-11
Scfd1	0.712073	1.77985e-10	0.785221	1.11119e-13
Scn1b	0.716926	1.17267e-10	0.848483	1.14282e-17
Scn9a	0.885295	6.06974e-21	0.77593	3.29872e-13
Sdc4	0.662691	8.02755e-09	0.257478	0.0470237
Sdhc	0.861823	9.57866e-19	0.88122	1.57595e-20
Sel1l	0.665178	6.74029e-09	0.616857	1.53469e-07
Setd3	0.726755	4.90258e-11	0.753518	3.72455e-12
Sez6l	0.73013	3.6023e-11	0.539388	8.71163e-06
Sh3bgrl2	0.71627	1.24134e-10	0.630875	6.55065e-08
Sh3bgrl3	0.792965	4.30279e-14	0.781485	1.73208e-13
Shisa7	0.57628	1.44824e-06	0.843637	2.65331e-17
Slc25a1	0.701552	4.27394e-10	0.792248	4.70576e-14
Slc25a4	0.905935	2.58339e-23	0.863101	7.45255e-19
Slc25a46	0.639118	3.89152e-08	0.760401	1.8197e-12
Slc25a5	0.848665	1.10648e-17	0.905838	2.6582e-23
Slc2a13	0.641992	3.23356e-08	0.675073	3.30753e-09
Slc7a11	0.593246	5.8815e-07	0.441724	0.000410558
Smap2	0.785766	1.04076e-13	0.765912	1.00764e-12
Smdt1	0.70936	2.23917e-10	0.60043	3.95298e-07
Snrpd1	0.766176	9.79168e-13	0.705955	2.97592e-10
Snrpd3	0.83065	2.21869e-16	0.862315	8.69867e-19
Spcs2	0.606604	2.78745e-07	0.679482	2.38727e-09
Spryd7	0.658346	1.08509e-08	0.666989	5.92876e-09
Srp54a	0.646352	2.43241e-08	0.243471	0.0608529
Srsf10	0.586678	8.38758e-07	0.508854	3.3029e-05
Ssr1	0.603423	3.34024e-07	0.478952	0.00010827
Ssr4	0.847703	1.31118e-17	0.82933	2.72523e-16
Stt3b	0.81198	3.49568e-15	0.897876	2.49966e-22
Stx16	0.678113	2.64326e-09	0.828933	2.89843e-16
Stxbp3	0.608171	2.54789e-07	0.713811	1.53426e-10
Sv2a	0.733587	2.61464e-11	0.741174	1.2715e-11
Syp	0.611804	2.06492e-07	0.575862	1.47982e-06
Syt1	0.794017	3.7712e-14	0.87088	1.52834e-19
Taco1	0.609872	2.3099e-07	0.435459	0.000506349
Tamm41	0.573508	1.66995e-06	0.551837	4.86948e-06
Tars2	0.643435	2.94421e-08	0.588386	7.65379e-07
Tbc1d17	0.802184	1.31805e-14	0.874468	7.10817e-20
Tdrkh	0.576054	1.46523e-06	0.743942	9.71403e-12
Them4	0.857901	2.03761e-18	0.874962	6.38513e-20
Thumpd1	0.674695	3.40053e-09	0.682074	1.96571e-09
Thy1	0.777245	2.83671e-13	0.690767	1.00953e-09
Tigar	0.78477	1.17296e-13	0.751238	4.6979e-12
Tm9sf2	0.61717	1.50643e-07	0.365702	0.00406109
Tmed2	0.747604	6.76654e-12	0.909221	9.65018e-24
Tmem11	0.68468	1.61363e-09	0.715547	1.3214e-10
Tmem33	0.925406	4.07808e-26	0.952032	1.62424e-31
Tmem35a	0.781632	1.70233e-13	0.936277	4.92776e-28
Tmem50b	0.798177	2.22082e-14	0.801344	1.47179e-14
Tmx1	0.784349	1.23348e-13	0.866942	3.4513e-19
Tnr	0.803989	1.03784e-14	0.704785	3.27851e-10
Tprgl	0.756613	2.70688e-12	0.798111	2.23981e-14
Trappc1	0.672972	3.85591e-09	0.707875	2.53611e-10
Trappc4	0.817629	1.56919e-15	0.910436	6.64249e-24
Trim32	0.880226	1.97836e-20	0.782349	1.56434e-13
Trnt1	0.681857	1.99811e-09	0.58269	1.03652e-06
Ttpal	0.565569	2.4935e-06	0.796818	2.64372e-14
Ttyh1	0.775398	3.50512e-13	0.732674	2.84705e-11
Tuba1a	0.943728	1.48407e-29	0.890503	1.6993e-21
Tuba1b	0.85623	2.79188e-18	0.941428	4.59354e-29
Tuba4a	0.900146	1.34505e-22	0.898146	2.32367e-22
Tubb2a	0.860202	1.31225e-18	0.858166	1.93798e-18
Tubb2b	0.577796	1.33893e-06	0.557135	3.77466e-06
Tubb4b	0.802747	1.22373e-14	0.83291	1.55336e-16
Tubb6	0.670747	4.53007e-09	0.654731	1.38925e-08
Txndc12	0.615881	1.6259e-07	0.69151	9.52669e-10
Uqcc1	0.57469	1.57185e-06	0.316986	0.0135979
Uqcrc1	0.706347	2.88058e-10	0.861308	1.05914e-18
Usp10	0.600404	3.95861e-07	0.3981	0.00163206
Usp11	0.598117	4.49711e-07	0.451416	0.000294433
Usp46	0.835156	1.08426e-16	0.887086	3.94536e-21
Vcp	0.741375	1.2471e-11	0.560853	3.14852e-06
Vdac3	0.67688	2.89567e-09	0.694902	7.29307e-10
Vps18	0.616885	1.5321e-07	0.638191	4.12953e-08
Vps33a	0.770267	6.24412e-13	0.834284	1.24756e-16
Vps4a	0.84633	1.66742e-17	0.82785	3.42551e-16
Vsnl1	0.753159	3.86397e-12	0.753885	3.58696e-12
Wdr1	0.645382	2.59243e-08	0.630163	6.8474e-08
Wdr54	0.86155	1.01027e-18	0.818767	1.33081e-15
Wdr7	0.609537	2.35504e-07	0.483559	9.0813e-05
Xpo1	0.799152	1.95822e-14	0.841283	3.95387e-17
Zyg11b	0.625957	8.87313e-08	0.586559	8.44104e-07

## Sheet: lightcyan module
MM and GS for lightcyan-module proteins.
SYMBOL	Module membership (MM) in lightcyan module		Gene Significance (GS) 3 Hits vs SHAM
	Score	p-value	score	p-value
Anp32a	0.835253	1.06742e-16	0.867443	3.11634e-19
Arhgef9	0.843423	2.75199e-17	0.891385	1.36114e-21
Birc6	0.865294	4.816e-19	0.846574	1.59794e-17
Canx	0.682168	1.95188e-09	0.537269	9.59608e-06
Comt	0.691048	9.87702e-10	0.636299	4.65837e-08
Cops2	0.671783	4.20348e-09	0.6089	2.44313e-07
Cox6b1	0.869123	2.20527e-19	0.886504	4.54215e-21
Dcaf7	0.724715	5.8934e-11	0.709719	2.17247e-10
Dnajc6	0.718128	1.05609e-10	0.760363	1.82695e-12
Farsb	0.677117	2.84544e-09	0.498662	5.01253e-05
Gls	0.72387	6.357e-11	0.719049	9.74392e-11
Hnrnpa0	0.644177	2.80518e-08	0.528395	1.42868e-05
Luc7l2	0.72758	4.54875e-11	0.826252	4.3739e-16
Mon2	0.835127	1.08933e-16	0.802576	1.25155e-14
Ncl	0.761332	1.64847e-12	0.773983	4.1163e-13
Oscp1	0.717905	1.07691e-10	0.730211	3.57562e-11
Pcbp2	0.736537	1.98128e-11	0.647711	2.22379e-08
Pdcd6	0.784303	1.24035e-13	0.93676	3.97737e-28
Pigs	0.810512	4.28533e-15	0.882172	1.26496e-20
Pkm	0.766475	9.47734e-13	0.811131	3.93368e-15
Rheb	0.714647	1.42805e-10	0.583846	9.75102e-07
Rpl3	0.740231	1.39262e-11	0.81926	1.23873e-15
Rpl7	0.767616	8.36644e-13	0.62216	1.11759e-07
Rps2	0.743268	1.03749e-11	0.788984	7.04289e-14
Sart3	0.811091	3.95557e-15	0.828354	3.16978e-16
Slc1a3	0.916603	9.1537e-25	0.941328	4.82084e-29
Srsf3	0.692958	8.50357e-10	0.767382	8.58371e-13
Top2b	0.760975	1.71217e-12	0.832506	1.65615e-16
Tpi1	0.811069	3.96751e-15	0.874488	7.07778e-20
Tubb5	0.716319	1.23612e-10	0.654235	1.43679e-08
Wfs1	0.667714	5.63074e-09	0.656851	1.20232e-08

## Sheet: purple module
MM and GS for purple-module proteins.
SYMBOL	Module membership (MM) in purple module		Gene Significance (GS) 3 Hits vs SHAM
	Score	p-value	score	p-value
A830010M20Rik	0.673827	3.62317e-09	-0.651265	1.75511e-08
Aamdc	0.627879	7.88615e-08	-0.566048	2.43465e-06
Aars	0.640218	3.62611e-08	-0.856754	2.53031e-18
Acbd3	0.465634	0.000177522	0.0191934	0.884271
Acyp1	0.517036	2.34e-05	-0.455678	0.000253581
Add1	0.772097	5.09067e-13	-0.624142	9.91178e-08
Ado	0.41507	0.000975113	-0.291681	0.0237446
Afdn	0.533513	1.13722e-05	-0.184171	0.158938
Afg3l2	0.538944	8.89018e-06	-0.325846	0.0110647
Agrn	0.563669	2.74043e-06	-0.292585	0.0232943
Aimp1	0.443333	0.000388773	-0.611837	2.0609e-07
Akr1b3	0.855208	3.37813e-18	-0.686217	1.43496e-09
Akr7a5	0.666319	6.2178e-09	-0.404884	0.00133264
Ap2m1	0.66459	7.0259e-09	-0.671765	4.20882e-09
Ap3b2	0.73359	2.6139e-11	-0.787498	8.4416e-14
Arcn1	0.584576	9.38121e-07	-0.486313	8.16555e-05
Arf5	0.521726	1.91281e-05	-0.419184	0.000857144
Arhgap23	0.677906	2.68418e-09	-0.548836	5.61442e-06
Arid1a	0.593198	5.89695e-07	-0.261872	0.0432584
Arl8b	0.605524	2.96469e-07	-0.411375	0.00109335
Asic1	0.557173	3.76767e-06	-0.287289	0.0260366
Asphd1	0.487366	7.83838e-05	-0.620782	1.21426e-07
Atp5d	0.584127	9.60713e-07	-0.899505	1.6047e-22
Atp5e	0.807605	6.3825e-15	-0.645398	2.58969e-08
Atp6v1g1	0.595024	5.33534e-07	-0.697697	5.83615e-10
Atp6v1h	0.496346	5.50068e-05	-0.421103	0.000806658
Atpif1	0.569499	2.0474e-06	-0.378806	0.00283963
Atrx	0.598385	4.43067e-07	-0.371058	0.00351472
Bcam	0.766517	9.43435e-13	-0.606378	2.82365e-07
Bcas1	0.736696	1.95177e-11	-0.543233	7.29711e-06
Begain	0.689362	1.12611e-09	-0.522381	1.85933e-05
Bin1	0.707004	2.72751e-10	-0.702206	4.05171e-10
Brsk1	0.547197	6.06479e-06	-0.546584	6.24195e-06
Bsdc1	0.437626	0.000471144	-0.362329	0.00444245
Bsn	0.897384	2.85319e-22	-0.782989	1.45018e-13
C2cd2l	0.734881	2.31626e-11	-0.654639	1.39799e-08
Calb1	0.827383	3.68031e-16	-0.770119	6.34795e-13
Calb2	0.811297	3.84402e-15	-0.838365	6.42659e-17
Cast	0.601057	3.81642e-07	-0.357706	0.00501627
Cat	0.498757	4.99335e-05	-0.0962321	0.464516
Ccdc124	0.58605	8.67329e-07	-0.306337	0.0172892
Ccdc88a	0.700971	4.4807e-10	-0.339471	0.0079658
Ccdc93	0.516727	2.37104e-05	-0.478521	0.000110052
Ccsap	0.639487	3.80052e-08	-0.531395	1.25044e-05
Cdkn2aip	0.770608	6.01214e-13	-0.667415	5.75187e-09
Cend1	0.695807	6.78758e-10	-0.68412	1.68379e-09
Cep170	0.678637	2.54242e-09	-0.60767	2.62227e-07
Cep170b	0.786825	9.15976e-14	-0.689275	1.13373e-09
Chgb	0.5167	2.37383e-05	-0.309895	0.0159707
Chmp4b	0.817753	1.54124e-15	-0.694488	7.53646e-10
Chordc1	0.490332	6.98087e-05	-0.762111	1.51725e-12
Ciapin1	0.65165	1.71042e-08	-0.708195	2.46918e-10
Clasp2	0.866411	3.84429e-19	-0.709122	2.2844e-10
Cldn10	0.664734	6.95468e-09	-0.189808	0.146347
Clip1	0.901849	8.3686e-23	-0.801798	1.38666e-14
Clip2	0.882701	1.11869e-20	-0.760641	1.77398e-12
Clta	0.941873	3.70489e-29	-0.802076	1.33688e-14
Cltb	0.958627	2.44054e-33	-0.900947	1.0772e-22
Clu	0.564453	2.6359e-06	-0.274483	0.0338074
Clybl	0.699204	5.16999e-10	-0.558041	3.61221e-06
Cmtm4	0.728299	4.2603e-11	-0.909167	9.81053e-24
Cntn2	0.618674	1.37758e-07	-0.6057	2.935e-07
Cops3	0.675458	3.21552e-09	-0.625016	9.398e-08
Coro1a	0.718664	1.00781e-10	-0.803813	1.06244e-14
Coro1b	0.578519	1.28957e-06	-0.434051	0.000530509
Cox5a	0.684884	1.58872e-09	-0.919379	3.56613e-25
Cox5b	0.874662	6.81583e-20	-0.971817	4.27836e-38
Cplx1	0.627568	8.03832e-08	-0.782005	1.62909e-13
Cplx2	0.703899	3.52673e-10	-0.81843	1.39758e-15
Csde1	0.536827	9.79088e-06	-0.765925	1.00618e-12
Csnk1e	0.590104	6.97655e-07	-0.214633	0.0995955
Ctnnd2	0.8905	1.70037e-21	-0.839137	5.65645e-17
Cul1	0.701434	4.31496e-10	-0.605497	2.96921e-07
Cul5	0.717252	1.1399e-10	-0.638372	4.08199e-08
Cyfip2	0.786837	9.14646e-14	-0.70796	2.5181e-10
Cyp51	0.642214	3.18748e-08	-0.50738	3.5111e-05
Dazap1	0.530513	1.30059e-05	-0.63349	5.56228e-08
Dclk1	0.535346	1.04704e-05	-0.588054	7.79141e-07
Dctn1	0.790126	6.12077e-14	-0.686449	1.40969e-09
Dctn3	0.749607	5.53806e-12	-0.58612	8.64118e-07
Ddrgk1	0.613979	1.81843e-07	-0.178723	0.171849
Ddx1	0.871466	1.35084e-19	-0.803643	1.08667e-14
Denr	0.790527	5.82549e-14	-0.603715	3.28538e-07
Dhrs4	0.560362	3.22528e-06	-0.212857	0.102495
Dis3l2	0.592714	6.0548e-07	-0.737945	1.73335e-11
Dlgap4	0.806056	7.87004e-15	-0.612024	2.03865e-07
Dmtn	0.852513	5.5452e-18	-0.87517	6.10274e-20
Dnaja2	0.635842	4.79529e-08	-0.678519	2.56476e-09
Dnajb2	0.574867	1.5576e-06	-0.418294	0.000881506
Dnajc10	0.556804	3.83563e-06	-0.314206	0.0144894
Dnajc3	0.530219	1.3177e-05	-0.229694	0.0774854
Dnajc8	0.527778	1.46821e-05	-0.179673	0.169543
Dpp7	0.497165	5.32337e-05	-0.697575	5.89358e-10
Dpysl5	0.801753	1.39483e-14	-0.816341	1.88799e-15
Dstn	0.504566	3.94294e-05	-0.0440314	0.738339
Dync1i1	0.669111	5.09563e-09	-0.626667	8.49603e-08
Dync1i2	0.643349	2.96076e-08	-0.603411	3.34242e-07
Dync1li2	0.657359	1.1612e-08	-0.511637	2.94048e-05
Edc3	0.746558	7.50768e-12	-0.410543	0.00112169
Eea1	0.864718	5.40562e-19	-0.821283	9.20894e-16
Ehbp1	0.544591	6.85086e-06	-0.499111	4.92254e-05
Eif2a	0.529275	1.3741e-05	-0.663374	7.65247e-09
Eif3i	0.745503	8.33249e-12	-0.702671	3.90066e-10
Eif4a3	0.472114	0.000139914	-0.372489	0.00338024
Eif4b	0.792038	4.83049e-14	-0.796491	2.75625e-14
Eif4g1	0.812532	3.23624e-15	-0.679947	2.30577e-09
Eif4g3	0.681449	2.06042e-09	-0.486282	8.17535e-05
Eipr1	0.778281	2.51718e-13	-0.816942	1.7321e-15
Elob	0.857993	2.00247e-18	-0.741571	1.2236e-11
Ensa	0.801053	1.52894e-14	-0.940327	7.76268e-29
Epb41l1	0.873272	9.19906e-20	-0.808455	5.68515e-15
Epb41l2	0.620265	1.25253e-07	-0.45	0.000309279
Eprs	0.749329	5.69492e-12	-0.288393	0.0254434
Erlin2	0.630172	6.84351e-08	-0.283034	0.0284317
Erp44	0.471598	0.000142616	-0.525588	1.61665e-05
Exoc4	0.767965	8.05202e-13	-0.635295	4.96422e-08
Fabp3	0.723782	6.40738e-11	-0.829063	2.84077e-16
Fah	0.691022	9.8967e-10	-0.656941	1.19496e-08
Fam126b	0.733229	2.70359e-11	-0.82997	2.46697e-16
Fam136a	0.536353	1.00037e-05	-0.4178	0.000895295
Fam160a2	0.460744	0.000211786	-0.719735	9.17392e-11
Fam171b	0.527732	1.47119e-05	-0.230574	0.0763262
Farp1	0.876024	5.06209e-20	-0.730059	3.62607e-11
Farsa	0.472241	0.000139257	-0.461196	0.000208383
Fdxr	0.71085	1.97458e-10	-0.770225	6.27382e-13
Fech	0.623448	1.03383e-07	-0.691554	9.49339e-10
Fermt2	0.580341	1.17267e-06	-0.52159	1.92418e-05
Fhl1	0.523049	1.80615e-05	-0.460364	0.000214689
Fkbp3	0.57992	1.19878e-06	-0.392112	0.00194501
Fkbp4	0.745821	8.07573e-12	-0.78079	1.87945e-13
Fkbp8	0.624505	9.69548e-08	-0.586228	8.59125e-07
Flot1	0.44717	0.000341011	-0.747731	6.68159e-12
Flot2	0.426998	0.00066791	-0.301164	0.0193715
Fsd1l	0.583002	1.01962e-06	-0.547536	5.96912e-06
Fubp1	0.935742	6.23352e-28	-0.800725	1.59593e-14
Fyttd1	0.508229	3.38972e-05	-0.272256	0.0353387
G3bp2	0.585209	9.07091e-07	-0.584231	9.5543e-07
Gabarapl2	0.75316	3.86335e-12	-0.781448	1.73955e-13
Gabbr2	0.819373	1.21845e-15	-0.541196	8.01753e-06
Gad1	0.826571	4.16664e-16	-0.557318	3.74131e-06
Gas7	0.635543	4.88684e-08	-0.537751	9.38775e-06
Gatad2b	0.61221	2.01658e-07	-0.603819	3.26609e-07
Gdap1	0.606639	2.78183e-07	-0.683924	1.7091e-09
Ggct	0.757382	2.49854e-12	-0.721924	7.56134e-11
Gigyf1	0.421554	0.000795186	-0.510164	3.12738e-05
Gigyf2	0.511842	2.91527e-05	-0.562452	2.91025e-06
Gipc1	0.509825	3.17202e-05	-0.711431	1.87967e-10
Glg1	0.952729	1.07302e-31	-0.81079	4.12394e-15
Gm996	0.828203	3.24422e-16	-0.68383	1.72129e-09
Gmfb	0.624788	9.52986e-08	-0.616584	1.55969e-07
Golga2	0.50455	3.94554e-05	-0.393005	0.00189515
Gpd1l	0.532706	1.17919e-05	-0.477402	0.000114804
Gphn	0.801175	1.50471e-14	-0.623481	1.03176e-07
Gps1	0.680848	2.15538e-09	-0.375593	0.00310421
Grb2	0.725967	5.26487e-11	-0.876237	4.83132e-20
Gripap1	0.86918	2.17941e-19	-0.81058	4.24513e-15
Grm2	0.775154	3.60389e-13	-0.597056	4.76955e-07
Gsk3b	0.835478	1.02942e-16	-0.784405	1.2252e-13
Gsn	0.460424	0.000214229	-0.440236	0.000431681
Guk1	0.517628	2.28164e-05	-0.137353	0.295319
Hagh	0.871218	1.42365e-19	-0.798092	2.24534e-14
Hcn1	0.653692	1.49061e-08	-0.662104	8.36327e-09
Hdgf	0.717498	1.11577e-10	-0.577834	1.33635e-06
Hdgfl2	0.676823	2.90809e-09	-0.156444	0.232601
Hdlbp	0.90576	2.7201e-23	-0.771131	5.67191e-13
Hgs	0.585004	9.17009e-07	-0.273117	0.03474
Hmgcl	0.538933	8.89473e-06	-0.353838	0.00554559
Hnrnpa1	0.647563	2.24562e-08	-0.662918	7.90101e-09
Hnrnpk	0.771928	5.18841e-13	-0.777748	2.67714e-13
Hnrnpm	0.620961	1.2013e-07	-0.557087	3.78348e-06
Hook3	0.786806	9.17993e-14	-0.701151	4.41567e-10
Hspa4l	0.57371	1.65278e-06	-0.526195	1.57419e-05
Hspg2	0.606042	2.8783e-07	-0.621273	1.17897e-07
Hsph1	0.683228	1.80172e-09	-0.396133	0.00172946
Huwe1	0.763949	1.24607e-12	-0.618412	1.39928e-07
Iglon5	0.530483	1.3023e-05	0.0129464	0.921792
Ikbkap	0.446394	0.00035022	-0.452406	0.000284439
Immt	0.655858	1.28669e-08	-0.541579	7.87713e-06
Ina	0.582234	1.06175e-06	-0.628445	7.61569e-08
Iqsec1	0.827366	3.68948e-16	-0.750634	4.99387e-12
Iqsec2	0.632418	5.94935e-08	-0.292798	0.0231894
Islr2	0.549374	5.47351e-06	-0.314484	0.0143981
Ist1	0.505531	3.78963e-05	-0.406837	0.00125611
Itga6	0.539531	8.65474e-06	-0.565145	2.54671e-06
Kars	0.577582	1.35394e-06	-0.708132	2.48218e-10
Kcmf1	0.714832	1.40549e-10	-0.526939	1.52349e-05
Kcnma1	0.607001	2.72479e-07	-0.654784	1.38422e-08
Kif21a	0.648925	2.05176e-08	-0.782449	1.5459e-13
Kif5a	0.695825	6.77765e-10	-0.844043	2.47535e-17
Kif5b	0.628968	7.37347e-08	-0.772951	4.62497e-13
Kif5c	0.730866	3.36634e-11	-0.697382	5.98529e-10
Klc2	0.848029	1.23811e-17	-0.661148	8.93935e-09
Lama5	0.637441	4.33188e-08	-0.542318	7.61301e-06
Lamc1	0.567911	2.21781e-06	-0.50832	3.37695e-05
Lasp1	0.685698	1.4931e-09	-0.789759	6.40386e-14
Lin7a	0.77248	4.87694e-13	-0.822343	7.87192e-16
Lmna	0.803479	1.11057e-14	-0.602513	3.5163e-07
Lmnb1	0.891094	1.46481e-21	-0.766172	9.79605e-13
Lrba	0.450336	0.000305696	-0.447021	0.000342758
Lrp1b	0.517739	2.27079e-05	-0.338601	0.0081382
Lrrc7	0.619287	1.32807e-07	-0.317631	0.0133981
Lsm6	0.668085	5.48347e-09	-0.446936	0.00034377
Ly6h	0.592376	6.16733e-07	-0.656187	1.25812e-08
Lypla1	0.703327	3.69655e-10	-0.585681	8.84565e-07
Lyplal1	0.584823	9.25875e-07	-0.57506	1.54221e-06
Lysmd2	0.641358	3.36894e-08	-0.643718	2.89045e-08
Macf1	0.917286	7.28139e-25	-0.791686	5.04666e-14
Macrod2	0.350457	0.00604793	0.374572	0.00319272
Madd	0.384465	0.00242211	-0.242691	0.0617108
Maged1	0.645782	2.52531e-08	-0.636695	4.54266e-08
Map6	0.782154	1.60076e-13	-0.753533	3.71886e-12
Map7d1	0.689244	1.13642e-09	-0.448287	0.000328154
Mapk3	0.645836	2.51631e-08	-0.632302	5.9924e-08
Mark2	0.666716	6.04502e-09	-0.622229	1.11297e-07
Mark3	0.433074	0.000547856	-0.275548	0.0330949
Mast1	0.566886	2.33482e-06	-0.612559	1.97594e-07
Mecp2	0.426164	0.000686137	-0.169811	0.194588
Mindy2	0.5642	2.6692e-06	-0.352863	0.00568652
Minos1	0.710772	1.98758e-10	-0.94425	1.14103e-29
Mlf2	0.58059	1.15748e-06	-0.255153	0.0491222
Mms19	0.593495	5.80177e-07	-0.640611	3.53542e-08
Mpc1	0.610857	2.18178e-07	-0.223424	0.0861633
Mrpl19	0.515927	2.45325e-05	-0.158811	0.225523
Mrps31	0.439869	0.000437052	0.169784	0.19466
Mtcl1	0.517846	2.26048e-05	-0.37264	0.00336632
Mycbp2	0.5807	1.15083e-06	-0.31214	0.0151838
Myh11	0.52205	1.88618e-05	-0.525937	1.59208e-05
Myh9	0.720316	8.71653e-11	-0.616785	1.54123e-07
Myl6	0.741725	1.20554e-11	-0.888156	3.03932e-21
Myo18a	0.730412	3.51011e-11	-0.720873	8.29828e-11
Nae1	0.61517	1.69546e-07	-0.43547	0.000506174
Nck1	0.48298	9.28555e-05	-0.433797	0.000534969
Nckipsd	0.722101	7.44346e-11	-0.622707	1.08126e-07
Ndufa6	0.666457	6.15721e-09	-0.53126	1.25795e-05
Ndufa7	0.735457	2.19402e-11	-0.373769	0.00326388
Ndufb3	0.861934	9.37397e-19	-0.766868	9.07955e-13
Ndufs6	0.701107	4.43135e-10	-0.903824	4.77223e-23
Nefh	0.680721	2.17602e-09	-0.470374	0.000149222
Nefm	0.730815	3.38203e-11	-0.662866	7.92948e-09
Nfs1	0.797286	2.4901e-14	-0.766969	8.98046e-13
Nhsl2	0.590481	6.83579e-07	-0.253971	0.0502175
Nif3l1	0.701682	4.22882e-10	-0.689417	1.12131e-09
Nlgn4l	0.570473	1.94897e-06	-0.582299	1.05809e-06
Nmt1	0.448486	0.000325904	-0.252422	0.0516836
Noct	0.547451	5.99296e-06	-0.394192	0.00183071
Nomo1	0.875711	5.42248e-20	-0.67067	4.55545e-09
Npm1	0.832276	1.71757e-16	-0.731232	3.25424e-11
Nr3c1	0.599906	4.07044e-07	-0.273374	0.0345631
Nrgn	0.654653	1.39658e-08	-0.111563	0.396085
Nrxn1	0.710754	1.99059e-10	-0.775153	3.60457e-13
Nsfl1c	0.495608	5.66534e-05	-0.798574	2.10994e-14
Osbp	0.770678	5.96528e-13	-0.838305	6.49045e-17
Osbp2	0.622977	1.06376e-07	-0.253061	0.0510748
Otud7a	0.538918	8.90072e-06	-0.312183	0.015169
Oxct1	0.638006	4.17846e-08	-0.789107	6.93696e-14
P2ry12	0.54049	8.28195e-06	-0.536051	1.01419e-05
P4hb	0.581956	1.07738e-06	-0.375303	0.00312913
Pacsin2	0.627167	8.23905e-08	-0.31456	0.0143732
Pak1	0.650846	1.80505e-08	-0.739276	1.5264e-11
Palm	0.74201	1.17263e-11	-0.8679	2.83808e-19
Pars2	0.58282	1.02944e-06	-0.246276	0.0578481
Pclo	0.888582	2.7379e-21	-0.761527	1.61478e-12
Pcnp	0.541965	7.73791e-06	0.0795943	0.545494
Pdhx	0.7683	7.76091e-13	-0.798404	2.1568e-14
Pdia3	0.649997	1.91046e-08	-0.466587	0.000171461
Pdxdc1	0.520492	2.01765e-05	-0.36133	0.00456125
Pex19	0.635144	5.01198e-08	-0.641744	3.28586e-08
Pfdn5	0.724703	5.89977e-11	-0.756192	2.82766e-12
Pgam5	0.774915	3.70349e-13	-0.526305	1.56659e-05
Pgm2l1	0.630626	6.6531e-08	-0.407069	0.0012473
Pgp	0.796397	2.78964e-14	-0.542616	7.5088e-06
Phpt1	0.843884	2.54362e-17	-0.84797	1.25106e-17
Picalm	0.533273	1.14954e-05	-0.405241	0.00131834
Pik3cb	0.629406	7.17649e-08	-0.349024	0.00627252
Pitpnm1	0.638743	3.98628e-08	-0.491405	6.69243e-05
Plaa	0.596049	5.0426e-07	-0.741561	1.22485e-11
Plec	0.811486	3.74442e-15	-0.767532	8.44328e-13
Plekhb1	0.564195	2.66982e-06	-0.372337	0.00339436
Plin3	0.561419	3.06223e-06	-0.350484	0.00604374
Plppr3	0.457124	0.000240944	-0.621723	1.14747e-07
Ppfia3	0.535656	1.03248e-05	-0.805519	8.4598e-15
Ppih	0.636963	4.46593e-08	-0.339362	0.00798706
Ppp1r12b	0.517214	2.32235e-05	-0.278468	0.0312055
Ppp1r12c	0.504543	3.9466e-05	-0.322523	0.0119623
Ppp1r9b	0.55167	4.9084e-06	-0.636204	4.68645e-08
Ppp6r1	0.680337	2.23953e-09	-0.187449	0.151521
Prdx1	0.794561	3.52096e-14	-0.828445	3.12549e-16
Prdx2	0.553619	4.47197e-06	-0.269051	0.0376433
Prkag1	0.602214	3.57613e-07	-0.134886	0.30416
Prkcb	0.499554	4.83534e-05	-0.514559	2.5998e-05
Prkcsh	0.614552	1.75827e-07	-0.589326	7.27589e-07
Prkra	0.681959	1.98287e-09	-0.479847	0.000104656
Prpf3	0.51613	2.43209e-05	-0.257485	0.0470179
Prrc2c	0.465481	0.000178512	-0.224105	0.0851849
Psma1	0.723035	6.8497e-11	-0.539607	8.62452e-06
Psma2	0.474133	0.000129787	-0.179251	0.170565
Psma5	0.637131	4.41835e-08	-0.839185	5.61212e-17
Psmb5	0.500063	4.73692e-05	-0.152925	0.243407
Psmb6	0.876457	4.60294e-20	-0.904226	4.25053e-23
Psmc2	0.515196	2.53062e-05	-0.0161105	0.902761
Psmd2	0.830666	2.213e-16	-0.728832	4.05767e-11
Ptprd	0.539284	8.75293e-06	-0.722319	7.30051e-11
Pts	0.507018	3.56408e-05	-0.74393	9.72539e-12
Pvalb	0.431456	0.000577759	-0.589385	7.25303e-07
Rab27a	0.505451	3.80206e-05	-0.198324	0.128755
Rabep1	0.821424	9.01855e-16	-0.578919	1.26304e-06
Rabgap1	0.647121	2.31211e-08	-0.189137	0.147804
Rabgap1l	0.506392	3.6575e-05	-0.334019	0.00910053
Rad23a	0.615976	1.61673e-07	-0.71164	1.84654e-10
Rad23b	0.913583	2.46084e-24	-0.828112	3.29009e-16
Rap2a	0.481674	9.76161e-05	-0.0544247	0.679599
Rapgef4	0.811523	3.72516e-15	-0.724188	6.17889e-11
Rdh11	0.506527	3.63714e-05	-0.400444	0.00152239
Rell2	0.526705	1.53928e-05	-0.587792	7.90164e-07
Rhob	0.706596	2.82166e-10	-0.73874	1.6067e-11
Rhof	0.571506	1.84946e-06	-0.331109	0.00976211
Rims1	0.826735	4.06334e-16	-0.449383	0.000315954
Rnf14	0.599696	4.11854e-07	-0.57776	1.34145e-06
Rnf214	0.5522	4.78601e-06	-0.391221	0.00199591
Rnf7	0.611625	2.08649e-07	-0.854886	3.58574e-18
Rnh1	0.672	4.1378e-09	-0.642304	3.1688e-08
Rnmt	0.734827	2.32796e-11	-0.716547	1.2119e-10
Rock2	0.731223	3.25704e-11	-0.328825	0.01031
Romo1	0.693341	8.25105e-10	-0.814861	2.33113e-15
Rps11	0.382327	0.00257298	0.0283974	0.82947
Rps18	0.784624	1.19359e-13	-0.571075	1.89039e-06
Rps21	0.762178	1.5065e-12	-0.696159	6.59975e-10
Rps7	0.684887	1.58844e-09	-0.394239	0.00182818
Rtn3	0.545681	6.51132e-06	-0.489704	7.15472e-05
Rufy3	0.585291	9.03139e-07	-0.863318	7.13956e-19
Sacm1l	0.805017	9.04796e-15	-0.527776	1.4683e-05
Sarnp	0.863275	7.20086e-19	-0.754331	3.42665e-12
Scg2	0.505449	3.80242e-05	-0.670847	4.49764e-09
Scg5	0.637142	4.41526e-08	-0.83894	5.84456e-17
Scoc	0.783682	1.33564e-13	-0.330213	0.00997399
Sdha	0.800041	1.74485e-14	-0.723148	6.78119e-11
Sec31a	0.643479	2.93582e-08	-0.61303	1.92233e-07
Sec61a1	0.693262	8.30218e-10	-0.656208	1.2564e-08
Selenoo	0.640195	3.63137e-08	-0.507199	3.53759e-05
Sept9	0.686591	1.39445e-09	-0.477049	0.000116344
Serinc1	0.612237	2.01348e-07	-0.555964	3.99467e-06
Sf1	0.566662	2.36113e-06	-0.746513	7.5414e-12
Sfpq	0.723556	6.53822e-11	-0.437158	0.000478558
Sgip1	0.857388	2.24545e-18	-0.739444	1.50202e-11
Sgta	0.562441	2.91194e-06	-0.555376	4.10975e-06
Shank1	0.564156	2.67503e-06	-0.668556	5.30214e-09
Shank2	0.848784	1.08352e-17	-0.88292	1.06303e-20
Sik3	0.615215	1.69098e-07	-0.650215	1.88285e-08
Sipa1l1	0.685413	1.52596e-09	-0.506902	3.5812e-05
Skiv2l2	0.639215	3.86749e-08	-0.28803	0.0256374
Slc12a2	0.637825	4.22702e-08	-0.592474	6.1344e-07
Slc22a23	0.679628	2.3614e-09	-0.449134	0.000318686
Slc25a23	0.515952	2.45059e-05	0.095949	0.465838
Slc25a3	0.640708	3.51342e-08	-0.649714	1.9468e-08
Slc44a2	0.483021	9.27101e-05	-0.492698	6.3595e-05
Slc6a11	0.437478	0.000473475	-0.401739	0.00146471
Slc6a17	0.642141	3.20256e-08	-0.466522	0.000171872
Slc7a5	0.791299	5.295e-14	-0.422256	0.000777631
Slc8a2	0.574797	1.56323e-06	-0.425479	0.000701421
Slc9a3r1	0.841547	3.78248e-17	-0.824258	5.91322e-16
Slc9a7	0.46556	0.000177998	-0.264217	0.0413531
Slk	0.701399	4.32724e-10	-0.406044	0.00128669
Smpd3	0.851745	6.37442e-18	-0.575325	1.52133e-06
Snca	0.747553	6.8014e-12	-0.919234	3.74932e-25
Sncb	0.688324	1.2203e-09	-0.680741	2.17279e-09
Snx15	0.485008	8.58843e-05	-0.599447	4.17617e-07
Snx3	0.556505	3.89153e-06	-0.541927	7.75154e-06
Sod1	0.819862	1.13459e-15	-0.968167	1.39073e-36
Soga3	0.64028	3.61173e-08	-0.577514	1.35871e-06
Sorl1	0.614635	1.74971e-07	-0.161467	0.217758
Specc1	0.486654	8.05827e-05	-0.192233	0.141164
Spg20	0.486137	8.22154e-05	-0.610495	2.22809e-07
Sphkap	0.516981	2.34551e-05	-0.751832	4.42337e-12
Spin1	0.417018	0.00091753	-0.211399	0.104927
Sptb	0.686946	1.35696e-09	-0.556321	3.92639e-06
Srcin1	0.707841	2.54336e-10	-0.69202	9.1539e-10
Srgap2	0.709399	2.23173e-10	-0.436643	0.00048683
Srrm2	0.727939	4.40264e-11	-0.678387	2.59002e-09
Srsf1	0.648761	2.07421e-08	-0.695665	6.86426e-10
Ssbp1	0.65771	1.13356e-08	-0.578288	1.3052e-06
Strn	0.468502	0.000159862	-0.354848	0.00540292
Sub1	0.6729	3.87623e-09	-0.684678	1.61392e-09
Sucla2	0.745555	8.28993e-12	-0.488103	7.61673e-05
Sugt1	0.62877	7.46442e-08	-0.554359	4.316e-06
Supt5	0.610663	2.20641e-07	-0.457394	0.00023865
Synm	0.569013	2.09821e-06	-0.553352	4.52955e-06
Tagln3	0.81705	1.70544e-15	-0.716619	1.20434e-10
Taldo1	0.545919	6.43927e-06	-0.336546	0.00855828
Tardbp	0.690947	9.95506e-10	-0.464544	0.000184686
Tbca	0.777946	2.6166e-13	-0.861509	1.01848e-18
Tceal3	0.653269	1.53382e-08	-0.726694	4.92974e-11
Tceal5	0.799276	1.92689e-14	-0.789979	6.23256e-14
Tcerg1	0.62339	1.03744e-07	-0.523822	1.74636e-05
Tenm4	0.459144	0.000224256	-0.398591	0.00160851
Tfrc	0.489653	7.16905e-05	-0.384102	0.00244716
Timm8b	0.898033	2.39574e-22	-0.897996	2.42009e-22
Timm9	0.813735	2.73339e-15	-0.942967	2.16779e-29
Tmcc2	0.588511	7.60252e-07	-0.113171	0.389265
Tmem63b	0.505172	3.84594e-05	-0.555509	4.08354e-06
Tmsb4x	0.898454	2.13791e-22	-0.936731	4.02906e-28
Tnc	0.49431	5.96576e-05	-0.50296	4.21073e-05
Tomm5	0.773394	4.39988e-13	-0.729013	3.99126e-11
Tpm3	0.582254	1.06063e-06	-0.848414	1.15689e-17
Tpm4	0.735039	2.28215e-11	-0.661295	8.84861e-09
Tpr	0.576095	1.46215e-06	-0.79679	2.65327e-14
Tsc22d1	0.522163	1.87693e-05	-0.865542	4.58146e-19
Ttc7b	0.572628	1.74674e-06	-0.202753	0.120264
Txnrd1	0.662749	7.99519e-09	-0.645133	2.63518e-08
Ubac1	0.554451	4.29689e-06	-0.285281	0.0271447
Ubap2l	0.680651	2.1876e-09	-0.677444	2.77759e-09
Ube2n	0.554011	4.38861e-06	-0.434876	0.000516223
Ube2v2	0.526363	1.56258e-05	-0.366249	0.00400204
Ubfd1	0.570781	1.91876e-06	-0.578294	1.3048e-06
Ubqln2	0.848491	1.14122e-17	-0.747137	7.0888e-12
Ubr4	0.653311	1.52945e-08	-0.201906	0.121853
Ubxn6	0.777139	2.87181e-13	-0.63588	4.78377e-08
Uchl1	0.652736	1.58995e-08	-0.760706	1.7618e-12
Uckl1	0.490743	6.86908e-05	-0.585625	8.87228e-07
Unc13a	0.545457	6.57973e-06	-0.55443	4.30122e-06
Vcl	0.750459	5.08291e-12	-0.563996	2.6963e-06
Vdac1	0.627843	7.90367e-08	-0.633886	5.42553e-08
Vps13c	0.675392	3.2311e-09	-0.691582	9.47291e-10
Vps26b	0.608429	2.51043e-07	-0.555065	4.17184e-06
Vps37b	0.56175	3.01271e-06	-0.562636	2.88405e-06
Vti1b	0.692823	8.59401e-10	-0.363078	0.00435505
Wdr41	0.462348	0.000199936	-0.238571	0.0664032
Wdr48	0.587827	7.88685e-07	-0.751432	4.60646e-12
Wdr91	0.601451	3.73282e-07	-0.32319	0.0117771
Wnk2	0.583703	9.8254e-07	-0.526513	1.55229e-05
Wrnip1	0.580095	1.18785e-06	-0.39684	0.00169388
Yars	0.851442	6.73355e-18	-0.766637	9.31137e-13
Ywhab	0.68798	1.25313e-09	-0.759984	1.90153e-12
Ywhae	0.576308	1.44615e-06	-0.750558	5.03206e-12
Ywhag	0.707911	2.52859e-10	-0.850586	7.8571e-18
Ywhah	0.886684	4.34872e-21	-0.761731	1.58002e-12
Ywhaq	0.710715	1.99722e-10	-0.420698	0.00081707
Ywhaz	0.710233	2.08035e-10	-0.643538	2.92465e-08
Zc2hc1a	0.637314	4.36715e-08	-0.647687	2.22722e-08
Zfp428	0.605375	2.98992e-07	-0.483132	9.23149e-05
Zfp638	0.479465	0.000106187	-0.238311	0.0667079
Zfr	0.821791	8.54235e-16	-0.704796	3.27546e-10
Zranb2	0.531151	1.2641e-05	-0.226849	0.0813331
Zyx	0.899429	1.63851e-22	-0.74855	6.15706e-12
