# Supplementary material for: Uncovering injury-specific proteomic signatures and neurodegenerative risks in single and repetitive traumatic brain injury
Source: Signal Transduct Target Ther. 2025 Jun 23;10:195. doi: 10.1038/s41392-025-02286-9 (PMC12183312; doi:10.1038/s41392-025-02286-9)
Supplement: Supplementary file 12 — Supp. Table 11 [file 41392_2025_2286_MOESM12_ESM.xlsx]

## Sheet: Pole climbing and Grip Strength
Mouse_ID	Test_Type	Day	Group	Measurement
1	Pole Climbing	2	Sham	7.21333
2	Pole Climbing	2	Sham	6.44667
3	Pole Climbing	2	Sham	7.72333
4	Pole Climbing	2	Sham	10.57
5	Pole Climbing	2	Sham	8.29333
6	Pole Climbing	2	Sham	7.8
7	Pole Climbing	2	Sham	8.06
8	Pole Climbing	2	Sham	9.63333
9	Pole Climbing	2	Sham	8.27333
10	Pole Climbing	2	Sham	12
1	Pole Climbing	2	Smtbi	9.16667
2	Pole Climbing	2	Smtbi	10.41
3	Pole Climbing	2	Smtbi	9.13
4	Pole Climbing	2	Smtbi	11.99
5	Pole Climbing	2	Smtbi	14.13
6	Pole Climbing	2	Smtbi	9.88667
7	Pole Climbing	2	Smtbi	11.59
8	Pole Climbing	2	Smtbi	11.23
9	Pole Climbing	2	Smtbi	8.62
10	Pole Climbing	2	Smtbi	12.6667
1	Pole Climbing	2	Rmtbi	10.2867
2	Pole Climbing	2	Rmtbi	8.58333
3	Pole Climbing	2	Rmtbi	9.87
4	Pole Climbing	2	Rmtbi	9.62333
5	Pole Climbing	2	Rmtbi	10.0367
6	Pole Climbing	2	Rmtbi	9.11667
7	Pole Climbing	2	Rmtbi	10.5533
8	Pole Climbing	2	Rmtbi	15.1467
9	Pole Climbing	2	Rmtbi	10.1533
10	Pole Climbing	2	Rmtbi	8.93667
1	Pole Climbing	7	Sham	9.42
2	Pole Climbing	7	Sham	7.78667
3	Pole Climbing	7	Sham	9.14667
4	Pole Climbing	7	Sham	7.58333
5	Pole Climbing	7	Sham	8.09667
6	Pole Climbing	7	Sham	6.44
7	Pole Climbing	7	Sham	7.59667
8	Pole Climbing	7	Sham	5.7
9	Pole Climbing	7	Sham	7.45
10	Pole Climbing	7	Sham	7.63333
1	Pole Climbing	7	Smtbi	6.08
2	Pole Climbing	7	Smtbi	6.94333
3	Pole Climbing	7	Smtbi	8.79667
4	Pole Climbing	7	Smtbi	8.35333
5	Pole Climbing	7	Smtbi	9.48667
6	Pole Climbing	7	Smtbi	7.73333
7	Pole Climbing	7	Smtbi	8.26333
8	Pole Climbing	7	Smtbi	8.10667
9	Pole Climbing	7	Smtbi	10.2733
10	Pole Climbing	7	Smtbi	8.81
1	Pole Climbing	7	Rmtbi	9.08
2	Pole Climbing	7	Rmtbi	8.35
3	Pole Climbing	7	Rmtbi	9.54
4	Pole Climbing	7	Rmtbi	9.06333
5	Pole Climbing	7	Rmtbi	12.9933
6	Pole Climbing	7	Rmtbi	11.2467
7	Pole Climbing	7	Rmtbi	13.1667
8	Pole Climbing	7	Rmtbi	13
9	Pole Climbing	7	Rmtbi	10.8133
10	Pole Climbing	7	Rmtbi	11.22
1	Pole Climbing	30	Sham	6.02333
2	Pole Climbing	30	Sham	5.75667
3	Pole Climbing	30	Sham	5.41333
4	Pole Climbing	30	Sham	5.78
5	Pole Climbing	30	Sham	7.77
6	Pole Climbing	30	Sham	8.84667
7	Pole Climbing	30	Sham	8.29333
8	Pole Climbing	30	Sham	7.87667
9	Pole Climbing	30	Sham	6.05333
10	Pole Climbing	30	Sham	6.08333
1	Pole Climbing	30	Smtbi	12.5233
2	Pole Climbing	30	Smtbi	7.13333
3	Pole Climbing	30	Smtbi	5.58
4	Pole Climbing	30	Smtbi	8.66
5	Pole Climbing	30	Smtbi	7.50333
6	Pole Climbing	30	Smtbi	6.32
7	Pole Climbing	30	Smtbi	8.65
8	Pole Climbing	30	Smtbi	10.0833
9	Pole Climbing	30	Smtbi	11.4767
10	Pole Climbing	30	Smtbi	9.80333
1	Pole Climbing	30	Rmtbi	7.32667
2	Pole Climbing	30	Rmtbi	6.07333
3	Pole Climbing	30	Rmtbi	6.75333
4	Pole Climbing	30	Rmtbi	6.81
5	Pole Climbing	30	Rmtbi	8.82333
6	Pole Climbing	30	Rmtbi	8.10333
7	Pole Climbing	30	Rmtbi	7.6
8	Pole Climbing	30	Rmtbi	9.73
9	Pole Climbing	30	Rmtbi	7.39
10	Pole Climbing	30	Rmtbi	6.08333
1	Grip Strength	2	Sham	6.39899
2	Grip Strength	2	Sham	5.65789
3	Grip Strength	2	Sham	5.82736
4	Grip Strength	2	Sham	5.04953
5	Grip Strength	2	Sham	4.40397
6	Grip Strength	2	Sham	3.57519
7	Grip Strength	2	Sham	4.47209
8	Grip Strength	2	Sham	4.50505
9	Grip Strength	2	Sham	4.56878
10	Grip Strength	2	Sham	3.79202
1	Grip Strength	2	Smtbi	4.34872
2	Grip Strength	2	Smtbi	4.07203
3	Grip Strength	2	Smtbi	3.6704
4	Grip Strength	2	Smtbi	3.35464
5	Grip Strength	2	Smtbi	2.91486
6	Grip Strength	2	Smtbi	3.02474
7	Grip Strength	2	Smtbi	2.70312
8	Grip Strength	2	Smtbi	3.62684
9	Grip Strength	2	Smtbi	3.6214
10	Grip Strength	2	Smtbi	3.04881
1	Grip Strength	2	Rmtbi	3.81048
2	Grip Strength	2	Rmtbi	4.21159
3	Grip Strength	2	Rmtbi	3.77647
4	Grip Strength	2	Rmtbi	3.73664
5	Grip Strength	2	Rmtbi	2.65395
6	Grip Strength	2	Rmtbi	2.83523
7	Grip Strength	2	Rmtbi	3.17581
8	Grip Strength	2	Rmtbi	3.5
9	Grip Strength	2	Rmtbi	2.94043
10	Grip Strength	2	Rmtbi	3.57286
1	Grip Strength	7	Sham	3.5
2	Grip Strength	7	Sham	3.55598
3	Grip Strength	7	Sham	3.91534
4	Grip Strength	7	Sham	4.0218
5	Grip Strength	7	Sham	4.39035
6	Grip Strength	7	Sham	3.91011
7	Grip Strength	7	Sham	4.2423
8	Grip Strength	7	Sham	4.00147
9	Grip Strength	7	Sham	4.17289
10	Grip Strength	7	Sham	5.16508
1	Grip Strength	7	Smtbi	2.76005
2	Grip Strength	7	Smtbi	3.29958
3	Grip Strength	7	Smtbi	2.98999
4	Grip Strength	7	Smtbi	2.86111
5	Grip Strength	7	Smtbi	3.27876
6	Grip Strength	7	Smtbi	3.08508
7	Grip Strength	7	Smtbi	3.03208
8	Grip Strength	7	Smtbi	2.79323
9	Grip Strength	7	Smtbi	3.21381
10	Grip Strength	7	Smtbi	3.17695
1	Grip Strength	7	Rmtbi	3.04923
2	Grip Strength	7	Rmtbi	3.2193
3	Grip Strength	7	Rmtbi	2.96224
4	Grip Strength	7	Rmtbi	2.37065
5	Grip Strength	7	Rmtbi	2.69362
6	Grip Strength	7	Rmtbi	2.38354
7	Grip Strength	7	Rmtbi	2.9684
8	Grip Strength	7	Rmtbi	2.48554
9	Grip Strength	7	Rmtbi	2.73059
10	Grip Strength	7	Rmtbi	2.64706
1	Grip Strength	30	Sham	2.94945
2	Grip Strength	30	Sham	2.4943
3	Grip Strength	30	Sham	3.05024
4	Grip Strength	30	Sham	3.99535
5	Grip Strength	30	Sham	4.07486
6	Grip Strength	30	Sham	3.71395
7	Grip Strength	30	Sham	3.84
8	Grip Strength	30	Sham	3.59943
9	Grip Strength	30	Sham	3.15583
10	Grip Strength	30	Sham	2.58661
1	Grip Strength	30	Smtbi	2.384
2	Grip Strength	30	Smtbi	3.39346
3	Grip Strength	30	Smtbi	3.99003
4	Grip Strength	30	Smtbi	3.36132
5	Grip Strength	30	Smtbi	2.94444
6	Grip Strength	30	Smtbi	2.58159
7	Grip Strength	30	Smtbi	4.01639
8	Grip Strength	30	Smtbi	3.32913
9	Grip Strength	30	Smtbi	3.09426
10	Grip Strength	30	Smtbi	3.71318
1	Grip Strength	30	Rmtbi	4.14601
2	Grip Strength	30	Rmtbi	4.23718
3	Grip Strength	30	Rmtbi	3.43683
4	Grip Strength	30	Rmtbi	4.07025
5	Grip Strength	30	Rmtbi	3.25207
6	Grip Strength	30	Rmtbi	2.87917
7	Grip Strength	30	Rmtbi	2.249
8	Grip Strength	30	Rmtbi	2.74561
9	Grip Strength	30	Rmtbi	3.52333
10	Grip Strength	30	Rmtbi	2.46525

## Sheet: MWM_7days
Mouse_ID	Test_Type	Day	Group	Measurement
1	MWM - Latency	1	Sham	35.8
2	MWM - Latency	1	Sham	12
3	MWM - Latency	1	Sham	38.2
4	MWM - Latency	1	Sham	27.5
5	MWM - Latency	1	Sham	42.8
6	MWM - Latency	1	Sham	28
7	MWM - Latency	1	Sham	20
8	MWM - Latency	1	Sham	55.2
9	MWM - Latency	1	Sham	37.4
10	MWM - Latency	1	Sham	52.2
1	MWM - Latency	1	Smtbi	36.8
2	MWM - Latency	1	Smtbi	32.3
3	MWM - Latency	1	Smtbi	10.9
4	MWM - Latency	1	Smtbi	12.5
5	MWM - Latency	1	Smtbi	27
6	MWM - Latency	1	Smtbi	16.7
7	MWM - Latency	1	Smtbi	16.9
8	MWM - Latency	1	Smtbi	21.9
9	MWM - Latency	1	Smtbi	16.9
10	MWM - Latency	1	Smtbi	59.2
1	MWM - Latency	1	Rmtbi	28.2
2	MWM - Latency	1	Rmtbi	14.4
3	MWM - Latency	1	Rmtbi	16.1
4	MWM - Latency	1	Rmtbi	23.4
5	MWM - Latency	1	Rmtbi	36.5
6	MWM - Latency	1	Rmtbi	17.5
7	MWM - Latency	1	Rmtbi	35.4
8	MWM - Latency	1	Rmtbi	60
9	MWM - Latency	1	Rmtbi	28.5
10	MWM - Latency	1	Rmtbi	19
1	MWM - Latency	2	Sham	17.6
2	MWM - Latency	2	Sham	9.5
3	MWM - Latency	2	Sham	34
4	MWM - Latency	2	Sham	24.1
5	MWM - Latency	2	Sham	21.3
6	MWM - Latency	2	Sham	11.5
7	MWM - Latency	2	Sham	4.4
8	MWM - Latency	2	Sham	6
9	MWM - Latency	2	Sham	9.2
10	MWM - Latency	2	Sham	23
1	MWM - Latency	2	Smtbi	8.7
2	MWM - Latency	2	Smtbi	12.9
3	MWM - Latency	2	Smtbi	12.3
4	MWM - Latency	2	Smtbi	12.4
5	MWM - Latency	2	Smtbi	9
6	MWM - Latency	2	Smtbi	21.7
7	MWM - Latency	2	Smtbi	15.9
8	MWM - Latency	2	Smtbi	15.4
9	MWM - Latency	2	Smtbi	35.3
10	MWM - Latency	2	Smtbi	10.6
1	MWM - Latency	2	Rmtbi	21.4
2	MWM - Latency	2	Rmtbi	6.6
3	MWM - Latency	2	Rmtbi	9.5
4	MWM - Latency	2	Rmtbi	24.4
5	MWM - Latency	2	Rmtbi	7
6	MWM - Latency	2	Rmtbi	16
7	MWM - Latency	2	Rmtbi	60
8	MWM - Latency	2	Rmtbi	17.8
9	MWM - Latency	2	Rmtbi	28
10	MWM - Latency	2	Rmtbi	35.9
1	MWM - Latency	3	Sham	16.4
2	MWM - Latency	3	Sham	13.5
3	MWM - Latency	3	Sham	10.4
4	MWM - Latency	3	Sham	14.5
5	MWM - Latency	3	Sham	8.3
6	MWM - Latency	3	Sham	14.7
7	MWM - Latency	3	Sham	10.8
8	MWM - Latency	3	Sham	6.4
9	MWM - Latency	3	Sham	5.5
10	MWM - Latency	3	Sham	5.1
1	MWM - Latency	3	Smtbi	43.7
2	MWM - Latency	3	Smtbi	5.7
3	MWM - Latency	3	Smtbi	23
4	MWM - Latency	3	Smtbi	28.3
5	MWM - Latency	3	Smtbi	10.3
6	MWM - Latency	3	Smtbi	21.7
7	MWM - Latency	3	Smtbi	22
8	MWM - Latency	3	Smtbi	12.3
9	MWM - Latency	3	Smtbi	10.1
10	MWM - Latency	3	Smtbi	14.9
1	MWM - Latency	3	Rmtbi	8.9
2	MWM - Latency	3	Rmtbi	23
3	MWM - Latency	3	Rmtbi	16.1
4	MWM - Latency	3	Rmtbi	33.6
5	MWM - Latency	3	Rmtbi	42.9
6	MWM - Latency	3	Rmtbi	15.1
7	MWM - Latency	3	Rmtbi	60
8	MWM - Latency	3	Rmtbi	26.2
9	MWM - Latency	3	Rmtbi	41.3
10	MWM - Latency	3	Rmtbi	11.3
1	MWM - Latency	4	Sham	6.3
2	MWM - Latency	4	Sham	6.6
3	MWM - Latency	4	Sham	12
4	MWM - Latency	4	Sham	10.6
5	MWM - Latency	4	Sham	9.5
6	MWM - Latency	4	Sham	6.7
7	MWM - Latency	4	Sham	6.2
8	MWM - Latency	4	Sham	4.5
9	MWM - Latency	4	Sham	7.7
10	MWM - Latency	4	Sham	4.5
1	MWM - Latency	4	Smtbi	22.5
2	MWM - Latency	4	Smtbi	16.7
3	MWM - Latency	4	Smtbi	12.5
4	MWM - Latency	4	Smtbi	11.1
5	MWM - Latency	4	Smtbi	29.6
6	MWM - Latency	4	Smtbi	19.2
7	MWM - Latency	4	Smtbi	7.8
8	MWM - Latency	4	Smtbi	6.8
9	MWM - Latency	4	Smtbi	21.6
10	MWM - Latency	4	Smtbi	8.8
1	MWM - Latency	4	Rmtbi	11.8
2	MWM - Latency	4	Rmtbi	12.2
3	MWM - Latency	4	Rmtbi	24.1
4	MWM - Latency	4	Rmtbi	22.8
5	MWM - Latency	4	Rmtbi	10.3
6	MWM - Latency	4	Rmtbi	10.4
7	MWM - Latency	4	Rmtbi	44.4
8	MWM - Latency	4	Rmtbi	29.7
9	MWM - Latency	4	Rmtbi	10.2
10	MWM - Latency	4	Rmtbi	45.6
1	MWM - NE latency	Probe	Sham	4.1
2	MWM - NE latency	Probe	Sham	1.6
3	MWM - NE latency	Probe	Sham	2.2
4	MWM - NE latency	Probe	Sham	1.7
5	MWM - NE latency	Probe	Sham	2
6	MWM - NE latency	Probe	Sham	8.3
7	MWM - NE latency	Probe	Sham	3.6
8	MWM - NE latency	Probe	Sham	1.4
9	MWM - NE latency	Probe	Sham	0
10	MWM - NE latency	Probe	Sham	1.7
1	MWM - NE latency	Probe	Smtbi	2.4
2	MWM - NE latency	Probe	Smtbi	3.9
3	MWM - NE latency	Probe	Smtbi	2.1
4	MWM - NE latency	Probe	Smtbi	4.1
5	MWM - NE latency	Probe	Smtbi	9.9
6	MWM - NE latency	Probe	Smtbi	6.7
7	MWM - NE latency	Probe	Smtbi	2.4
8	MWM - NE latency	Probe	Smtbi	8.7
9	MWM - NE latency	Probe	Smtbi	7.8
10	MWM - NE latency	Probe	Smtbi	4.2
1	MWM - NE latency	Probe	Rmtbi	3.9
2	MWM - NE latency	Probe	Rmtbi	6.7
3	MWM - NE latency	Probe	Rmtbi	2.1
4	MWM - NE latency	Probe	Rmtbi	1.8
5	MWM - NE latency	Probe	Rmtbi	33.7
6	MWM - NE latency	Probe	Rmtbi	60
7	MWM - NE latency	Probe	Rmtbi	54
8	MWM - NE latency	Probe	Rmtbi	55.6
9	MWM - NE latency	Probe	Rmtbi	42.8
10	MWM - NE latency	Probe	Rmtbi	60
1	MWM - % time NE	Probe	Sham	53.7
2	MWM - % time NE	Probe	Sham	58
3	MWM - % time NE	Probe	Sham	21.2
4	MWM - % time NE	Probe	Sham	35.2
5	MWM - % time NE	Probe	Sham	53.5
6	MWM - % time NE	Probe	Sham	11
7	MWM - % time NE	Probe	Sham	71.6667
8	MWM - % time NE	Probe	Sham	39.3333
9	MWM - % time NE	Probe	Sham	24.3333
10	MWM - % time NE	Probe	Sham	80.5
1	MWM - % time NE	Probe	Smtbi	28
2	MWM - % time NE	Probe	Smtbi	39.8
3	MWM - % time NE	Probe	Smtbi	43.2
4	MWM - % time NE	Probe	Smtbi	40.3
5	MWM - % time NE	Probe	Smtbi	27.3
6	MWM - % time NE	Probe	Smtbi	35.3
7	MWM - % time NE	Probe	Smtbi	19.5
8	MWM - % time NE	Probe	Smtbi	38.5
9	MWM - % time NE	Probe	Smtbi	13.6667
10	MWM - % time NE	Probe	Smtbi	14.3333
1	MWM - % time NE	Probe	Rmtbi	35.3
2	MWM - % time NE	Probe	Rmtbi	14.3
3	MWM - % time NE	Probe	Rmtbi	27
4	MWM - % time NE	Probe	Rmtbi	56.3
5	MWM - % time NE	Probe	Rmtbi	53.2
6	MWM - % time NE	Probe	Rmtbi	0
7	MWM - % time NE	Probe	Rmtbi	0
8	MWM - % time NE	Probe	Rmtbi	6.66667
9	MWM - % time NE	Probe	Rmtbi	4.16667
10	MWM - % time NE	Probe	Rmtbi	8.16667

## Sheet: MWM_30days
Mouse_ID	Test_Type	Day	Group	Measurement
1	MWM - Latency	1	Sham	25.7
2	MWM - Latency	1	Sham	35.9
3	MWM - Latency	1	Sham	11
4	MWM - Latency	1	Sham	13.1
5	MWM - Latency	1	Sham	21.9
6	MWM - Latency	1	Sham	51.7
7	MWM - Latency	1	Sham	30.6
8	MWM - Latency	1	Sham	38.2
9	MWM - Latency	1	Sham	38.7
10	MWM - Latency	1	Sham	59.5
1	MWM - Latency	1	Smtbi	27.8
2	MWM - Latency	1	Smtbi	41
3	MWM - Latency	1	Smtbi	6.1
4	MWM - Latency	1	Smtbi	16.4
5	MWM - Latency	1	Smtbi	33.1
6	MWM - Latency	1	Smtbi	19.3
7	MWM - Latency	1	Smtbi	13.4
8	MWM - Latency	1	Smtbi	31.8
9	MWM - Latency	1	Smtbi	25.9
10	MWM - Latency	1	Smtbi	23.2
1	MWM - Latency	1	Rmtbi	15.9
2	MWM - Latency	1	Rmtbi	16.2
3	MWM - Latency	1	Rmtbi	28.8
4	MWM - Latency	1	Rmtbi	39.8
5	MWM - Latency	1	Rmtbi	42
6	MWM - Latency	1	Rmtbi	52.5
7	MWM - Latency	1	Rmtbi	37.3
8	MWM - Latency	1	Rmtbi	34.7
9	MWM - Latency	1	Rmtbi	30
10	MWM - Latency	1	Rmtbi	24.6
1	MWM - Latency	2	Sham	13.1
2	MWM - Latency	2	Sham	15.9
3	MWM - Latency	2	Sham	15.5
4	MWM - Latency	2	Sham	19.4
5	MWM - Latency	2	Sham	9.5
6	MWM - Latency	2	Sham	30.3
7	MWM - Latency	2	Sham	14.6
8	MWM - Latency	2	Sham	34
9	MWM - Latency	2	Sham	23.8
10	MWM - Latency	2	Sham	17.5
1	MWM - Latency	2	Smtbi	28.5
2	MWM - Latency	2	Smtbi	17.7
3	MWM - Latency	2	Smtbi	5.2
4	MWM - Latency	2	Smtbi	6.3
5	MWM - Latency	2	Smtbi	5.3
6	MWM - Latency	2	Smtbi	6.8
7	MWM - Latency	2	Smtbi	18.3
8	MWM - Latency	2	Smtbi	14.1
9	MWM - Latency	2	Smtbi	23.1
10	MWM - Latency	2	Smtbi	56.1
1	MWM - Latency	2	Rmtbi	5.1
2	MWM - Latency	2	Rmtbi	15.5
3	MWM - Latency	2	Rmtbi	33.8
4	MWM - Latency	2	Rmtbi	9.5
5	MWM - Latency	2	Rmtbi	26.3
6	MWM - Latency	2	Rmtbi	55.2
7	MWM - Latency	2	Rmtbi	55.1
8	MWM - Latency	2	Rmtbi	46.4
9	MWM - Latency	2	Rmtbi	38.5
10	MWM - Latency	2	Rmtbi	20.2
1	MWM - Latency	3	Sham	4.5
2	MWM - Latency	3	Sham	11.9
3	MWM - Latency	3	Sham	7.4
4	MWM - Latency	3	Sham	3.8
5	MWM - Latency	3	Sham	6.6
6	MWM - Latency	3	Sham	16.1
7	MWM - Latency	3	Sham	27.7
8	MWM - Latency	3	Sham	10.4
9	MWM - Latency	3	Sham	18.7
10	MWM - Latency	3	Sham	13.6
1	MWM - Latency	3	Smtbi	12.7
2	MWM - Latency	3	Smtbi	14.2
3	MWM - Latency	3	Smtbi	5.9
4	MWM - Latency	3	Smtbi	8.8
5	MWM - Latency	3	Smtbi	34.5
6	MWM - Latency	3	Smtbi	6.7
7	MWM - Latency	3	Smtbi	27.1
8	MWM - Latency	3	Smtbi	45.7
9	MWM - Latency	3	Smtbi	42.2
10	MWM - Latency	3	Smtbi	27.1
1	MWM - Latency	3	Rmtbi	21.8
2	MWM - Latency	3	Rmtbi	8.2
3	MWM - Latency	3	Rmtbi	14.1
4	MWM - Latency	3	Rmtbi	28.9
5	MWM - Latency	3	Rmtbi	20.4
6	MWM - Latency	3	Rmtbi	37.8
7	MWM - Latency	3	Rmtbi	60
8	MWM - Latency	3	Rmtbi	48.1
9	MWM - Latency	3	Rmtbi	13
10	MWM - Latency	3	Rmtbi	15.5
1	MWM - Latency	4	Sham	4.5
2	MWM - Latency	4	Sham	11.9
3	MWM - Latency	4	Sham	7.4
4	MWM - Latency	4	Sham	3.8
5	MWM - Latency	4	Sham	6.7
6	MWM - Latency	4	Sham	8.7
7	MWM - Latency	4	Sham	20.1
8	MWM - Latency	4	Sham	12
9	MWM - Latency	4	Sham	11.1
10	MWM - Latency	4	Sham	13.2
1	MWM - Latency	4	Smtbi	12.7
2	MWM - Latency	4	Smtbi	10.5
3	MWM - Latency	4	Smtbi	5.9
4	MWM - Latency	4	Smtbi	6.1
5	MWM - Latency	4	Smtbi	24.6
6	MWM - Latency	4	Smtbi	7.6
7	MWM - Latency	4	Smtbi	4.3
8	MWM - Latency	4	Smtbi	32.5
9	MWM - Latency	4	Smtbi	14.4
10	MWM - Latency	4	Smtbi	31.2
1	MWM - Latency	4	Rmtbi	21.8
2	MWM - Latency	4	Rmtbi	8.2
3	MWM - Latency	4	Rmtbi	14.1
4	MWM - Latency	4	Rmtbi	18.2
5	MWM - Latency	4	Rmtbi	15.5
6	MWM - Latency	4	Rmtbi	21.1
7	MWM - Latency	4	Rmtbi	60
8	MWM - Latency	4	Rmtbi	42.2
9	MWM - Latency	4	Rmtbi	10.6
10	MWM - Latency	4	Rmtbi	21.8
1	MWM - NE latency	Probe	Sham	3.5
2	MWM - NE latency	Probe	Sham	2.5
3	MWM - NE latency	Probe	Sham	3.5
4	MWM - NE latency	Probe	Sham	1.9
5	MWM - NE latency	Probe	Sham	3.5
6	MWM - NE latency	Probe	Sham	3.1
7	MWM - NE latency	Probe	Sham	1.8
8	MWM - NE latency	Probe	Sham	4
9	MWM - NE latency	Probe	Sham	2.6
10	MWM - NE latency	Probe	Sham	2.6
1	MWM - NE latency	Probe	Smtbi	21.8
2	MWM - NE latency	Probe	Smtbi	3.8
3	MWM - NE latency	Probe	Smtbi	1.3
4	MWM - NE latency	Probe	Smtbi	13
5	MWM - NE latency	Probe	Smtbi	12.4
6	MWM - NE latency	Probe	Smtbi	1.6
7	MWM - NE latency	Probe	Smtbi	3.7
8	MWM - NE latency	Probe	Smtbi	2
9	MWM - NE latency	Probe	Smtbi	3.7
10	MWM - NE latency	Probe	Smtbi	3.1
1	MWM - NE latency	Probe	Rmtbi	1.3
2	MWM - NE latency	Probe	Rmtbi	9.8
3	MWM - NE latency	Probe	Rmtbi	1.2
4	MWM - NE latency	Probe	Rmtbi	5.1
5	MWM - NE latency	Probe	Rmtbi	2.7
6	MWM - NE latency	Probe	Rmtbi	6.9
7	MWM - NE latency	Probe	Rmtbi	2.1
8	MWM - NE latency	Probe	Rmtbi	5.6
9	MWM - NE latency	Probe	Rmtbi	60
10	MWM - NE latency	Probe	Rmtbi	60
1	MWM - % time NE	Probe	Sham	59
2	MWM - % time NE	Probe	Sham	36.5
3	MWM - % time NE	Probe	Sham	28.8
4	MWM - % time NE	Probe	Sham	34.3
5	MWM - % time NE	Probe	Sham	44.3
6	MWM - % time NE	Probe	Sham	62.2
7	MWM - % time NE	Probe	Sham	49.7
8	MWM - % time NE	Probe	Sham	51
9	MWM - % time NE	Probe	Sham	23
10	MWM - % time NE	Probe	Sham	57.8
1	MWM - % time NE	Probe	Smtbi	35.8
2	MWM - % time NE	Probe	Smtbi	48
3	MWM - % time NE	Probe	Smtbi	60
4	MWM - % time NE	Probe	Smtbi	39.3
5	MWM - % time NE	Probe	Smtbi	21.7
6	MWM - % time NE	Probe	Smtbi	38.8
7	MWM - % time NE	Probe	Smtbi	53.3
8	MWM - % time NE	Probe	Smtbi	46.8
9	MWM - % time NE	Probe	Smtbi	62.2
10	MWM - % time NE	Probe	Smtbi	58
1	MWM - % time NE	Probe	Rmtbi	45.2
2	MWM - % time NE	Probe	Rmtbi	45.8
3	MWM - % time NE	Probe	Rmtbi	32.2
4	MWM - % time NE	Probe	Rmtbi	32.7
5	MWM - % time NE	Probe	Rmtbi	36.8
6	MWM - % time NE	Probe	Rmtbi	37.5
7	MWM - % time NE	Probe	Rmtbi	45.7
8	MWM - % time NE	Probe	Rmtbi	0
9	MWM - % time NE	Probe	Rmtbi	0
10	MWM - % time NE	Probe	Rmtbi	36

## Sheet: EMP_data
Mouse_ID	Test_Type	Day	Arm_Type	Group	Measurement
1	EPM	7	Open	Sham	33.4
2	EPM	7	Open	Sham	103
3	EPM	7	Open	Sham	119.3
4	EPM	7	Open	Sham	70.8
5	EPM	7	Open	Sham	140.3
6	EPM	7	Open	Sham	88.4
7	EPM	7	Open	Sham	105.7
8	EPM	7	Open	Sham	97.6
9	EPM	7	Open	Sham	142.7
10	EPM	7	Open	Sham	54.4
1	EPM	7	Open	Smtbi	124.5
2	EPM	7	Open	Smtbi	74.6
3	EPM	7	Open	Smtbi	88.3
4	EPM	7	Open	Smtbi	79.9
5	EPM	7	Open	Smtbi	84.3
6	EPM	7	Open	Smtbi	81.3
7	EPM	7	Open	Smtbi	61.8
8	EPM	7	Open	Smtbi	94.8
9	EPM	7	Open	Smtbi	77.9
10	EPM	7	Open	Smtbi	113.1
1	EPM	7	Open	Rmtbi	28.6
2	EPM	7	Open	Rmtbi	50.9
3	EPM	7	Open	Rmtbi	116.9
4	EPM	7	Open	Rmtbi	78.7
5	EPM	7	Open	Rmtbi	78.5
6	EPM	7	Open	Rmtbi	114.6
7	EPM	7	Open	Rmtbi	87.6
8	EPM	7	Open	Rmtbi	70.1
9	EPM	7	Open	Rmtbi	52.6
10	EPM	7	Open	Rmtbi	33.5
1	EPM	7	Closed	Sham	266.6
2	EPM	7	Closed	Sham	197
3	EPM	7	Closed	Sham	180.7
4	EPM	7	Closed	Sham	229.2
5	EPM	7	Closed	Sham	159.7
6	EPM	7	Closed	Sham	211.6
7	EPM	7	Closed	Sham	194.3
8	EPM	7	Closed	Sham	202.4
9	EPM	7	Closed	Sham	157.3
10	EPM	7	Closed	Sham	245.6
1	EPM	7	Closed	Smtbi	175.5
2	EPM	7	Closed	Smtbi	225.4
3	EPM	7	Closed	Smtbi	211.7
4	EPM	7	Closed	Smtbi	220.1
5	EPM	7	Closed	Smtbi	215.7
6	EPM	7	Closed	Smtbi	218.7
7	EPM	7	Closed	Smtbi	238.2
8	EPM	7	Closed	Smtbi	205.2
9	EPM	7	Closed	Smtbi	222.1
10	EPM	7	Closed	Smtbi	186.9
1	EPM	7	Closed	Rmtbi	271.4
2	EPM	7	Closed	Rmtbi	249.1
3	EPM	7	Closed	Rmtbi	183.1
4	EPM	7	Closed	Rmtbi	221.3
5	EPM	7	Closed	Rmtbi	221.5
6	EPM	7	Closed	Rmtbi	185.4
7	EPM	7	Closed	Rmtbi	212.4
8	EPM	7	Closed	Rmtbi	229.9
9	EPM	7	Closed	Rmtbi	247.4
10	EPM	7	Closed	Rmtbi	266.5
1	EPM	30	Open	Sham	139.7
2	EPM	30	Open	Sham	184.6
3	EPM	30	Open	Sham	111
4	EPM	30	Open	Sham	111.1
5	EPM	30	Open	Sham	139.4
6	EPM	30	Open	Sham	72
7	EPM	30	Open	Sham	77.4
8	EPM	30	Open	Sham	107.5
9	EPM	30	Open	Sham	100.5
10	EPM	30	Open	Sham	93
1	EPM	30	Open	Smtbi	94.9
2	EPM	30	Open	Smtbi	143.4
3	EPM	30	Open	Smtbi	69.6
4	EPM	30	Open	Smtbi	109.7
5	EPM	30	Open	Smtbi	117.4
6	EPM	30	Open	Smtbi	93
7	EPM	30	Open	Smtbi	67.2
8	EPM	30	Open	Smtbi	134.6
9	EPM	30	Open	Smtbi	90.1
10	EPM	30	Open	Smtbi	157.2
1	EPM	30	Open	Rmtbi	73.8
2	EPM	30	Open	Rmtbi	93
3	EPM	30	Open	Rmtbi	202.1
4	EPM	30	Open	Rmtbi	103.7
5	EPM	30	Open	Rmtbi	105.2
6	EPM	30	Open	Rmtbi	76.9
7	EPM	30	Open	Rmtbi	77.6
8	EPM	30	Open	Rmtbi	99.1
9	EPM	30	Open	Rmtbi	115
10	EPM	30	Open	Rmtbi	105.9
1	EPM	30	Closed	Sham	160.3
2	EPM	30	Closed	Sham	115.4
3	EPM	30	Closed	Sham	189
4	EPM	30	Closed	Sham	188.9
5	EPM	30	Closed	Sham	160.6
6	EPM	30	Closed	Sham	228
7	EPM	30	Closed	Sham	222.6
8	EPM	30	Closed	Sham	192.5
9	EPM	30	Closed	Sham	199.5
10	EPM	30	Closed	Sham	207
1	EPM	30	Closed	Smtbi	205.1
2	EPM	30	Closed	Smtbi	156.6
3	EPM	30	Closed	Smtbi	230.4
4	EPM	30	Closed	Smtbi	190.3
5	EPM	30	Closed	Smtbi	182.6
6	EPM	30	Closed	Smtbi	207
7	EPM	30	Closed	Smtbi	232.8
8	EPM	30	Closed	Smtbi	165.4
9	EPM	30	Closed	Smtbi	209.9
10	EPM	30	Closed	Smtbi	142.8
1	EPM	30	Closed	Rmtbi	226.2
2	EPM	30	Closed	Rmtbi	207
3	EPM	30	Closed	Rmtbi	97.9
4	EPM	30	Closed	Rmtbi	196.3
5	EPM	30	Closed	Rmtbi	194.8
6	EPM	30	Closed	Rmtbi	223.1
7	EPM	30	Closed	Rmtbi	222.4
8	EPM	30	Closed	Rmtbi	200.9
9	EPM	30	Closed	Rmtbi	185
10	EPM	30	Closed	Rmtbi	194.1
